# Supplementary material for: Carbon Amendments Alter Microbial Community Structure and Net Mercury Methylation Potential in Sediments
Source: Appl Environ Microbiol. 2018 Jan 17;84(3):e01049-17. doi: 10.1128/AEM.01049-17 (PMC5772229; doi:10.1128/AEM.01049-17)
Supplement: Supplemental material [file AEM.01049-17_zam003188273sd2.xlsx]

## Sheet: TS1. Depth Interval Study
Table S1: 4-cm depth interval measurements among environmental sites
		Ambient		Spiked Experiment		MPP
		THg	MeHg	201THg	Me201Hg	µg MeHg/kg HgT spiked/day
Site	Depth	µg/g	pg/g	µg/g	pg/g	(x10-4)	%
HC	0-4 cm	0.0 ± 0.0	0.9 ± 0.3	0.0 ± 0.0	0.5 ± 0.0	1.0 ± 0.1	0.010 ± 0.001
	4-8 cm	0.0 ± 0.0	0.5 ± 0.1	0.0 ± 0.0	0.5 ± 0.1	0.9 ± 0.2	0.009 ± 0.002
	8-12 cm	0.0 ± 0.0	0.3 ± 0.1	0.0 ± 0.0	0.4 ± 0.1	0.5 ± 0.1	0.005 ± 0.001
NOAA	0-4 cm	0.5 ± 0.2	170 ± 8.0	4.1 ± 1.7	110 ± 15	0.3 ± 0.1	0.003 ± 0.001
	4-8 cm	1.9 ± 0.5	550 ± 150	4.4 ± 1.6	80 ± 6.0	0.2 ± 0.1	0.002 ± 0.001
	8-12 cm	0.9 ± 1.0	320 ± 230	5.0 ± 0.3	85 ± 25	0.2 ± 0.1	0.002 ± 0.001
NH	0-4 cm	2.4 ± 1.3	400 ± 26	4.9 ± 1.0	190 ± 130	0.4 ± 0.4	0.004 ± 0.004
	4-8 cm	4.2 ± 3.6	820 ± 19	6.5 ± 2.6	390 ± 180	0.6 ± 0.5	0.006 ± 0.005
	8-12 cm	5.5 ± 3.5	1200 ± 240	5.6 ± 1.3	480 ± 130	0.9 ± 0.1	0.009 ± 0.001
Error determined by standard deviation among replicates.
MPP is the amount of MeHg produced per day (µg MeHg/kg HgT spiked/day) or the fraction methylated (MeHg produced/HgT added/day).

## Sheet: TS2. DNA QA QC
Table S2: DNA concentration prior to Pyrosequencing and qPCR
Prior to Pyrosequencing
		NanoDrop-1000											Qubit®
Sample ID		Date	Time	ng/µl	A260	A280	260/280	260/230	Constant	Cursor Pos.	Cursor abs.	340 raw	ng/µl
HC	Unamended	2013-07-16	12:18:00	13.66	0.273	0.119	2.3	0.67	50	230	0.407	0.026	N.A.
	Cellobiose	2013-07-16	12:19:00	19.41	0.388	0.209	1.86	0.85	50	230	0.459	0.084	N.A.
	Lactate	2013-07-16	12:19:00	10.91	0.218	0.091	2.4	0.59	50	230	0.373	0.094	N.A.
	Ethanol	2013-07-16	12:19:00	19.24	0.385	0.204	1.88	0.9	50	230	0.428	0.088	N.A.
	Acetate	2013-07-16	12:20:00	19.51	0.39	0.223	1.75	1.13	50	230	0.344	0.214	N.A.
	Propionate	2013-07-16	12:21:00	15.86	0.317	0.195	1.63	0.71	50	230	0.447	0.458	N.A.
	Methanol	2013-07-16	12:20:00	13.96	0.279	0.138	2.02	0.99	50	230	0.282	0.171	N.A.
NOAA	Unamended	2013-07-16	12:21:00	18.96	0.379	0.18	2.11	0.9	50	230	0.42	0.067	N.A.
	Cellobiose	2013-07-16	12:22:00	29.24	0.585	0.311	1.88	1.06	50	230	0.549	0.106	N.A.
	Lactate	2013-07-16	12:22:00	14.53	0.291	0.131	2.22	0.67	50	230	0.435	0.076	N.A.
	Ethanol	2013-07-16	12:23:00	23.81	0.476	0.248	1.92	0.86	50	230	0.555	0.127	N.A.
	Acetate	2013-07-16	12:23:00	15.61	0.312	0.159	1.97	0.86	50	230	0.362	0.28	N.A.
	Propionate	2013-07-16	12:24:00	36.16	0.723	0.441	1.64	1.15	50	230	0.631	0.241	N.A.
	Methanol	2013-07-16	12:23:00	14.67	0.293	0.163	1.8	0.93	50	230	0.315	0.195	N.A.
NH	Unamended	2013-07-16	12:24:00	76.67	1.533	0.835	1.84	1.32	50	230	1.163	0.134	N.A.
	Cellobiose	2013-07-16	12:25:00	50.55	1.011	0.514	1.97	1.32	50	230	0.769	0.113	N.A.
	Lactate	2013-07-16	12:25:00	41.43	0.829	0.432	1.92	1.2	50	230	0.691	0.08	N.A.
	Ethanol	2013-07-16	12:26:00	31.75	0.635	0.324	1.96	1.05	50	230	0.604	0.12	N.A.
	Acetate	2013-07-16	12:26:00	10.78	0.216	0.112	1.92	0.94	50	230	0.229	0.14	N.A.
	Propionate	2013-07-16	12:27:00	13.69	0.274	0.16	1.71	0.89	50	230	0.309	0.147	N.A.
	Methanol	2013-07-16	12:27:00	19.63	0.393	0.204	1.93	1.27	50	230	0.31	0.109	N.A.
Prior to qPCR
		NanoDrop-1000											Qubit®
Sample ID		Date	Time	ng/µl	A260	A280	260/280	260/230	Constant	Cursor Pos.	Cursor abs.	340 raw	ng/µl
HC	Unamended	2016-05-02	12:21:00	32.58	0.652	0.36	1.81	1.28	50	230	0.509	0.126	7.74
	Cellobiose	2016-05-02	12:15:00	14.17	0.283	0.143	1.98	0.95	50	230	0.298	-0.006	8.4
	Lactate	2016-05-02	12:17:00	7.46	0.149	0.082	1.83	0.56	50	230	0.265	0.033	3.39
	Ethanol	2016-05-02	12:19:00	28.81	0.576	0.299	1.93	1.17	50	230	0.491	0.101	10.4
NOAA	Unamended	2016-05-02	12:31:00	32.63	0.653	0.405	1.61	0.97	50	230	0.672	0.26	4.24
	Cellobiose	2016-05-02	12:23:00	25.04	0.501	0.265	1.89	1.23	50	230	0.408	0.045	15.4
	Lactate	2016-05-02	12:25:00	13.18	0.264	0.148	1.78	0.68	50	230	0.385	0.033	7.96
	Ethanol	2016-05-02	12:30:00	21.77	0.435	0.251	1.73	0.89	50	230	0.492	0.127	10.3
NH	Unamended	2016-05-02	12:51:00	54.24	1.085	0.587	1.85	1.43	50	230	0.761	0.145	42.4
	Cellobiose	2016-05-02	12:32:00	43.33	0.867	0.457	1.9	1.38	50	230	0.629	0.051	30.7
	Lactate	2016-05-02	12:36:00	27.23	0.545	0.287	1.9	0.83	50	230	0.657	-0.022	26.9
	Ethanol	2016-05-02	12:40:00	25.56	0.511	0.276	1.85	1.08	50	230	0.474	0.181	16.4

## Sheet: TS3. Amplification Protocols
	Table S3: Amplification protocols following Christensen et al., 2016
	Broad-range PCR (hgcAB)	(µl)	Notes		Broad-range PCR (hgcAB)
	dH2O	2.9			Step	Phase	Temp (oC)	Time
	10X TAQ Buffer	2			Step 1	Initiate	98	2 min
	dNTPs (10 mM)	0.4			Step 2	Denature	98	30 sec
	MgCl2 (50 mM)	0.6				Annealing	68 (-1oC/cycle)	30 sec
	ORNL-HgcAB-uni-F (10 µM)	2	5’-AAYGTCTGGTGYGCNGCVGG-3’			Extension	72	30 sec
	ORNL-HgcAB-uni-R (10 µM)	2	5’-CABGCNCCRCAYTCCATRCA-3’			Repeat 5X
	Platinum® Taq DNA Polymerase	0.1	Thermo Fisher Scientific, cat#10966018		Step 3	Denature	98	30 sec
	Template (1 ng/µl)	10	10 ng per reaction			Annealing	63	30 sec
		20				Extension	72	60 sec
						Repeat 30X
					Step 4	Final Extension	72	2 min
	Deltaproteobacteria qPCR (hgcA)	(µl)	Notes		Deltaproteobacteria
	dH2O	8			Clade-specific qPCR (hgcA)
	ORNL-Delta-HgcA-F (5 µM)	1	5'-GCCAACTACAAGMTGASCTWC-3'		Step	Phase	Temp (oC)	Time
	ORNL-Delta-HgcA-R (5 µM)	1	5'-CCSGCNGCRCACCAGACRTT-3'		Step 1	Initiate	95	3 min
	iQTM SYBR® Green Supermix (2X)	10	BioRad, cat#170-8882		Step 2	Denature	95	15 sec
	template (5 ng)	-	Dried sample			Annealing/Extension	65	20 sec
		20				Repeat 30X
					Step 3	Melt Curve	65-95	0.5oC /5 sec
	Firmicutes qPCR (hgcA)	(µl)	Notes		Firmicutes
	dH2O	8			Clade-specific qPCR (hgcA)
	ORNL-SRB-Firm-HgcA-F (5 µM)	1	5'-TGGDCCGGTDARAGCWAARGATA-3'		Step	Phase	Temp (oC)	Time
	ORNL-SRB-Firm-HgcA-R (5 µM)	1	5'-AAAAGAGHAYBCCAAAAATCA-3'		Step 1	Initiate	95	3 min
	iQTM SYBR® Green Supermix (2X)	10	BioRad, cat#170-8882		Step 2	Denature	95	10 sec
	template (5 ng)	-	Dried sample			Annealing	47	10 sec
		20				Extension	58	60 sec
						Repeat 30X
					Step 3	Melt Curve	58-95	0.5oC /5 sec
	Archaea qPCR (hgcA)	(µl)	Notes		Archaea
	dH2O	8			Clade-specific qPCR (hgcA)
	ORNL-Archaea-HgcA-F (10 µM)	1	5'-AAYTAYWCNCTSAGYTTYGAYGC-3'		Step	Phase	Temp (oC)	Time
	ORNL-Archaea-HgcA-R (5 µM)	1	5'-TCDGTCCCRAABGTSCCYTT-3'		Step 1	Initiate	95	3 min
	iQTM SYBR® Green Supermix (2X)	10	BioRad, cat#170-8882		Step 2	Denature	95	30 sec
	template (5 ng)	-	Dried sample			Annealing	50	10 sec
		20				Extension	55	60 sec
						Repeat 30X
					Step 3	Melt Curve	55-95	0.5oC /5 sec

## Sheet: TS4. 16S Bacteria
Table S4: 16S Bacterial sequencing
	HC				NOAA				NH												Site:	HC					NOAA					NH
	Unamended	Cellobiose	Lactate	Ethanol	Unamended	Cellobiose	Lactate	Ethanol	Unamended	Cellobiose	Lactate	Ethanol									Amendment:	Unamended	Cellobiose	Lactate	Ethanol		Unamended	Cellobiose	Lactate	Ethanol		Unamended	Cellobiose	Lactate	Ethanol
Sequence count:	7465	9816	5142	7947	8893	5900	5344	5609	8021	7731	6065	6954									Total Sequence Reads:	7465	9816	5142	7947		8893	5900	5344	5609		8021	7731	6065	6954
#SampleID															PHYLA
No blast hit;Other	0.000267917	0	0	0.000125834	0.000337344	0.000169492	0	0	0.000374018	0.000129349	0	0.000287604			k__Bacteria	p__Proteobacteria					Proteobacteria	2737	388	1297	2950		3160	110	1137	1724		2841	315	1866	2570
k__Bacteria;p__	0.000133958	0	0	0	0.000337344	0	0.000187126	0.00035657	0	0	0.00016488	0			k__Bacteria	p__Firmicutes					Firmicutes	1537	8802	2359	2155		1998	5472	2974	1897		1658	6835	2050	1351
k__Bacteria;p__49S1_2B	0	0	0	0	0	0	0	0	0.000249345	0.000258699	0	0			k__Bacteria	p__Bacteroidetes					Bacteroidetes	1418	205	437	1110		2029	3	457	554		1800	77	841	1479
k__Bacteria;p__ABY1_OD1	0.000267917	0	0	0	0.000112448	0	0.000187126	0.000178285	0	0	0	0.000287604			k__Bacteria	p__Actinobacteria					Actinobacteria	580	135	421	571		317	22	112	276		472	113	390	431
k__Bacteria;p__AC1	0.000133958	0	0	0	0.000224896	0.000338983	0	0.000178285	0.000124673	0	0	0			k__Bacteria	p__Chloroflexi					Chloroflexi	461	87	205	423		681	126	325	582		588	150	425	549
k__Bacteria;p__AD3	0.000401875	0	0.000388954	0	0.000112448	0	0	0	0.000124673	0	0	0			k__Bacteria	p__Acidobacteria					Acidobacteria	291	76	168	282		87	17	44	71		212	68	193	210
k__Bacteria;p__Acidobacteria	0.0389819	0.00774246	0.0326721	0.0354851	0.00978298	0.00288136	0.00823353	0.0126582	0.0264306	0.00879576	0.0318219	0.0301984			k__Bacteria	p__Planctomycetes					Planctomycetes	132	31	69	134		69	25	43	57		134	34	78	99
k__Bacteria;p__Actinobacteria	0.0776959	0.0137531	0.0818748	0.071851	0.035646	0.00372881	0.0209581	0.0492066	0.0588455	0.0146165	0.0643034	0.0619787			k__Bacteria	p__Nitrospirae					Nitrospirae	65	32	51	51		247	32	110	169		49	20	46	70
k__Bacteria;p__Aquificae	0	0	0	0	0.000224896	0	0	0	0	0	0	0			k__Bacteria	p__Verrucomicrobia					Verrucomicrobia	52	6	17	76		21	3	3	11		21	14	17	25
k__Bacteria;p__Armatimonadetes	0.00294709	0.000305623	0.00194477	0.00314584	0.00191162	0.000847458	0.00168413	0.00410055	0.00286747	0.00142284	0.00313273	0.00273224			k__Bacteria	p__Gemmatimonadetes						24	5	11	22		1	0	1	1		8	6	9	11
k__Bacteria;p__BRC1	0.000267917	0	0	0	0.000112448	0	0.000187126	0.000178285	0	0	0.000659522	0.000143802			k__Bacteria	p__Chlorobi						23	7	19	22		40	5	16	27		40	8	21	22
k__Bacteria;p__Bacteroidetes	0.189953	0.0208843	0.0849864	0.139675	0.228157	0.000508475	0.0855165	0.0987698	0.224411	0.0099599	0.138664	0.212683			k__Bacteria	p__Armatimonadetes						22	3	10	25		17	5	9	23		23	11	19	19
k__Bacteria;p__CCM11b	0	0	0	0	0	0	0	0	0	0	0	0			k__Bacteria	p__Spirochaetes						19	2	9	12		28	7	20	39		46	9	24	26
k__Bacteria;p__Caldiserica	0.000133958	0	0	0	0	0	0	0.000178285	0	0	0	0			k__Bacteria	p__WS3						13	5	8	15		23	4	9	23		17	3	5	9
k__Bacteria;p__Caldithrix	0	0	0	0	0.00056224	0.000169492	0	0.000178285	0	0	0	0			k__Bacteria	p__SPAM						12	9	13	16		0	0	2	0		5	2	7	1
k__Bacteria;p__CandidatusPoribacteria	0	0	0	0	0	0	0	0	0	0	0	0			k__Bacteria	p__TM7						9	2	5	11		6	1	1	1		4	1	2	3
k__Bacteria;p__Chlorobi	0.00308104	0.000713121	0.00369506	0.00276834	0.00449792	0.000847458	0.00299401	0.00481369	0.00498691	0.00103479	0.00346249	0.00316365			k__Bacteria	p__Cyanobacteria						7	1	8	11		3	0	1	2		5	3	6	2
k__Bacteria;p__Chloroflexi	0.0617549	0.00886308	0.0398678	0.0532276	0.0765771	0.0213559	0.0608159	0.103762	0.0733076	0.0194024	0.0700742	0.0789474			k__Bacteria	p__Thermi						7	0	0	6		1	0	2	1		4	2	4	3
k__Bacteria;p__Cyanobacteria	0.000937709	0.000101874	0.00155581	0.00138417	0.000337344	0	0.000187126	0.00035657	0.000623364	0.000388048	0.000989283	0.000287604			k__Bacteria	p__GN04						6	1	5	5		27	3	9	13		7	1	7	6
k__Bacteria;p__Deferribacteres	0	0	0	0	0	0	0	0	0	0	0	0			k__Bacteria	p__OP8						6	1	2	6		78	19	36	77		26	2	8	7
k__Bacteria;p__Elusimicrobia	0.000133958	0.000203749	0.000194477	0	0.000112448	0	0	0.000178285	0.000124673	0	0	0.000287604			k__Bacteria	p__OP3						4	3	6	0		0	3	0	2		1	4	5	6
k__Bacteria;p__Fibrobacteres	0	0	0	0	0	0	0	0.000178285	0	0	0	0			k__Bacteria	p__Tenericutes						4	0	6	16		0	0	2	1		0	0	1	4
k__Bacteria;p__Firmicutes	0.205894	0.896699	0.458771	0.271172	0.224671	0.927458	0.556512	0.338206	0.206707	0.884103	0.338005	0.194277			k__Bacteria	p__WS1						4	0	1	0		4	2	4	4		3	0	5	3
k__Bacteria;p__Fusobacteria	0	0.000611247	0	0	0	0.00474576	0	0	0.000124673	0.00478593	0	0			k__Bacteria	p__AD3						3	0	2	0		1	0	0	0		1	0	0	0
k__Bacteria;p__GAL15	0.000133958	0	0	0.000251667	0.000112448	0	0.000187126	0.00071314	0	0	0	0.000143802			k__Bacteria	p__NC10						3	0	1	3		2	1	1	8		9	1	4	6
k__Bacteria;p__GN02	0.000267917	0.000407498	0.000388954	0.000251667	0.000224896	0	0.000187126	0.00035657	0.000124673	0.000129349	0	0			k__Bacteria	p__OP11						3	1	4	4		9	3	10	13		4	2	4	8
k__Bacteria;p__GN04	0.000803751	0.000101874	0.000972384	0.000629168	0.0030361	0.000508475	0.00168413	0.0023177	0.000872709	0.000129349	0.00115416	0.000862813			No blast hit	Other						2	0	0	1		3	1	0	0		3	1	0	2
k__Bacteria;p__GN06	0	0	0	0	0.000449792	0	0.000187126	0.000534855	0.000997382	0.000646747	0.00016488	0.000143802			k__Bacteria	p__ABY1_OD1						2	0	0	0		1	0	1	1		0	0	0	2
k__Bacteria;p__GN1	0	0	0	0	0	0	0	0	0	0	0	0			k__Bacteria	p__BRC1						2	0	0	0		1	0	1	1		0	0	4	1
k__Bacteria;p__GN12	0	0	0	0	0.000112448	0	0	0	0.000124673	0	0	0			k__Bacteria	p__GN02						2	4	2	2		2	0	1	2		1	1	0	0
k__Bacteria;p__GOUTA4	0.000133958	0.000101874	0.000194477	0.000251667	0.000449792	0	0.000561377	0.000891424	0	0.000129349	0	0.000431406			k__Bacteria	p__KSB1						2	0	0	4		1	0	1	0		4	0	2	6
k__Bacteria;p__Gemmatimonadetes	0.003215	0.000509372	0.00213925	0.00276834	0.000112448	0	0.000187126	0.000178285	0.000997382	0.000776096	0.00148392	0.00158182			k__Bacteria	p__TM6						2	1	1	3		1	1	3	2		4	1	8	5
k__Bacteria;p__HDBW-WB69	0	0	0	0	0.000112448	0	0	0	0	0	0	0			k__Bacteria	p__						1	0	0	0		3	0	1	2		0	0	1	0
k__Bacteria;p__Hyd24-12	0	0	0	0	0	0	0	0	0	0	0	0			k__Bacteria	p__AC1						1	0	0	0		2	2	0	1		1	0	0	0
k__Bacteria;p__KSB1	0.000267917	0	0	0.000503335	0.000112448	0	0.000187126	0	0.000498691	0	0.000329761	0.000862813			k__Bacteria	p__Caldiserica						1	0	0	0		0	0	0	1		0	0	0	0
k__Bacteria;p__LCP-89	0	0	0	0	0.000224896	0	0	0.000534855	0	0	0	0.000143802			k__Bacteria	p__Elusimicrobia						1	2	1	0		1	0	0	1		1	0	0	2
k__Bacteria;p__LD1	0	0	0	0	0.000112448	0	0	0	0.000124673	0	0.00016488	0.000287604			k__Bacteria	p__GAL15						1	0	0	2		1	0	1	4		0	0	0	1
k__Bacteria;p__Lentisphaerae	0.000133958	0	0	0	0	0.000169492	0	0	0	0	0	0			k__Bacteria	p__GOUTA4						1	1	1	2		4	0	3	5		0	1	0	3
k__Bacteria;p__MSBL6	0	0	0	0	0	0	0	0	0	0	0.00016488	0			k__Bacteria	p__Lentisphaerae						1	0	0	0		0	1	0	0		0	0	0	0
k__Bacteria;p__MVP-15	0	0	0	0	0	0	0	0	0	0	0	0			k__Bacteria	p__NKB19						1	0	1	0		0	0	0	0		0	0	1	0
k__Bacteria;p__NC10	0.000401875	0	0.000194477	0.000377501	0.000224896	0.000169492	0.000187126	0.00142628	0.00112205	0.000129349	0.000659522	0.000862813			k__Bacteria	p__SBR1093						1	0	1	1		0	0	1	2		0	0	0	0
k__Bacteria;p__NKB19	0.000133958	0	0.000194477	0	0	0	0	0	0	0	0.00016488	0			k__Bacteria	p__SC4						1	0	0	0		2	1	0	0		1	0	0	2
k__Bacteria;p__Nitrospirae	0.0087073	0.00325998	0.00991832	0.00641752	0.0277747	0.00542373	0.0205838	0.0301301	0.00610896	0.00258699	0.0075845	0.0100661			k__Bacteria	p__TG3						1	0	0	0		0	0	0	1		14	2	2	2
k__Bacteria;p__O1aA90	0	0	0	0	0	0	0	0	0	0	0	0			k__Bacteria	p__49S1_2B						0	0	0	0		0	0	0	0		2	2	0	0
k__Bacteria;p__OP1	0	0	0	0	0.000112448	0	0	0	0	0	0.00016488	0			k__Bacteria	p__Aquificae						0	0	0	0		2	0	0	0		0	0	0	0
k__Bacteria;p__OP11	0.000401875	0.000101874	0.000777907	0.000503335	0.00101203	0.000508475	0.00187126	0.0023177	0.000498691	0.000258699	0.000659522	0.00115042			k__Bacteria	p__CCM11b						0	0	0	0		0	0	0	0		0	0	0	0
k__Bacteria;p__OP3	0.000535834	0.000305623	0.00116686	0	0	0.000508475	0	0.00035657	0.000124673	0.000517397	0.000824402	0.000862813			k__Bacteria	p__Caldithrix						0	0	0	0		5	1	0	1		0	0	0	0
k__Bacteria;p__OP8	0.000803751	0.000101874	0.000388954	0.000755002	0.00877094	0.00322034	0.00673653	0.0137279	0.00324149	0.000258699	0.00131904	0.00100661			k__Bacteria	p__CandidatusPoribacteria						0	0	0	0		0	0	0	0		0	0	0	0
k__Bacteria;p__OP9	0	0	0	0	0	0	0	0	0	0	0	0			k__Bacteria	p__Deferribacteres						0	0	0	0		0	0	0	0		0	0	0	0
k__Bacteria;p__PAUC34f	0	0	0	0	0	0	0	0.000178285	0.000124673	0	0	0			k__Bacteria	p__Fibrobacteres						0	0	0	0		0	0	0	1		0	0	0	0
k__Bacteria;p__Planctomycetes	0.0176825	0.00315811	0.0134189	0.0168617	0.00775891	0.00423729	0.00804641	0.0101622	0.0167061	0.00439788	0.0128607	0.0142364			k__Bacteria	p__Fusobacteria						0	6	0	0		0	28	0	0		1	37	0	0
k__Bacteria;p__Proteobacteria	0.366644	0.0395273	0.252236	0.371209	0.355336	0.0186441	0.212762	0.307363	0.354195	0.0407451	0.307667	0.369571			k__Bacteria	p__GN06						0	0	0	0		4	0	1	3		8	5	1	1
k__Bacteria;p__SAR406	0	0	0	0	0	0	0	0	0	0	0.00016488	0.000143802			k__Bacteria	p__GN1						0	0	0	0		0	0	0	0		0	0	0	0
k__Bacteria;p__SBR1093	0.000133958	0	0.000194477	0.000125834	0	0	0.000187126	0.00035657	0	0	0	0			k__Bacteria	p__GN12						0	0	0	0		1	0	0	0		1	0	0	0
k__Bacteria;p__SC3	0	0	0	0.000125834	0.000224896	0	0	0	0	0	0.00016488	0			k__Bacteria	p__HDBW-WB69						0	0	0	0		1	0	0	0		0	0	0	0
k__Bacteria;p__SC4	0.000133958	0	0	0	0.000224896	0.000169492	0	0	0.000124673	0	0	0.000287604			k__Bacteria	p__Hyd24-12						0	0	0	0		0	0	0	0		0	0	0	0
k__Bacteria;p__SM2F11	0	0	0.000194477	0	0	0	0	0	0	0	0	0.000143802			k__Bacteria	p__LCP-89						0	0	0	0		2	0	0	3		0	0	0	1
k__Bacteria;p__SPAM	0.0016075	0.00091687	0.0025282	0.00201334	0	0	0.000374251	0	0.000623364	0.000258699	0.00115416	0.000143802			k__Bacteria	p__LD1						0	0	0	0		1	0	0	0		1	0	1	2
k__Bacteria;p__SR1	0	0	0	0	0	0	0	0	0	0	0	0			k__Bacteria	p__MSBL6						0	0	0	0		0	0	0	0		0	0	1	0
k__Bacteria;p__SRI-24	0	0	0	0	0	0	0	0	0	0	0	0			k__Bacteria	p__MVP-15						0	0	0	0		0	0	0	0		0	0	0	0
k__Bacteria;p__Spirochaetes	0.00254521	0.000203749	0.00175029	0.00151	0.00314854	0.00118644	0.00374251	0.00695311	0.00573495	0.00116414	0.00395713	0.00373886			k__Bacteria	p__O1aA90						0	0	0	0		0	0	0	0		0	0	0	0
k__Bacteria;p__Synergistetes	0	0	0	0	0	0	0	0	0	0	0	0			k__Bacteria	p__OP1						0	0	0	0		1	0	0	0		0	0	1	0
k__Bacteria;p__TG3	0.000133958	0	0	0	0	0	0	0.000178285	0.00174542	0.000258699	0.000329761	0.000287604			k__Bacteria	p__OP9						0	0	0	0		0	0	0	0		0	0	0	0
k__Bacteria;p__TK-SH1	0	0	0	0	0	0	0	0	0	0	0	0			k__Bacteria	p__PAUC34f						0	0	0	0		0	0	0	1		1	0	0	0
k__Bacteria;p__TM6	0.000267917	0.000101874	0.000194477	0.000377501	0.000112448	0.000169492	0.000561377	0.00035657	0.000498691	0.000129349	0.00131904	0.000719011			k__Bacteria	p__SAR406						0	0	0	0		0	0	0	0		0	0	1	1
k__Bacteria;p__TM7	0.00120563	0.000203749	0.000972384	0.00138417	0.000674688	0.000169492	0.000187126	0.000178285	0.000498691	0.000129349	0.000329761	0.000431406			k__Bacteria	p__SC3						0	0	0	1		2	0	0	0		0	0	1	0
k__Bacteria;p__Tenericutes	0.000535834	0	0.00116686	0.00201334	0	0	0.000374251	0.000178285	0	0	0.00016488	0.000575209			k__Bacteria	p__SM2F11						0	0	1	0		0	0	0	0		0	0	0	1
k__Bacteria;p__Thermi	0.000937709	0	0	0.000755002	0.000112448	0	0.000374251	0.000178285	0.000498691	0.000258699	0.000659522	0.000431406			k__Bacteria	p__SR1						0	0	0	0		0	0	0	0		0	0	0	0
k__Bacteria;p__Thermodesulfobacteria	0	0	0	0.000125834	0	0	0.000187126	0	0	0	0	0.000143802			k__Bacteria	p__SRI-24						0	0	0	0		0	0	0	0		0	0	0	0
k__Bacteria;p__Thermotogae	0	0	0	0	0	0	0	0.000178285	0	0	0	0			k__Bacteria	p__Synergistetes						0	0	0	0		0	0	0	0		0	0	0	0
k__Bacteria;p__VHS-B3-43	0	0	0	0	0	0	0	0	0	0	0.00016488	0			k__Bacteria	p__TK-SH1						0	0	0	0		0	0	0	0		0	0	0	0
k__Bacteria;p__Verrucomicrobia	0.00696584	0.000611247	0.00330611	0.00956336	0.00236141	0.000508475	0.000561377	0.00196113	0.00261813	0.00181089	0.00280297	0.00359505			k__Bacteria	p__Thermodesulfobacteria						0	0	0	1		0	0	1	0		0	0	0	1
k__Bacteria;p__WPS-2	0	0	0	0.000125834	0	0	0	0	0	0	0	0			k__Bacteria	p__Thermotogae						0	0	0	0		0	0	0	1		0	0	0	0
k__Bacteria;p__WS1	0.000535834	0	0.000194477	0	0.000449792	0.000338983	0.000748503	0.00071314	0.000374018	0	0.000824402	0.000431406			k__Bacteria	p__VHS-B3-43						0	0	0	0		0	0	0	0		0	0	1	0
k__Bacteria;p__WS2	0	0	0	0.000251667	0.000224896	0	0	0	0	0	0.000329761	0.000143802			k__Bacteria	p__WPS-2						0	0	0	1		0	0	0	0		0	0	0	0
k__Bacteria;p__WS3	0.00174146	0.000509372	0.00155581	0.0018875	0.0025863	0.000677966	0.00168413	0.00410055	0.00211944	0.000388048	0.000824402	0.00129422			k__Bacteria	p__WS2						0	0	0	2		2	0	0	0		0	0	2	1
k__Bacteria;p__WS6	0	0	0	0	0	0	0	0	0	0	0.00016488	0			k__Bacteria	p__WS6						0	0	0	0		0	0	0	0		0	0	1	0
k__Bacteria;p__ZB2	0	0	0	0	0.000112448	0.000338983	0.000187126	0	0	0	0	0			k__Bacteria	p__ZB2						0	0	0	0		1	2	1	0		0	0	0	0
k__Bacteria;p__ZB3	0	0	0	0.000125834	0	0	0	0	0	0	0	0			k__Bacteria	p__ZB3						0	0	0	1		0	0	0	0		0	0	0	0
																					Other/Unclassified	192	54	118	195		284	90	139	268		246	105	159	170
																					Site:	HC					NOAA					NH
																					Amendment:	Unamended	Cellobiose	Lactate	Ethanol		Unamended	Cellobiose	Lactate	Ethanol		Unamended	Cellobiose	Lactate	Ethanol
																					Total Sequence Reads:	7465	9816	5142	7947		8893	5900	5344	5609		8021	7731	6065	6954
															CLASS
No blast hit;Other;Other	0.000267917	0	0	0.000125834	0.000337344	0.000169492	0	0	0.000374018	0.000129349	0	0.000287604			k__Bacteria	p__Firmicutes	c__Clostridia				Clostridia	1421	4270	2209	2017		1021	3621	2477	839		1403	3932	1890	1155
k__Bacteria;p__;c__	0.000133958	0	0	0	0.000337344	0	0.000187126	0.00035657	0	0	0.00016488	0			k__Bacteria	p__Bacteroidetes	c__Flavobacteria				Flavobacteria	1301	147	386	1000		1999	1	447	537		1726	52	783	1370
k__Bacteria;p__49S1_2B;c__	0	0	0	0	0	0	0	0	0.000249345	0.000258699	0	0			k__Bacteria	p__Proteobacteria	c__Betaproteobacteria				Betaproteobacteria	1283	142	571	981		1103	4	178	321		799	74	539	552
k__Bacteria;p__ABY1_OD1;c__	0.000267917	0	0	0	0.000112448	0	0.000187126	0.000178285	0	0	0	0.000287604			k__Bacteria	p__Proteobacteria	c__Alphaproteobacteria				Alphaproteobacteria	606	144	453	722		36	8	25	32		339	114	325	631
k__Bacteria;p__AC1;c__LC-1	0.000133958	0	0	0	0.000112448	0.000169492	0	0.000178285	0	0	0	0			k__Bacteria	p__Actinobacteria	c__Actinobacteria				Actinobacteria	580	135	421	571		317	22	112	276		472	113	390	431
k__Bacteria;p__AC1;c__SHA-114	0	0	0	0	0.000112448	0.000169492	0	0	0.000124673	0	0	0			k__Bacteria	p__Proteobacteria	c__Deltaproteobacteria				Deltaproteobacteria	481	69	137	457		429	61	205	333		686	90	292	501
k__Bacteria;p__AD3;c__ABS-6	0	0	0	0	0.000112448	0	0	0	0	0	0	0			k__Bacteria	p__Chloroflexi	c__Anaerolineae				Anaerolineae	345	56	141	295		395	55	198	305		373	100	308	430
k__Bacteria;p__AD3;c__JG37-AG-4	0.000401875	0	0.000388954	0	0	0	0	0	0.000124673	0	0	0			k__Bacteria	p__Proteobacteria	c__Epsilonproteobacteria				Epsilonproteobacteria	191	0	38	554		21	0	219	1		472	0	299	582
k__Bacteria;p__Acidobacteria;c__	0.00562626	0.00132437	0.00388954	0.00616585	0.00134938	0.000677966	0.00149701	0.00213942	0.00336616	0.000905446	0.00428689	0.00460167			k__Bacteria	p__Proteobacteria	c__Gammaproteobacteria				Gammaproteobacteria	176	33	98	236		1571	37	510	1037		543	37	410	304
k__Bacteria;p__Acidobacteria;c__Acidobacteria	0.0190221	0.00448248	0.0182808	0.0162325	0.00224896	0.000508475	0.00187126	0.0023177	0.0107219	0.00297504	0.0131904	0.0135174			k__Bacteria	p__Acidobacteria	c__Acidobacteria				Acidobacteria	142	44	94	129		20	3	10	13		86	23	80	94
k__Bacteria;p__Acidobacteria;c__Acidobacteria-5	0.000803751	0	0.000194477	0.000629168	0	0	0	0	0.000374018	0	0.000329761	0.000287604			k__Bacteria	p__Firmicutes	c__Bacilli				Bacilli	116	4532	150	138		977	1851	497	1058		255	2903	160	196
k__Bacteria;p__Acidobacteria;c__BPC102	0.000133958	0	0	0	0.000224896	0	0	0.000178285	0.000124673	0.000129349	0.00016488	0.000287604			k__Bacteria	p__Planctomycetes	c__Planctomycea					111	29	60	111		49	13	37	40		107	25	62	80
k__Bacteria;p__Acidobacteria;c__Chloracidobacteria	0.00428667	0.000305623	0.00291715	0.00276834	0	0.000169492	0.000561377	0.000178285	0.00187009	0.000905446	0.00362737	0.00258844			k__Bacteria	p__Bacteroidetes	c__Sphingobacteria					71	10	31	70		2	0	2	0		29	16	19	47
k__Bacteria;p__Acidobacteria;c__Holophagae	0.000267917	0	0	0.000251667	0	0	0	0	0.000249345	0.000129349	0.000989283	0.000431406			k__Bacteria	p__Nitrospirae	c__Nitrospira					65	32	51	51		247	32	110	169		49	20	46	70
k__Bacteria;p__Acidobacteria;c__MVS-40	0.00214334	0.000203749	0.000777907	0.00176167	0.00382323	0.00118644	0.00299401	0.00517026	0.00598429	0.00245764	0.00263809	0.00287604			k__Bacteria	p__Chloroflexi	c__SOGA31					63	15	35	73		12	6	5	12		60	14	47	48
k__Bacteria;p__Acidobacteria;c__OS-K	0.000401875	0	0	0.000503335	0.00134938	0.000169492	0.000935629	0.00142628	0.000623364	0.000388048	0.000989283	0.000575209			k__Bacteria	p__Bacteroidetes	c__Bacteroidia					46	48	20	40		28	2	8	17		45	9	39	62
k__Bacteria;p__Acidobacteria;c__PAUC37f	0.000267917	0	0.000194477	0.000251667	0	0.000169492	0	0.000178285	0.000124673	0.000129349	0.000659522	0.000287604			k__Bacteria	p__Acidobacteria	c__					42	13	20	49		12	4	8	12		27	7	26	32
k__Bacteria;p__Acidobacteria;c__RB25	0.000133958	0.000101874	0	0.000629168	0.000224896	0	0	0.000178285	0.000374018	0.000129349	0.000494641	0.000575209			k__Bacteria	p__Verrucomicrobia	c__Verrucomicrobiae					39	4	11	48		12	3	2	2		10	9	10	15
k__Bacteria;p__Acidobacteria;c__Solibacteres	0.000937709	0.000101874	0.00136134	0.0018875	0.000337344	0	0.000187126	0.00071314	0.00112205	0.000129349	0.000989283	0.00158182			k__Bacteria	p__Acidobacteria	c__Chloracidobacteria					32	3	15	22		0	1	3	1		15	7	22	18
k__Bacteria;p__Acidobacteria;c__Sva0725	0.00187542	0	0.000777907	0.0011325	0	0	0.000187126	0.000178285	0.000748036	0.000388048	0.00131904	0.00129422			k__Bacteria	p__Gemmatimonadetes	c__Gemmatimonadetes					24	5	11	22		1	0	1	1		8	6	9	11
k__Bacteria;p__Acidobacteria;c__iii1-8	0.00308104	0.00122249	0.00427849	0.00327167	0.000224896	0	0	0	0.000748036	0.000129349	0.00214345	0.00129422			k__Bacteria	p__Acidobacteria	c__iii1-8					23	12	22	26		2	0	0	0		6	1	13	9
k__Bacteria;p__Actinobacteria;c__Actinobacteria	0.0776959	0.0137531	0.0818748	0.071851	0.035646	0.00372881	0.0209581	0.0492066	0.0588455	0.0146165	0.0643034	0.0619787			k__Bacteria	p__Acidobacteria	c__MVS-40					16	2	4	14		34	7	16	29		48	19	16	20
k__Bacteria;p__Aquificae;c__Aquificae	0	0	0	0	0.000224896	0	0	0	0	0	0	0			k__Bacteria	p__Spirochaetes	c__Spirochaetes					16	2	3	6		21	6	18	32		37	8	20	17
k__Bacteria;p__Armatimonadetes;c__	0	0	0	0	0	0	0	0	0	0	0	0			k__Bacteria	p__Acidobacteria	c__Sva0725					14	0	4	9		0	0	1	1		6	3	8	9
k__Bacteria;p__Armatimonadetes;c__5B-18	0.000133958	0	0.000194477	0.000125834	0	0.000169492	0	0	0.000249345	0.000129349	0.00016488	0.000143802			k__Bacteria	p__Armatimonadetes	c__SJA-176					14	3	5	12		17	4	9	23		17	10	14	15
k__Bacteria;p__Armatimonadetes;c__Armatimonadia	0	0	0	0.000251667	0	0	0	0	0	0	0	0.000143802			k__Bacteria	p__Planctomycetes	c__Phycisphaerae					14	1	5	20		18	11	6	15		20	8	13	18
k__Bacteria;p__Armatimonadetes;c__CH21	0.000803751	0	0.000777907	0.00100667	0	0	0	0	0.000374018	0	0.000494641	0.000143802			k__Bacteria	p__WS3	c__PRR-12					13	5	8	15		23	4	9	23		17	3	5	9
k__Bacteria;p__Armatimonadetes;c__Chthonomonadetes	0.000133958	0	0	0.000251667	0	0	0	0	0.000124673	0	0	0.000143802			k__Bacteria	p__Chloroflexi	c__TK17					12	10	10	29		39	9	24	41		86	7	19	20
k__Bacteria;p__Armatimonadetes;c__OPB80	0	0	0	0	0	0	0	0	0	0	0	0			k__Bacteria	p__Chlorobi	c__Ignavibacteria					10	1	3	6		7	1	4	5		3	4	3	2
k__Bacteria;p__Armatimonadetes;c__S1a-1H	0	0	0	0	0	0	0	0	0	0	0.00016488	0			k__Bacteria	p__SPAM	c__0319-6G9					10	7	13	14		0	0	2	0		5	2	7	1
k__Bacteria;p__Armatimonadetes;c__SJA-176	0.00187542	0.000305623	0.000972384	0.00151	0.00191162	0.000677966	0.00168413	0.00410055	0.00211944	0.00129349	0.00230833	0.00215703			k__Bacteria	p__Chlorobi	c__BSV19					9	2	8	9		28	4	10	16		13	2	7	9
k__Bacteria;p__BRC1;c__	0	0	0	0	0	0	0	0	0	0	0	0			k__Bacteria	p__Chloroflexi	c__Dehalococcoidetes					9	3	3	8		226	55	89	212		57	22	32	32
k__Bacteria;p__BRC1;c__09D2Y74	0	0	0	0	0	0	0.000187126	0	0	0	0.00016488	0			k__Bacteria	p__Verrucomicrobia	c__Spartobacteria					9	0	4	23		2	0	0	4		5	4	5	4
k__Bacteria;p__BRC1;c__PRR-11	0.000267917	0	0	0	0.000112448	0	0	0.000178285	0	0	0.000494641	0.000143802			k__Bacteria	p__Chloroflexi	c__TK-SH13					8	0	4	3		3	0	5	6		4	1	6	4
k__Bacteria;p__Bacteroidetes;c__	0	0	0	0	0	0	0	0	0	0	0	0			k__Bacteria	p__Acidobacteria	c__Solibacteres					7	1	7	15		3	0	1	4		9	1	6	11
k__Bacteria;p__Bacteroidetes;c__Bacteroidia	0.00616209	0.00488998	0.00388954	0.00503335	0.00314854	0.000338983	0.00149701	0.00303084	0.00561027	0.00116414	0.00643034	0.00891573			k__Bacteria	p__Chloroflexi	c__Chloroflexi					7	2	5	8		0	0	2	0		0	1	4	8
k__Bacteria;p__Bacteroidetes;c__Flavobacteria	0.17428	0.0149756	0.0750681	0.125834	0.224784	0.000169492	0.0836452	0.095739	0.215185	0.00672617	0.129101	0.197009			k__Bacteria	p__TM7	c__TM7-3					7	1	4	6		0	1	0	0		1	0	0	1
k__Bacteria;p__Bacteroidetes;c__Sphingobacteria	0.00951105	0.00101874	0.00602878	0.00880836	0.000224896	0	0.000374251	0	0.00361551	0.00206959	0.00313273	0.0067587			k__Bacteria	p__Thermi	c__Deinococci					7	0	0	6		1	0	2	1		4	2	4	3
k__Bacteria;p__CCM11b;c__	0	0	0	0	0	0	0	0	0	0	0	0			k__Bacteria	p__Acidobacteria	c__Acidobacteria-5					6	0	1	5		0	0	0	0		3	0	2	2
k__Bacteria;p__Caldiserica;c__Caldisericia	0	0	0	0	0	0	0	0.000178285	0	0	0	0			k__Bacteria	p__Armatimonadetes	c__CH21					6	0	4	8		0	0	0	0		3	0	3	1
k__Bacteria;p__Caldiserica;c__OP5	0.000133958	0	0	0	0	0	0	0	0	0	0	0			k__Bacteria	p__Chloroflexi	c__Thermomicrobia					6	1	5	2		0	0	0	0		2	0	3	1
k__Bacteria;p__Caldithrix;c__Caldithrixae	0	0	0	0	0.00056224	0.000169492	0	0.000178285	0	0	0	0			k__Bacteria	p__OP8	c__OP8_1					6	1	2	6		75	19	33	75		18	2	6	6
k__Bacteria;p__CandidatusPoribacteria;c__	0	0	0	0	0	0	0	0	0	0	0	0			k__Bacteria	p__Chloroflexi	c__Bljii12					5	0	1	3		1	0	1	2		2	0	4	3
k__Bacteria;p__Chlorobi;c__	0	0	0	0.000125834	0	0	0	0	0	0	0	0			k__Bacteria	p__Cyanobacteria	c__Chloroplast					5	0	6	7		2	0	1	1		2	3	2	2
k__Bacteria;p__Chlorobi;c__BSV19	0.00120563	0.000203749	0.00155581	0.0011325	0.00314854	0.000677966	0.00187126	0.00285256	0.00162075	0.000258699	0.00115416	0.00129422			k__Bacteria	p__GN04	c__GN15					5	1	1	4		7	1	3	1		7	1	7	5
k__Bacteria;p__Chlorobi;c__Chlorobia	0	0	0.000388954	0	0	0	0	0	0	0	0	0			k__Bacteria	p__Chlorobi	c__SJA-28					4	4	6	6		5	0	2	6		23	2	8	10
k__Bacteria;p__Chlorobi;c__Ignavibacteria	0.00133958	0.000101874	0.000583431	0.000755002	0.000787136	0.000169492	0.000748503	0.000891424	0.000374018	0.000517397	0.000494641	0.000287604			k__Bacteria	p__Chloroflexi	c__					4	0	0	1		2	0	0	1		0	1	0	1
k__Bacteria;p__Chlorobi;c__OPB56	0	0	0	0	0	0	0	0	0.000124673	0	0.000329761	0.000143802			k__Bacteria	p__OP3	c__koll11					4	3	6	0		0	3	0	2		1	3	4	3
k__Bacteria;p__Chlorobi;c__SJA-28	0.000535834	0.000407498	0.00116686	0.000755002	0.00056224	0	0.000374251	0.00106971	0.00286747	0.000258699	0.00131904	0.00143802			k__Bacteria	p__Planctomycetes	c__agg27					4	0	0	2		0	0	0	2		5	0	1	1
k__Bacteria;p__Chlorobi;c__SM1B02	0	0	0	0	0	0	0	0	0	0	0	0			k__Bacteria	p__Tenericutes	c__Erysipelotrichi					4	0	5	15		0	0	2	1		0	0	1	4
k__Bacteria;p__Chlorobi;c__SM1B09	0	0	0	0	0	0	0	0	0	0	0.00016488	0			k__Bacteria	p__WS1	c__					4	0	1	0		4	2	4	4		3	0	5	3
k__Bacteria;p__Chloroflexi;c__	0.000535834	0	0	0.000125834	0.000224896	0	0	0.000178285	0	0.000129349	0	0.000143802			k__Bacteria	p__AD3	c__JG37-AG-4					3	0	2	0		0	0	0	0		1	0	0	0
k__Bacteria;p__Chloroflexi;c__Anaerolineae	0.0462157	0.00570497	0.0274212	0.0371209	0.044417	0.00932203	0.0370509	0.0543769	0.0465029	0.0129349	0.0507832	0.0618349			k__Bacteria	p__Acidobacteria	c__OS-K					3	0	0	4		12	1	5	8		5	3	6	4
k__Bacteria;p__Chloroflexi;c__Bljii12	0.000669792	0	0.000194477	0.000377501	0.000112448	0	0.000187126	0.00035657	0.000249345	0	0.000659522	0.000431406			k__Bacteria	p__NC10	c__12-24					3	0	1	3		2	1	1	8		9	1	4	6
k__Bacteria;p__Chloroflexi;c__Chloroflexi	0.000937709	0.000203749	0.000972384	0.00100667	0	0	0.000374251	0	0	0.000129349	0.000659522	0.00115042			No blast hit	Other	Other					2	0	0	1		3	1	0	0		3	1	0	2
k__Bacteria;p__Chloroflexi;c__Chloroflexi-4	0	0	0	0	0	0	0	0.000178285	0.000249345	0.000129349	0.00016488	0.000143802			k__Bacteria	p__ABY1_OD1	c__					2	0	0	0		1	0	1	1		0	0	0	2
k__Bacteria;p__Chloroflexi;c__Dehalococcoidetes	0.00120563	0.000305623	0.000583431	0.00100667	0.0254132	0.00932203	0.0166542	0.0377964	0.00710635	0.00284569	0.00527617	0.00460167			k__Bacteria	p__Acidobacteria	c__Holophagae					2	0	0	2		0	0	0	0		2	1	6	3
k__Bacteria;p__Chloroflexi;c__Ktedonobacteria	0.000133958	0	0.000194477	0	0	0	0	0	0	0.000129349	0.00016488	0.000143802			k__Bacteria	p__Acidobacteria	c__PAUC37f					2	0	1	2		0	1	0	1		1	1	4	2
k__Bacteria;p__Chloroflexi;c__RA13C7	0.000133958	0	0	0.000125834	0	0	0	0.000178285	0	0	0	0			k__Bacteria	p__BRC1	c__PRR-11					2	0	0	0		1	0	0	1		0	0	3	1
k__Bacteria;p__Chloroflexi;c__SOGA31	0.00843938	0.00152812	0.00680669	0.00918586	0.00134938	0.00101695	0.000935629	0.00213942	0.00748036	0.00181089	0.00774938	0.0069025			k__Bacteria	p__GN02	c__VC12-cl04					2	2	0	1		0	0	0	0		0	1	0	0
k__Bacteria;p__Chloroflexi;c__TK-SH13	0.00107167	0	0.000777907	0.000377501	0.000337344	0	0.000935629	0.00106971	0.000498691	0.000129349	0.000989283	0.000575209			k__Bacteria	p__KSB1	c__					2	0	0	2		0	0	0	0		4	0	2	5
k__Bacteria;p__Chloroflexi;c__TK17	0.0016075	0.00101874	0.00194477	0.00364918	0.00438547	0.00152542	0.00449102	0.00730968	0.0107219	0.000905446	0.00313273	0.00287604			k__Bacteria	p__OP11	c__OP11-4					2	1	2	4		4	1	1	3		3	1	3	5
k__Bacteria;p__Chloroflexi;c__Thermobacula	0	0	0	0	0.000337344	0.000169492	0.000187126	0.000178285	0.000249345	0.000258699	0	0			k__Bacteria	p__SPAM	c__FFCH6980					2	2	0	2		0	0	0	0		0	0	0	0
k__Bacteria;p__Chloroflexi;c__Thermomicrobia	0.000803751	0.000101874	0.000972384	0.000251667	0	0	0	0	0.000249345	0	0.000494641	0.000143802			k__Bacteria	p__Spirochaetes	c__GN05					2	0	0	0		0	0	1	1		1	0	0	2
k__Bacteria;p__Cyanobacteria;c__	0	0	0	0	0	0	0	0	0	0	0	0			k__Bacteria	p__TM6	c__SJA-4					2	1	1	3		1	1	3	2		4	1	8	5
k__Bacteria;p__Cyanobacteria;c__4C0d-2	0.000133958	0	0	0.000125834	0	0	0	0.000178285	0.000249345	0	0.000494641	0			k__Bacteria	p__TM7	c__TM7-1					2	1	1	5		0	0	0	1		3	1	2	2
k__Bacteria;p__Cyanobacteria;c__Chloroplast	0.000669792	0	0.00116686	0.000880836	0.000224896	0	0.000187126	0.000178285	0.000249345	0.000388048	0.000329761	0.000287604			k__Bacteria	p__Verrucomicrobia	c__Opitutae					2	1	1	2		0	0	0	0		0	1	1	1
k__Bacteria;p__Cyanobacteria;c__Nostocophycideae	0	0	0.000194477	0	0	0	0	0	0	0	0	0			k__Bacteria	p__	c__					1	0	0	0		3	0	1	2		0	0	1	0
k__Bacteria;p__Cyanobacteria;c__Oscillatoriophycideae	0.000133958	0	0	0.000125834	0	0	0	0	0.000124673	0	0.00016488	0			k__Bacteria	p__AC1	c__LC-1					1	0	0	0		1	1	0	1		0	0	0	0
k__Bacteria;p__Cyanobacteria;c__S15B-MN24	0	0.000101874	0	0	0.000112448	0	0	0	0	0	0	0			k__Bacteria	p__Acidobacteria	c__BPC102					1	0	0	0		2	0	0	1		1	1	1	2
k__Bacteria;p__Cyanobacteria;c__Synechococcophycideae	0	0	0.000194477	0.000251667	0	0	0	0	0	0	0	0			k__Bacteria	p__Acidobacteria	c__RB25					1	1	0	5		2	0	0	1		3	1	3	4
k__Bacteria;p__Deferribacteres;c__Deferribacteres	0	0	0	0	0	0	0	0	0	0	0	0			k__Bacteria	p__Armatimonadetes	c__5B-18					1	0	1	1		0	1	0	0		2	1	1	1
k__Bacteria;p__Elusimicrobia;c__	0	0	0.000194477	0	0	0	0	0	0	0	0	0			k__Bacteria	p__Armatimonadetes	c__Chthonomonadetes					1	0	0	2		0	0	0	0		1	0	0	1
k__Bacteria;p__Elusimicrobia;c__Elusimicrobia	0.000133958	0.000203749	0	0	0.000112448	0	0	0.000178285	0.000124673	0	0	0.000287604			k__Bacteria	p__Caldiserica	c__OP5					1	0	0	0		0	0	0	0		0	0	0	0
k__Bacteria;p__Elusimicrobia;c__Endomicrobia	0	0	0	0	0	0	0	0	0	0	0	0			k__Bacteria	p__Chloroflexi	c__Ktedonobacteria					1	0	1	0		0	0	0	0		0	1	1	1
k__Bacteria;p__Fibrobacteres;c__Fibrobacteres-2	0	0	0	0	0	0	0	0.000178285	0	0	0	0			k__Bacteria	p__Chloroflexi	c__RA13C7					1	0	0	1		0	0	0	1		0	0	0	0
k__Bacteria;p__Firmicutes;c__Bacilli	0.0155392	0.461695	0.0291715	0.017365	0.109862	0.313729	0.0930015	0.188625	0.0317915	0.375501	0.0263809	0.0281852			k__Bacteria	p__Cyanobacteria	c__4C0d-2					1	0	0	1		0	0	0	1		2	0	3	0
k__Bacteria;p__Firmicutes;c__Clostridia	0.190355	0.435004	0.429599	0.253806	0.114809	0.613729	0.46351	0.149581	0.174916	0.508602	0.311624	0.166091			k__Bacteria	p__Cyanobacteria	c__Oscillatoriophycideae					1	0	0	1		0	0	0	0		1	0	1	0
k__Bacteria;p__Fusobacteria;c__Fusobacteria	0	0.000611247	0	0	0	0.00474576	0	0	0.000124673	0.00478593	0	0			k__Bacteria	p__Elusimicrobia	c__Elusimicrobia					1	2	0	0		1	0	0	1		1	0	0	2
k__Bacteria;p__GAL15;c__	0.000133958	0	0	0.000251667	0.000112448	0	0.000187126	0.00071314	0	0	0	0.000143802			k__Bacteria	p__GAL15	c__					1	0	0	2		1	0	1	4		0	0	0	1
k__Bacteria;p__GN02;c__	0	0	0	0	0	0	0	0	0	0	0	0			k__Bacteria	p__GN04	c__MSB-5A5					1	0	4	0		20	2	6	12		0	0	0	1
k__Bacteria;p__GN02;c__BB34	0	0.000101874	0	0	0.000112448	0	0	0.000178285	0	0	0	0			k__Bacteria	p__GOUTA4	c__RB384					1	1	1	2		4	0	2	4		0	1	0	3
k__Bacteria;p__GN02;c__GKS2-174	0	0.000101874	0.000388954	0.000125834	0	0	0.000187126	0.000178285	0.000124673	0	0	0			k__Bacteria	p__Lentisphaerae	c__					1	0	0	0		0	0	0	0		0	0	0	0
k__Bacteria;p__GN02;c__GN08	0	0	0	0	0.000112448	0	0	0	0	0	0	0			k__Bacteria	p__NKB19	c__					1	0	1	0		0	0	0	0		0	0	1	0
k__Bacteria;p__GN02;c__VC12-cl04	0.000267917	0.000203749	0	0.000125834	0	0	0	0	0	0.000129349	0	0			k__Bacteria	p__OP11	c__OP11-3					1	0	1	0		2	1	6	4		0	1	1	0
k__Bacteria;p__GN04;c__5bav_B12	0	0	0	0.000125834	0	0	0	0	0	0	0	0			k__Bacteria	p__Planctomycetes	c__C6					1	0	2	0		0	0	0	0		0	0	0	0
k__Bacteria;p__GN04;c__GN15	0.000669792	0.000101874	0.000194477	0.000503335	0.000787136	0.000169492	0.000561377	0.000178285	0.000872709	0.000129349	0.00115416	0.000719011			k__Bacteria	p__Planctomycetes	c__PW285					1	0	0	0		0	0	0	0		0	0	0	0
k__Bacteria;p__GN04;c__MSB-5A5	0.000133958	0	0.000777907	0	0.00224896	0.000338983	0.00112275	0.00213942	0	0	0	0.000143802			k__Bacteria	p__Planctomycetes	c__vadinHA49					1	1	2	0		1	1	0	0		2	1	1	0
k__Bacteria;p__GN06;c__	0	0	0	0	0.000224896	0	0	0.00035657	0.000872709	0.000388048	0.00016488	0.000143802			k__Bacteria	p__SBR1093	c__VHS-B5-50					1	0	1	1		0	0	1	2		0	0	0	0
k__Bacteria;p__GN06;c__KSB3	0	0	0	0	0.000224896	0	0.000187126	0.000178285	0.000124673	0.000258699	0	0			k__Bacteria	p__SC4	c__					1	0	0	0		1	1	0	0		1	0	0	1
k__Bacteria;p__GN1;c__	0	0	0	0	0	0	0	0	0	0	0	0			k__Bacteria	p__Spirochaetes	c__					1	0	0	3		4	0	1	5		2	0	1	1
k__Bacteria;p__GN12;c__	0	0	0	0	0.000112448	0	0	0	0.000124673	0	0	0			k__Bacteria	p__TG3	c__TG3-1					1	0	0	0		0	0	0	1		14	2	2	2
k__Bacteria;p__GOUTA4;c__	0	0	0	0	0	0	0.000187126	0.000178285	0	0	0	0			k__Bacteria	p__Verrucomicrobia	c__					1	0	0	2		0	0	0	1		1	0	1	2
k__Bacteria;p__GOUTA4;c__RB384	0.000133958	0.000101874	0.000194477	0.000251667	0.000449792	0	0.000374251	0.00071314	0	0.000129349	0	0.000431406			k__Bacteria	p__Verrucomicrobia	c__Verruco-5					1	0	0	1		4	0	1	0		2	0	0	2
k__Bacteria;p__Gemmatimonadetes;c__Gemmatimonadetes	0.003215	0.000509372	0.00213925	0.00276834	0.000112448	0	0.000187126	0.000178285	0.000997382	0.000776096	0.00148392	0.00158182			k__Bacteria	p__49S1_2B	c__					0	0	0	0		0	0	0	0		2	2	0	0
k__Bacteria;p__HDBW-WB69;c__	0	0	0	0	0.000112448	0	0	0	0	0	0	0			k__Bacteria	p__AC1	c__SHA-114					0	0	0	0		1	1	0	0		1	0	0	0
k__Bacteria;p__Hyd24-12;c__	0	0	0	0	0	0	0	0	0	0	0	0			k__Bacteria	p__AD3	c__ABS-6					0	0	0	0		1	0	0	0		0	0	0	0
k__Bacteria;p__Hyd24-12;c__WM88	0	0	0	0	0	0	0	0	0	0	0	0			k__Bacteria	p__Aquificae	c__Aquificae					0	0	0	0		2	0	0	0		0	0	0	0
k__Bacteria;p__KSB1;c__	0.000267917	0	0	0.000251667	0	0	0	0	0.000498691	0	0.000329761	0.000719011			k__Bacteria	p__Armatimonadetes	c__					0	0	0	0		0	0	0	0		0	0	0	0
k__Bacteria;p__KSB1;c__GW-22	0	0	0	0	0.000112448	0	0.000187126	0	0	0	0	0.000143802			k__Bacteria	p__Armatimonadetes	c__Armatimonadia					0	0	0	2		0	0	0	0		0	0	0	1
k__Bacteria;p__KSB1;c__MSB-5B5	0	0	0	0	0	0	0	0	0	0	0	0			k__Bacteria	p__Armatimonadetes	c__OPB80					0	0	0	0		0	0	0	0		0	0	0	0
k__Bacteria;p__KSB1;c__Ucn15732	0	0	0	0.000251667	0	0	0	0	0	0	0	0			k__Bacteria	p__Armatimonadetes	c__S1a-1H					0	0	0	0		0	0	0	0		0	0	1	0
k__Bacteria;p__LCP-89;c__	0	0	0	0	0.000224896	0	0	0.000534855	0	0	0	0.000143802			k__Bacteria	p__BRC1	c__					0	0	0	0		0	0	0	0		0	0	0	0
k__Bacteria;p__LD1;c__	0	0	0	0	0.000112448	0	0	0	0.000124673	0	0.00016488	0.000287604			k__Bacteria	p__BRC1	c__09D2Y74					0	0	0	0		0	0	1	0		0	0	1	0
k__Bacteria;p__Lentisphaerae;c__	0.000133958	0	0	0	0	0	0	0	0	0	0	0			k__Bacteria	p__Bacteroidetes	c__					0	0	0	0		0	0	0	0		0	0	0	0
k__Bacteria;p__Lentisphaerae;c__Lentisphaerae	0	0	0	0	0	0.000169492	0	0	0	0	0	0			k__Bacteria	p__CCM11b	c__					0	0	0	0		0	0	0	0		0	0	0	0
k__Bacteria;p__MSBL6;c__AT425_EubG1	0	0	0	0	0	0	0	0	0	0	0.00016488	0			k__Bacteria	p__Caldiserica	c__Caldisericia					0	0	0	0		0	0	0	1		0	0	0	0
k__Bacteria;p__MVP-15;c__	0	0	0	0	0	0	0	0	0	0	0	0			k__Bacteria	p__Caldithrix	c__Caldithrixae					0	0	0	0		5	1	0	1		0	0	0	0
k__Bacteria;p__NC10;c__12-24	0.000401875	0	0.000194477	0.000377501	0.000224896	0.000169492	0.000187126	0.00142628	0.00112205	0.000129349	0.000659522	0.000862813			k__Bacteria	p__CandidatusPoribacteria	c__					0	0	0	0		0	0	0	0		0	0	0	0
k__Bacteria;p__NC10;c__wb1-A12	0	0	0	0	0	0	0	0	0	0	0	0			k__Bacteria	p__Chlorobi	c__					0	0	0	1		0	0	0	0		0	0	0	0
k__Bacteria;p__NKB19;c__	0.000133958	0	0.000194477	0	0	0	0	0	0	0	0.00016488	0			k__Bacteria	p__Chlorobi	c__Chlorobia					0	0	2	0		0	0	0	0		0	0	0	0
k__Bacteria;p__NKB19;c__GN13	0	0	0	0	0	0	0	0	0	0	0	0			k__Bacteria	p__Chlorobi	c__OPB56					0	0	0	0		0	0	0	0		1	0	2	1
k__Bacteria;p__Nitrospirae;c__Nitrospira	0.0087073	0.00325998	0.00991832	0.00641752	0.0277747	0.00542373	0.0205838	0.0301301	0.00610896	0.00258699	0.0075845	0.0100661			k__Bacteria	p__Chlorobi	c__SM1B02					0	0	0	0		0	0	0	0		0	0	0	0
k__Bacteria;p__O1aA90;c__	0	0	0	0	0	0	0	0	0	0	0	0			k__Bacteria	p__Chlorobi	c__SM1B09					0	0	0	0		0	0	0	0		0	0	1	0
k__Bacteria;p__OP1;c__GAL35	0	0	0	0	0	0	0	0	0	0	0	0			k__Bacteria	p__Chloroflexi	c__Chloroflexi-4					0	0	0	0		0	0	0	1		2	1	1	1
k__Bacteria;p__OP1;c__OP1	0	0	0	0	0.000112448	0	0	0	0	0	0.00016488	0			k__Bacteria	p__Chloroflexi	c__Thermobacula					0	0	0	0		3	1	1	1		2	2	0	0
k__Bacteria;p__OP11;c__	0	0	0.000194477	0	0.000112448	0	0.000187126	0.000178285	0.000124673	0	0	0.000287604			k__Bacteria	p__Cyanobacteria	c__					0	0	0	0		0	0	0	0		0	0	0	0
k__Bacteria;p__OP11;c__OP11-2	0	0	0	0	0	0	0	0	0	0	0	0			k__Bacteria	p__Cyanobacteria	c__Nostocophycideae					0	0	1	0		0	0	0	0		0	0	0	0
k__Bacteria;p__OP11;c__OP11-3	0.000133958	0	0.000194477	0	0.000224896	0.000169492	0.00112275	0.00071314	0	0.000129349	0.00016488	0			k__Bacteria	p__Cyanobacteria	c__S15B-MN24					0	1	0	0		1	0	0	0		0	0	0	0
k__Bacteria;p__OP11;c__OP11-4	0.000267917	0.000101874	0.000388954	0.000503335	0.000449792	0.000169492	0.000187126	0.000534855	0.000374018	0.000129349	0.000494641	0.000719011			k__Bacteria	p__Cyanobacteria	c__Synechococcophycideae					0	0	1	2		0	0	0	0		0	0	0	0
k__Bacteria;p__OP11;c__WCHB1-64	0	0	0	0	0.000224896	0.000169492	0.000374251	0.000891424	0	0	0	0.000143802			k__Bacteria	p__Deferribacteres	c__Deferribacteres					0	0	0	0		0	0	0	0		0	0	0	0
k__Bacteria;p__OP3;c__BD4-9	0	0	0	0	0	0	0	0	0	0.000129349	0.00016488	0.000143802			k__Bacteria	p__Elusimicrobia	c__					0	0	1	0		0	0	0	0		0	0	0	0
k__Bacteria;p__OP3;c__PBS-25	0	0	0	0	0	0	0	0	0	0	0	0.000287604			k__Bacteria	p__Elusimicrobia	c__Endomicrobia					0	0	0	0		0	0	0	0		0	0	0	0
k__Bacteria;p__OP3;c__koll11	0.000535834	0.000305623	0.00116686	0	0	0.000508475	0	0.00035657	0.000124673	0.000388048	0.000659522	0.000431406			k__Bacteria	p__Fibrobacteres	c__Fibrobacteres-2					0	0	0	0		0	0	0	1		0	0	0	0
k__Bacteria;p__OP8;c__	0	0	0	0	0	0	0	0	0	0	0	0			k__Bacteria	p__Fusobacteria	c__Fusobacteria					0	6	0	0		0	28	0	0		1	37	0	0
k__Bacteria;p__OP8;c__OP8_1	0.000803751	0.000101874	0.000388954	0.000755002	0.0084336	0.00322034	0.00617515	0.0133714	0.00224411	0.000258699	0.000989283	0.000862813			k__Bacteria	p__GN02	c__					0	0	0	0		0	0	0	0		0	0	0	0
k__Bacteria;p__OP8;c__OP8_2	0	0	0	0	0.000337344	0	0.000561377	0.00035657	0.000997382	0	0.000329761	0.000143802			k__Bacteria	p__GN02	c__BB34					0	1	0	0		1	0	0	1		0	0	0	0
k__Bacteria;p__OP9;c__JS1	0	0	0	0	0	0	0	0	0	0	0	0			k__Bacteria	p__GN02	c__GKS2-174					0	1	2	1		0	0	1	1		1	0	0	0
k__Bacteria;p__OP9;c__OPB46	0	0	0	0	0	0	0	0	0	0	0	0			k__Bacteria	p__GN02	c__GN08					0	0	0	0		1	0	0	0		0	0	0	0
k__Bacteria;p__PAUC34f;c__	0	0	0	0	0	0	0	0.000178285	0.000124673	0	0	0			k__Bacteria	p__GN04	c__5bav_B12					0	0	0	1		0	0	0	0		0	0	0	0
k__Bacteria;p__Planctomycetes;c__C6	0.000133958	0	0.000388954	0	0	0	0	0	0	0	0	0			k__Bacteria	p__GN06	c__					0	0	0	0		2	0	0	2		7	3	1	1
k__Bacteria;p__Planctomycetes;c__FFCH393	0	0	0	0.000125834	0	0	0	0	0	0	0.00016488	0			k__Bacteria	p__GN06	c__KSB3					0	0	0	0		2	0	1	1		1	2	0	0
k__Bacteria;p__Planctomycetes;c__Koll-18	0	0	0	0	0	0	0	0	0	0	0	0			k__Bacteria	p__GN1	c__					0	0	0	0		0	0	0	0		0	0	0	0
k__Bacteria;p__Planctomycetes;c__ODP123	0	0	0	0	0.000112448	0	0	0	0	0	0	0			k__Bacteria	p__GN12	c__					0	0	0	0		1	0	0	0		1	0	0	0
k__Bacteria;p__Planctomycetes;c__PW285	0.000133958	0	0	0	0	0	0	0	0	0	0	0			k__Bacteria	p__GOUTA4	c__					0	0	0	0		0	0	1	1		0	0	0	0
k__Bacteria;p__Planctomycetes;c__Phycisphaerae	0.00187542	0.000101874	0.000972384	0.00251667	0.00202406	0.00186441	0.00112275	0.00267427	0.00249345	0.00103479	0.00214345	0.00258844			k__Bacteria	p__HDBW-WB69	c__					0	0	0	0		1	0	0	0		0	0	0	0
k__Bacteria;p__Planctomycetes;c__Planctomycea	0.0148694	0.00295436	0.0116686	0.0139675	0.00550995	0.00220339	0.00692365	0.0071314	0.01334	0.00323373	0.0102226	0.0115042			k__Bacteria	p__Hyd24-12	c__					0	0	0	0		0	0	0	0		0	0	0	0
k__Bacteria;p__Planctomycetes;c__agg27	0.000535834	0	0	0.000251667	0	0	0	0.00035657	0.000623364	0	0.00016488	0.000143802			k__Bacteria	p__Hyd24-12	c__WM88					0	0	0	0		0	0	0	0		0	0	0	0
k__Bacteria;p__Planctomycetes;c__vadinHA49	0.000133958	0.000101874	0.000388954	0	0.000112448	0.000169492	0	0	0.000249345	0.000129349	0.00016488	0			k__Bacteria	p__KSB1	c__GW-22					0	0	0	0		1	0	1	0		0	0	0	1
k__Bacteria;p__Proteobacteria;c__	0	0	0	0	0	0	0	0	0.000249345	0	0.00016488	0			k__Bacteria	p__KSB1	c__MSB-5B5					0	0	0	0		0	0	0	0		0	0	0	0
k__Bacteria;p__Proteobacteria;c__Alphaproteobacteria	0.0811788	0.0146699	0.088098	0.0908519	0.00404813	0.00135593	0.00467814	0.00570512	0.0422641	0.0147458	0.0535862	0.0907391			k__Bacteria	p__KSB1	c__Ucn15732					0	0	0	2		0	0	0	0		0	0	0	0
k__Bacteria;p__Proteobacteria;c__Betaproteobacteria	0.171869	0.0144662	0.111046	0.123443	0.12403	0.000677966	0.0333084	0.0572295	0.0996135	0.00957185	0.0888706	0.0793788			k__Bacteria	p__LCP-89	c__					0	0	0	0		2	0	0	3		0	0	0	1
k__Bacteria;p__Proteobacteria;c__Deltaproteobacteria	0.064434	0.00702934	0.0266433	0.057506	0.0482402	0.010339	0.0383608	0.0593689	0.0855255	0.0116414	0.0481451	0.0720449			k__Bacteria	p__LD1	c__					0	0	0	0		1	0	0	0		1	0	1	2
k__Bacteria;p__Proteobacteria;c__Epsilonproteobacteria	0.0255861	0	0.00739012	0.0697118	0.00236141	0	0.0409805	0.000178285	0.0588455	0	0.0492993	0.0836928			k__Bacteria	p__Lentisphaerae	c__Lentisphaerae					0	0	0	0		0	1	0	0		0	0	0	0
k__Bacteria;p__Proteobacteria;c__Gammaproteobacteria	0.0235767	0.00336186	0.0190587	0.0296967	0.176656	0.00627119	0.0954341	0.184881	0.0676973	0.00478593	0.067601	0.0437158			k__Bacteria	p__MSBL6	c__AT425_EubG1					0	0	0	0		0	0	0	0		0	0	1	0
k__Bacteria;p__SAR406;c__AB16	0	0	0	0	0	0	0	0	0	0	0.00016488	0.000143802			k__Bacteria	p__MVP-15	c__					0	0	0	0		0	0	0	0		0	0	0	0
k__Bacteria;p__SBR1093;c__VHS-B5-50	0.000133958	0	0.000194477	0.000125834	0	0	0.000187126	0.00035657	0	0	0	0			k__Bacteria	p__NC10	c__wb1-A12					0	0	0	0		0	0	0	0		0	0	0	0
k__Bacteria;p__SC3;c__	0	0	0	0.000125834	0.000224896	0	0	0	0	0	0.00016488	0			k__Bacteria	p__NKB19	c__GN13					0	0	0	0		0	0	0	0		0	0	0	0
k__Bacteria;p__SC4;c__	0.000133958	0	0	0	0.000112448	0.000169492	0	0	0.000124673	0	0	0.000143802			k__Bacteria	p__O1aA90	c__					0	0	0	0		0	0	0	0		0	0	0	0
k__Bacteria;p__SC4;c__KD3-113	0	0	0	0	0.000112448	0	0	0	0	0	0	0.000143802			k__Bacteria	p__OP1	c__GAL35					0	0	0	0		0	0	0	0		0	0	0	0
k__Bacteria;p__SM2F11;c__	0	0	0.000194477	0	0	0	0	0	0	0	0	0.000143802			k__Bacteria	p__OP1	c__OP1					0	0	0	0		1	0	0	0		0	0	1	0
k__Bacteria;p__SPAM;c__0319-6G9	0.00133958	0.000713121	0.0025282	0.00176167	0	0	0.000374251	0	0.000623364	0.000258699	0.00115416	0.000143802			k__Bacteria	p__OP11	c__					0	0	1	0		1	0	1	1		1	0	0	2
k__Bacteria;p__SPAM;c__FFCH6980	0.000267917	0.000203749	0	0.000251667	0	0	0	0	0	0	0	0			k__Bacteria	p__OP11	c__OP11-2					0	0	0	0		0	0	0	0		0	0	0	0
k__Bacteria;p__SR1;c__	0	0	0	0	0	0	0	0	0	0	0	0			k__Bacteria	p__OP11	c__WCHB1-64					0	0	0	0		2	1	2	5		0	0	0	1
k__Bacteria;p__SRI-24;c__	0	0	0	0	0	0	0	0	0	0	0	0			k__Bacteria	p__OP3	c__BD4-9					0	0	0	0		0	0	0	0		0	1	1	1
k__Bacteria;p__Spirochaetes;c__	0.000133958	0	0	0.000377501	0.000449792	0	0.000187126	0.000891424	0.000249345	0	0.00016488	0.000143802			k__Bacteria	p__OP3	c__PBS-25					0	0	0	0		0	0	0	0		0	0	0	2
k__Bacteria;p__Spirochaetes;c__Brachyspirae	0	0	0	0	0	0	0	0	0	0	0	0			k__Bacteria	p__OP8	c__					0	0	0	0		0	0	0	0		0	0	0	0
k__Bacteria;p__Spirochaetes;c__GN05	0.000267917	0	0	0	0	0	0.000187126	0.000178285	0.000124673	0	0	0.000287604			k__Bacteria	p__OP8	c__OP8_2					0	0	0	0		3	0	3	2		8	0	2	1
k__Bacteria;p__Spirochaetes;c__Leptospirae	0	0	0.00116686	0.000251667	0.000337344	0.000169492	0	0.000178285	0.000623364	0.000129349	0.000494641	0.000719011			k__Bacteria	p__OP9	c__JS1					0	0	0	0		0	0	0	0		0	0	0	0
k__Bacteria;p__Spirochaetes;c__M1NP2-04	0	0	0	0	0	0	0	0	0.000124673	0	0	0.000143802			k__Bacteria	p__OP9	c__OPB46					0	0	0	0		0	0	0	0		0	0	0	0
k__Bacteria;p__Spirochaetes;c__Spirochaetes	0.00214334	0.000203749	0.000583431	0.000755002	0.00236141	0.00101695	0.00336826	0.00570512	0.00461289	0.00103479	0.00329761	0.00244464			k__Bacteria	p__PAUC34f	c__					0	0	0	0		0	0	0	1		1	0	0	0
k__Bacteria;p__Spirochaetes;c__WWE1	0	0	0	0.000125834	0	0	0	0	0	0	0	0			k__Bacteria	p__Planctomycetes	c__FFCH393					0	0	0	1		0	0	0	0		0	0	1	0
k__Bacteria;p__Synergistetes;c__Synergistia	0	0	0	0	0	0	0	0	0	0	0	0			k__Bacteria	p__Planctomycetes	c__Koll-18					0	0	0	0		0	0	0	0		0	0	0	0
k__Bacteria;p__TG3;c__TG3-1	0.000133958	0	0	0	0	0	0	0.000178285	0.00174542	0.000258699	0.000329761	0.000287604			k__Bacteria	p__Planctomycetes	c__ODP123					0	0	0	0		1	0	0	0		0	0	0	0
k__Bacteria;p__TK-SH1;c__	0	0	0	0	0	0	0	0	0	0	0	0			k__Bacteria	p__Proteobacteria	c__					0	0	0	0		0	0	0	0		2	0	1	0
k__Bacteria;p__TM6;c__SBRH58	0	0	0	0	0	0	0	0	0	0	0	0			k__Bacteria	p__SAR406	c__AB16					0	0	0	0		0	0	0	0		0	0	1	1
k__Bacteria;p__TM6;c__SJA-4	0.000267917	0.000101874	0.000194477	0.000377501	0.000112448	0.000169492	0.000561377	0.00035657	0.000498691	0.000129349	0.00131904	0.000719011			k__Bacteria	p__SC3	c__					0	0	0	1		2	0	0	0		0	0	1	0
k__Bacteria;p__TM7;c__	0	0	0	0	0.000674688	0	0.000187126	0	0	0	0	0			k__Bacteria	p__SC4	c__KD3-113					0	0	0	0		1	0	0	0		0	0	0	1
k__Bacteria;p__TM7;c__MJK10	0	0	0	0	0	0	0	0	0	0	0	0			k__Bacteria	p__SM2F11	c__					0	0	1	0		0	0	0	0		0	0	0	1
k__Bacteria;p__TM7;c__TM7-1	0.000267917	0.000101874	0.000194477	0.000629168	0	0	0	0.000178285	0.000374018	0.000129349	0.000329761	0.000287604			k__Bacteria	p__SR1	c__					0	0	0	0		0	0	0	0		0	0	0	0
k__Bacteria;p__TM7;c__TM7-3	0.000937709	0.000101874	0.000777907	0.000755002	0	0.000169492	0	0	0.000124673	0	0	0.000143802			k__Bacteria	p__SRI-24	c__					0	0	0	0		0	0	0	0		0	0	0	0
k__Bacteria;p__Tenericutes;c__	0	0	0.000194477	0	0	0	0	0	0	0	0	0			k__Bacteria	p__Spirochaetes	c__Brachyspirae					0	0	0	0		0	0	0	0		0	0	0	0
k__Bacteria;p__Tenericutes;c__Erysipelotrichi	0.000535834	0	0.000972384	0.0018875	0	0	0.000374251	0.000178285	0	0	0.00016488	0.000575209			k__Bacteria	p__Spirochaetes	c__Leptospirae					0	0	6	2		3	1	0	1		5	1	3	5
k__Bacteria;p__Tenericutes;c__Mollicutes	0	0	0	0.000125834	0	0	0	0	0	0	0	0			k__Bacteria	p__Spirochaetes	c__M1NP2-04					0	0	0	0		0	0	0	0		1	0	0	1
k__Bacteria;p__Thermi;c__Deinococci	0.000937709	0	0	0.000755002	0.000112448	0	0.000374251	0.000178285	0.000498691	0.000258699	0.000659522	0.000431406			k__Bacteria	p__Spirochaetes	c__WWE1					0	0	0	1		0	0	0	0		0	0	0	0
k__Bacteria;p__Thermodesulfobacteria;c__Thermodesulfobacteria	0	0	0	0.000125834	0	0	0.000187126	0	0	0	0	0.000143802			k__Bacteria	p__Synergistetes	c__Synergistia					0	0	0	0		0	0	0	0		0	0	0	0
k__Bacteria;p__Thermotogae;c__Thermotogae	0	0	0	0	0	0	0	0.000178285	0	0	0	0			k__Bacteria	p__TK-SH1	c__					0	0	0	0		0	0	0	0		0	0	0	0
k__Bacteria;p__VHS-B3-43;c__	0	0	0	0	0	0	0	0	0	0	0.00016488	0			k__Bacteria	p__TM6	c__SBRH58					0	0	0	0		0	0	0	0		0	0	0	0
k__Bacteria;p__Verrucomicrobia;c__	0.000133958	0	0	0.000251667	0	0	0	0.000178285	0.000124673	0	0.00016488	0.000287604			k__Bacteria	p__TM7	c__					0	0	0	0		6	0	1	0		0	0	0	0
k__Bacteria;p__Verrucomicrobia;c__Methylacidiphilae	0	0.000101874	0	0	0.000224896	0	0	0.00071314	0	0	0	0			k__Bacteria	p__TM7	c__MJK10					0	0	0	0		0	0	0	0		0	0	0	0
k__Bacteria;p__Verrucomicrobia;c__Opitutae	0.000267917	0.000101874	0.000194477	0.000251667	0	0	0	0	0	0.000129349	0.00016488	0.000143802			k__Bacteria	p__Tenericutes	c__					0	0	1	0		0	0	0	0		0	0	0	0
k__Bacteria;p__Verrucomicrobia;c__R76-B18	0	0	0	0	0	0	0	0	0	0	0	0			k__Bacteria	p__Tenericutes	c__Mollicutes					0	0	0	1		0	0	0	0		0	0	0	0
k__Bacteria;p__Verrucomicrobia;c__Spartobacteria	0.00120563	0	0.000777907	0.00289417	0.000224896	0	0	0.00071314	0.000623364	0.000517397	0.000824402	0.000575209			k__Bacteria	p__Thermodesulfobacteria	c__Thermodesulfobacteria					0	0	0	1		0	0	1	0		0	0	0	1
k__Bacteria;p__Verrucomicrobia;c__TP21	0	0	0.000194477	0	0.000112448	0	0	0	0.000374018	0	0	0.000143802			k__Bacteria	p__Thermotogae	c__Thermotogae					0	0	0	0		0	0	0	1		0	0	0	0
k__Bacteria;p__Verrucomicrobia;c__Verruco-5	0.000133958	0	0	0.000125834	0.000449792	0	0.000187126	0	0.000249345	0	0	0.000287604			k__Bacteria	p__VHS-B3-43	c__					0	0	0	0		0	0	0	0		0	0	1	0
k__Bacteria;p__Verrucomicrobia;c__Verrucomicrobiae	0.00522438	0.000407498	0.00213925	0.00604002	0.00134938	0.000508475	0.000374251	0.00035657	0.00124673	0.00116414	0.0016488	0.00215703			k__Bacteria	p__Verrucomicrobia	c__Methylacidiphilae					0	1	0	0		2	0	0	4		0	0	0	0
k__Bacteria;p__WPS-2;c__	0	0	0	0.000125834	0	0	0	0	0	0	0	0			k__Bacteria	p__Verrucomicrobia	c__R76-B18					0	0	0	0		0	0	0	0		0	0	0	0
k__Bacteria;p__WS1;c__	0.000535834	0	0.000194477	0	0.000449792	0.000338983	0.000748503	0.00071314	0.000374018	0	0.000824402	0.000431406			k__Bacteria	p__Verrucomicrobia	c__TP21					0	0	1	0		1	0	0	0		3	0	0	1
k__Bacteria;p__WS2;c__	0	0	0	0.000251667	0.000224896	0	0	0	0	0	0.000329761	0.000143802			k__Bacteria	p__WPS-2	c__					0	0	0	1		0	0	0	0		0	0	0	0
k__Bacteria;p__WS3;c__PRR-12	0.00174146	0.000509372	0.00155581	0.0018875	0.0025863	0.000677966	0.00168413	0.00410055	0.00211944	0.000388048	0.000824402	0.00129422			k__Bacteria	p__WS2	c__					0	0	0	2		2	0	0	0		0	0	2	1
k__Bacteria;p__WS6;c__	0	0	0	0	0	0	0	0	0	0	0.00016488	0			k__Bacteria	p__WS6	c__					0	0	0	0		0	0	0	0		0	0	1	0
k__Bacteria;p__WS6;c__WM1006	0	0	0	0	0	0	0	0	0	0	0	0			k__Bacteria	p__WS6	c__WM1006					0	0	0	0		0	0	0	0		0	0	0	0
k__Bacteria;p__ZB2;c__	0	0	0	0	0.000112448	0.000338983	0.000187126	0	0	0	0	0			k__Bacteria	p__ZB2	c__					0	0	0	0		1	2	1	0		0	0	0	0
k__Bacteria;p__ZB3;c__	0	0	0	0.000125834	0	0	0	0	0	0	0	0			k__Bacteria	p__ZB3	c__					0	0	0	1		0	0	0	0		0	0	0	0
k__Bacteria;p__ZB3;c__Rs-J96	0	0	0	0	0	0	0	0	0	0	0	0			k__Bacteria	p__ZB3	c__Rs-J96					0	0	0	0		0	0	0	0		0	0	0	0
																					Other/Unclassified	823	244	444	847		1004	237	466	857		867	293	589	708
																					Site:	HC					NOAA					NH
																					Amendment:	Unamended	Cellobiose	Lactate	Ethanol		Unamended	Cellobiose	Lactate	Ethanol		Unamended	Cellobiose	Lactate	Ethanol
																					Total Sequence Reads:	7465	9816	5142	7947		8893	5900	5344	5609		8021	7731	6065	6954
															ORDER
No blast hit;Other;Other;Other	0.000267917	0	0	0.000125834	0.000337344	0.000169492	0	0	0.000374018	0.000129349	0	0.000287604			k__Bacteria	p__Firmicutes	c__Clostridia	o__Clostridiales			Clostridiales	1419	4269	2207	2012		1009	3617	2464	827		1395	3927	1881	1149
k__Bacteria;p__;c__;o__	0.000133958	0	0	0	0.000337344	0	0.000187126	0.00035657	0	0	0.00016488	0			k__Bacteria	p__Bacteroidetes	c__Flavobacteria	o__Flavobacteriales			Flavobacteriales	1300	147	386	998		1999	1	447	537		1724	52	782	1370
k__Bacteria;p__49S1_2B;c__;o__	0	0	0	0	0	0	0	0	0.000249345	0.000258699	0	0			k__Bacteria	p__Proteobacteria	c__Betaproteobacteria	o__Burkholderiales			Burkholderiales	1078	83	454	808		1091	1	168	314		650	18	432	418
k__Bacteria;p__ABY1_OD1;c__;o__	0.000267917	0	0	0	0.000112448	0	0.000187126	0.000178285	0	0	0	0.000287604			k__Bacteria	p__Proteobacteria	c__Alphaproteobacteria	o__Rhizobiales			Rhizobiales	460	102	340	535		24	6	18	19		253	88	248	478
k__Bacteria;p__AC1;c__LC-1;o__	0.000133958	0	0	0	0.000112448	0.000169492	0	0.000178285	0	0	0	0			k__Bacteria	p__Actinobacteria	c__Actinobacteria	o__Actinomycetales			Actinomycetales	269	56	155	211		225	3	61	188		259	34	199	226
k__Bacteria;p__AC1;c__SHA-114;o__	0	0	0	0	0.000112448	0.000169492	0	0	0.000124673	0	0	0			k__Bacteria	p__Proteobacteria	c__Deltaproteobacteria	o__Desulfuromonadales			Desulfuromonadales	248	2	34	286		5	1	0	7		373	1	106	295
k__Bacteria;p__AD3;c__ABS-6;o__	0	0	0	0	0.000112448	0	0	0	0	0	0	0			k__Bacteria	p__Proteobacteria	c__Epsilonproteobacteria	o__Campylobacterales			Campylobacterales	191	0	38	554		21	0	219	1		472	0	299	582
k__Bacteria;p__AD3;c__JG37-AG-4;o__	0.000401875	0	0.000388954	0	0	0	0	0	0.000124673	0	0	0			k__Bacteria	p__Acidobacteria	c__Acidobacteria	o__Acidobacteriales			Acidobacteriales	142	44	94	129		20	3	10	13		86	23	80	94
k__Bacteria;p__Acidobacteria;c__;o__	0.00562626	0.00132437	0.00388954	0.00616585	0.00134938	0.000677966	0.00149701	0.00213942	0.00336616	0.000905446	0.00428689	0.00460167			k__Bacteria	p__Proteobacteria	c__Betaproteobacteria	o__Rhodocyclales			Rhodocyclales	132	27	67	103		5	2	6	2		52	33	37	61
k__Bacteria;p__Acidobacteria;c__Acidobacteria;o__Acidobacteriales	0.0190221	0.00448248	0.0182808	0.0162325	0.00224896	0.000508475	0.00187126	0.0023177	0.0107219	0.00297504	0.0131904	0.0135174			k__Bacteria	p__Proteobacteria	c__Deltaproteobacteria	o__Syntrophobacterales			Syntrophobacterales	114	22	36	79		87	15	57	66		146	38	86	94
k__Bacteria;p__Acidobacteria;c__Acidobacteria-5;o__	0.000803751	0	0.000194477	0.000629168	0	0	0	0	0.000374018	0	0.000329761	0.000287604			k__Bacteria	p__Actinobacteria	c__Actinobacteria	o__Coriobacteriales			Coriobacteriales	98	10	100	156		6	1	2	2		22	7	14	17
k__Bacteria;p__Acidobacteria;c__BPC102;o__	0.000133958	0	0	0	0.000224896	0	0	0.000178285	0.000124673	0.000129349	0.00016488	0.000287604			k__Bacteria	p__Planctomycetes	c__Planctomycea	o__Pirellulales			Pirellulales	75	23	41	68		48	12	35	40		85	21	48	60
k__Bacteria;p__Acidobacteria;c__Chloracidobacteria;o__	0.00428667	0.000305623	0.00291715	0.00276834	0	0.000169492	0.000561377	0.000178285	0.00187009	0.000905446	0.00362737	0.00258844			k__Bacteria	p__Bacteroidetes	c__Sphingobacteria	o__Sphingobacteriales			Sphingobacteriales	71	10	31	70		2	0	2	0		29	16	19	47
k__Bacteria;p__Acidobacteria;c__Holophagae;o__Holophagales	0.000267917	0	0	0.000251667	0	0	0	0	0.000249345	0.000129349	0.000989283	0.000431406			k__Bacteria	p__Chloroflexi	c__Anaerolineae	o__envOPS12			envOPS12	71	15	27	59		28	3	19	28		45	20	39	70
k__Bacteria;p__Acidobacteria;c__MVS-40;o__	0.00214334	0.000203749	0.000777907	0.00176167	0.00382323	0.00118644	0.00299401	0.00517026	0.00598429	0.00245764	0.00263809	0.00287604			k__Bacteria	p__Proteobacteria	c__Gammaproteobacteria	o__Pseudomonadales			Pseudomonadales	67	3	39	126		1560	6	497	1010		425	3	344	196
k__Bacteria;p__Acidobacteria;c__OS-K;o__	0.000401875	0	0	0.000503335	0.00134938	0.000169492	0.000935629	0.00142628	0.000623364	0.000388048	0.000989283	0.000575209			k__Bacteria	p__Nitrospirae	c__Nitrospira	o__Nitrospirales			Nitrospirales	65	32	51	51		247	32	110	169		49	20	46	70
k__Bacteria;p__Acidobacteria;c__PAUC37f;o__	0.000267917	0	0.000194477	0.000251667	0	0.000169492	0	0.000178285	0.000124673	0.000129349	0.000659522	0.000287604			k__Bacteria	p__Actinobacteria	c__Actinobacteria	o__Acidimicrobiales			Acidimicrobiales	58	14	47	65		4	0	4	3		37	19	45	60
k__Bacteria;p__Acidobacteria;c__RB25;o__	0.000133958	0.000101874	0	0.000629168	0.000224896	0	0	0.000178285	0.000374018	0.000129349	0.000494641	0.000575209			k__Bacteria	p__Firmicutes	c__Bacilli	o__Lactobacillales			Lactobacillales	58	4516	107	101		188	1839	163	239		120	2900	83	70
k__Bacteria;p__Acidobacteria;c__Solibacteres;o__Solibacterales	0.000937709	0.000101874	0.00136134	0.0018875	0.000337344	0	0.000187126	0.00071314	0.00112205	0.000129349	0.000989283	0.00158182			k__Bacteria	p__Firmicutes	c__Bacilli	o__Bacillales			Bacillales	55	14	43	37		789	12	334	818		133	3	74	124
k__Bacteria;p__Acidobacteria;c__Sva0725;o__	0.000267917	0	0	0	0	0	0	0.000178285	0	0	0	0			k__Bacteria	p__Chloroflexi	c__SOGA31	o__				63	15	35	73		12	6	5	12		60	14	47	48
k__Bacteria;p__Acidobacteria;c__Sva0725;o__Sva0725	0.0016075	0	0.000777907	0.0011325	0	0	0.000187126	0	0.000748036	0.000388048	0.00131904	0.00129422			k__Bacteria	p__Proteobacteria	c__Betaproteobacteria	o__				59	20	39	53		0	0	3	1		36	12	47	51
k__Bacteria;p__Acidobacteria;c__iii1-8;o__32-20	0.000133958	0.000101874	0.000388954	0.000125834	0	0	0	0	0.000249345	0	0.00016488	0.000143802			k__Bacteria	p__Proteobacteria	c__Gammaproteobacteria	o__Chromatiales				54	19	35	68		7	1	3	6		78	22	37	61
k__Bacteria;p__Acidobacteria;c__iii1-8;o__DS-18	0.00254521	0.00101874	0.00388954	0.00289417	0.000224896	0	0	0	0.000498691	0.000129349	0.00131904	0.00100661			k__Bacteria	p__Chloroflexi	c__Anaerolineae	o__A4b				50	9	20	41		28	4	7	12		33	15	32	48
k__Bacteria;p__Acidobacteria;c__iii1-8;o__SJA-36	0.000401875	0.000101874	0	0.000251667	0	0	0	0	0	0	0.000659522	0.000143802			k__Bacteria	p__Proteobacteria	c__Alphaproteobacteria	o__Rhodobacterales				50	8	40	58		0	1	0	0		31	7	18	62
k__Bacteria;p__Actinobacteria;c__Actinobacteria;o__	0.00535834	0.00203749	0.00641774	0.00515918	0.00179917	0.000847458	0.00149701	0.00410055	0.00511158	0.00245764	0.00873866	0.00848433			k__Bacteria	p__Proteobacteria	c__Alphaproteobacteria	o__Sphingomonadales				47	13	31	56		1	0	1	1		18	9	29	36
k__Bacteria;p__Actinobacteria;c__Actinobacteria;o__0319-7L14	0.00200938	0.000814996	0.00369506	0.00226501	0.00292365	0.000847458	0.00299401	0.00338741	0.00124673	0.000905446	0.00263809	0.00186943			k__Bacteria	p__Bacteroidetes	c__Bacteroidia	o__Bacteroidales				46	48	20	40		28	2	8	17		45	9	39	62
k__Bacteria;p__Actinobacteria;c__Actinobacteria;o__Acidimicrobiales	0.00776959	0.00142624	0.00914041	0.00817919	0.000449792	0	0.000748503	0.000534855	0.00461289	0.00245764	0.00741962	0.00862813			k__Bacteria	p__Actinobacteria	c__Actinobacteria	o__MC47				45	14	29	37		4	0	4	4		33	11	21	30
k__Bacteria;p__Actinobacteria;c__Actinobacteria;o__Actinomycetales	0.0360348	0.00570497	0.0301439	0.0265509	0.0253008	0.000508475	0.0114147	0.0335176	0.0322902	0.00439788	0.0328112	0.0324993			k__Bacteria	p__Chloroflexi	c__Anaerolineae	o__Anaerolineales				44	2	17	41		23	4	11	16		54	15	46	59
k__Bacteria;p__Actinobacteria;c__Actinobacteria;o__Coriobacteriales	0.0131279	0.00101874	0.0194477	0.01963	0.000674688	0.000169492	0.000374251	0.00035657	0.0027428	0.000905446	0.00230833	0.00244464			k__Bacteria	p__Acidobacteria	c__	o__				42	13	20	49		12	4	8	12		27	7	26	32
k__Bacteria;p__Actinobacteria;c__Actinobacteria;o__MC47	0.00602813	0.00142624	0.00563983	0.00465584	0.000449792	0	0.000748503	0.00071314	0.0041142	0.00142284	0.00346249	0.00431406			k__Bacteria	p__Chloroflexi	c__Anaerolineae	o__				42	2	10	21		59	14	34	47		54	12	57	59
k__Bacteria;p__Actinobacteria;c__Actinobacteria;o__Rubrobacterales	0.00174146	0.000305623	0.00116686	0.00125834	0.00146182	0.000169492	0.00149701	0.00142628	0.00286747	0.000776096	0.00263809	0.00129422			k__Bacteria	p__Actinobacteria	c__Actinobacteria	o__				40	20	33	41		16	5	8	23		41	19	53	59
k__Bacteria;p__Actinobacteria;c__Actinobacteria;o__Solirubrobacterales	0.00348292	0.000509372	0.00291715	0.00264251	0.000112448	0	0	0.00071314	0.00374018	0.000776096	0.00280297	0.00186943			k__Bacteria	p__Proteobacteria	c__Deltaproteobacteria	o__				40	13	19	23		323	43	136	244		99	29	42	45
k__Bacteria;p__Actinobacteria;c__Actinobacteria;o__WCHB1-81	0.000803751	0	0.000388954	0.000251667	0.00191162	0.000677966	0.00130988	0.00392227	0.00187009	0.000388048	0.00115416	0.000287604			k__Bacteria	p__Verrucomicrobia	c__Verrucomicrobiae	o__Verrucomicrobiales				39	4	11	48		12	3	2	2		10	9	10	15
k__Bacteria;p__Actinobacteria;c__Actinobacteria;o__koll13	0.00133958	0.000509372	0.00291715	0.00125834	0.00056224	0.000508475	0.000374251	0.000534855	0.000249345	0.000129349	0.000329761	0.000287604			k__Bacteria	p__Proteobacteria	c__Deltaproteobacteria	o__Desulfobacterales				38	13	18	30		6	2	8	4		37	11	28	26
k__Bacteria;p__Aquificae;c__Aquificae;o__Aquificales	0	0	0	0	0.000224896	0	0	0	0	0	0	0			k__Bacteria	p__Proteobacteria	c__Alphaproteobacteria	o__Rhodospirillales				34	18	32	52		7	1	2	3		30	9	20	45
k__Bacteria;p__Armatimonadetes;c__;o__	0	0	0	0	0	0	0	0	0	0	0	0			k__Bacteria	p__Acidobacteria	c__Chloracidobacteria	o__				32	3	15	22		0	1	3	1		15	7	22	18
k__Bacteria;p__Armatimonadetes;c__5B-18;o__	0.000133958	0	0.000194477	0.000125834	0	0.000169492	0	0	0.000249345	0.000129349	0.00016488	0.000143802			k__Bacteria	p__Proteobacteria	c__Deltaproteobacteria	o__Myxococcales				30	14	28	29		5	0	2	11		19	9	20	28
k__Bacteria;p__Armatimonadetes;c__Armatimonadia;o__Armatimonadales	0	0	0	0.000251667	0	0	0	0	0	0	0	0.000143802			k__Bacteria	p__Actinobacteria	c__Actinobacteria	o__Solirubrobacterales				26	5	15	21		1	0	0	4		30	6	17	13
k__Bacteria;p__Armatimonadetes;c__CH21;o__	0.000803751	0	0.000777907	0.00100667	0	0	0	0	0.000374018	0	0.000494641	0.000143802			k__Bacteria	p__Chloroflexi	c__Anaerolineae	o__SJA-15				26	5	15	13		16	2	4	10		25	1	10	14
k__Bacteria;p__Armatimonadetes;c__Chthonomonadetes;o__Chthonomonadales	0.000133958	0	0	0.000251667	0	0	0	0	0.000124673	0	0	0.000143802			k__Bacteria	p__Chloroflexi	c__Anaerolineae	o__Caldilineales				24	4	12	23		0	0	0	1		26	9	17	28
k__Bacteria;p__Armatimonadetes;c__OPB80;o__	0	0	0	0	0	0	0	0	0	0	0	0			k__Bacteria	p__Chloroflexi	c__Anaerolineae	o__SJA-101				22	1	3	19		7	3	5	14		16	4	11	22
k__Bacteria;p__Armatimonadetes;c__S1a-1H;o__	0	0	0	0	0	0	0	0	0	0	0.00016488	0			k__Bacteria	p__Gemmatimonadetes	c__Gemmatimonadetes	o__Gemmatimonadales				22	4	10	22		1	0	0	0		8	4	8	9
k__Bacteria;p__Armatimonadetes;c__SJA-176;o__	0.00187542	0.000305623	0.000972384	0.00151	0.00191162	0.000677966	0.00168413	0.00410055	0.00211944	0.00129349	0.00230833	0.00215703			k__Bacteria	p__Proteobacteria	c__Gammaproteobacteria	o__Xanthomonadales				21	0	15	14		0	0	1	0		14	3	7	17
k__Bacteria;p__BRC1;c__;o__	0	0	0	0	0	0	0	0	0	0	0	0			k__Bacteria	p__Planctomycetes	c__Planctomycea	o__Gemmatales				20	5	13	16		1	1	1	0		12	2	11	11
k__Bacteria;p__BRC1;c__09D2Y74;o__	0	0	0	0	0	0	0.000187126	0	0	0	0.00016488	0			k__Bacteria	p__Acidobacteria	c__iii1-8	o__DS-18				19	10	20	23		2	0	0	0		4	1	8	7
k__Bacteria;p__BRC1;c__PRR-11;o__	0.000267917	0	0	0	0.000112448	0	0	0.000178285	0	0	0.000494641	0.000143802			k__Bacteria	p__Chloroflexi	c__Anaerolineae	o__S0208				18	8	12	28		30	3	16	26		21	5	22	19
k__Bacteria;p__Bacteroidetes;c__;o__	0	0	0	0	0	0	0	0	0	0	0	0			k__Bacteria	p__Acidobacteria	c__MVS-40	o__				16	2	4	14		34	7	16	29		48	19	16	20
k__Bacteria;p__Bacteroidetes;c__Bacteroidia;o__Bacteroidales	0.00616209	0.00488998	0.00388954	0.00503335	0.00314854	0.000338983	0.00149701	0.00303084	0.00561027	0.00116414	0.00643034	0.00891573			k__Bacteria	p__Planctomycetes	c__Planctomycea	o__Planctomycetales				16	1	6	27		0	0	1	0		10	2	3	9
k__Bacteria;p__Bacteroidetes;c__Flavobacteria;o__	0.000133958	0	0	0.000251667	0	0	0	0	0.000249345	0	0.00016488	0			k__Bacteria	p__Spirochaetes	c__Spirochaetes	o__Spirochaetales				16	2	3	6		21	6	18	32		37	8	20	17
k__Bacteria;p__Bacteroidetes;c__Flavobacteria;o__Flavobacteriales	0.174146	0.0149756	0.0750681	0.125582	0.224784	0.000169492	0.0836452	0.095739	0.214936	0.00672617	0.128937	0.197009			k__Bacteria	p__Actinobacteria	c__Actinobacteria	o__0319-7L14				15	8	19	18		26	5	16	19		10	7	16	13
k__Bacteria;p__Bacteroidetes;c__Sphingobacteria;o__Sphingobacteriales	0.00951105	0.00101874	0.00602878	0.00880836	0.000224896	0	0.000374251	0	0.00361551	0.00206959	0.00313273	0.0067587			k__Bacteria	p__Armatimonadetes	c__SJA-176	o__				14	3	5	12		17	4	9	23		17	10	14	15
k__Bacteria;p__CCM11b;c__;o__	0	0	0	0	0	0	0	0	0	0	0	0			k__Bacteria	p__Chloroflexi	c__Anaerolineae	o__CFB-26				14	2	6	6		4	0	1	3		10	3	6	15
k__Bacteria;p__Caldiserica;c__Caldisericia;o__Caldisericales	0	0	0	0	0	0	0	0.000178285	0	0	0	0			k__Bacteria	p__Actinobacteria	c__Actinobacteria	o__Rubrobacterales				13	3	6	10		13	1	8	8		23	6	16	9
k__Bacteria;p__Caldiserica;c__OP5;o__BA129	0	0	0	0	0	0	0	0	0	0	0	0			k__Bacteria	p__Planctomycetes	c__Phycisphaerae	o__				13	1	4	17		18	11	6	13		16	8	11	14
k__Bacteria;p__Caldiserica;c__OP5;o__LF045	0.000133958	0	0	0	0	0	0	0	0	0	0	0			k__Bacteria	p__Proteobacteria	c__Gammaproteobacteria	o__Legionellales				13	1	1	10		2	3	3	13		9	2	10	13
k__Bacteria;p__Caldithrix;c__Caldithrixae;o__Caldithrixales	0	0	0	0	0.00056224	0.000169492	0	0.000178285	0	0	0	0			k__Bacteria	p__Acidobacteria	c__Sva0725	o__Sva0725				12	0	4	9		0	0	1	0		6	3	8	9
k__Bacteria;p__CandidatusPoribacteria;c__;o__	0	0	0	0	0	0	0	0	0	0	0	0			k__Bacteria	p__Proteobacteria	c__Alphaproteobacteria	o__				12	3	5	12		1	0	3	3		3	1	7	5
k__Bacteria;p__Chlorobi;c__;o__	0	0	0	0.000125834	0	0	0	0	0	0	0	0			k__Bacteria	p__Proteobacteria	c__Gammaproteobacteria	o__Methylococcales				12	2	5	7		0	0	0	4		9	0	4	8
k__Bacteria;p__Chlorobi;c__BSV19;o__	0.00120563	0.000203749	0.00155581	0.0011325	0.00314854	0.000677966	0.00187126	0.00285256	0.00162075	0.000258699	0.00115416	0.00129422			k__Bacteria	p__WS3	c__PRR-12	o__Sediment-1				12	5	6	9		9	3	2	7		11	1	4	7
k__Bacteria;p__Chlorobi;c__Chlorobia;o__Chlorobiales	0	0	0.000388954	0	0	0	0	0	0	0	0	0			k__Bacteria	p__Actinobacteria	c__Actinobacteria	o__koll13				10	5	15	10		5	3	2	3		2	1	2	2
k__Bacteria;p__Chlorobi;c__Ignavibacteria;o__Ignavibacteriales	0.00133958	0.000101874	0.000583431	0.000755002	0.000787136	0.000169492	0.000748503	0.000891424	0.000249345	0.000517397	0.000494641	0.000287604			k__Bacteria	p__Chlorobi	c__Ignavibacteria	o__Ignavibacteriales				10	1	3	6		7	1	4	5		2	4	3	2
k__Bacteria;p__Chlorobi;c__Ignavibacteria;o__ZB1	0	0	0	0	0	0	0	0	0.000124673	0	0	0			k__Bacteria	p__SPAM	c__0319-6G9	o__				10	7	13	14		0	0	2	0		5	2	7	1
k__Bacteria;p__Chlorobi;c__OPB56;o__	0	0	0	0	0	0	0	0	0.000124673	0	0.000329761	0.000143802			k__Bacteria	p__Chlorobi	c__BSV19	o__				9	2	8	9		28	4	10	16		13	2	7	9
k__Bacteria;p__Chlorobi;c__SJA-28;o__	0.000535834	0.000407498	0.00116686	0.000755002	0.00056224	0	0.000374251	0.00106971	0.00286747	0.000258699	0.00131904	0.00143802			k__Bacteria	p__Chloroflexi	c__Dehalococcoidetes	o__Dehalococcoidales				9	2	2	6		104	32	41	92		44	10	22	20
k__Bacteria;p__Chlorobi;c__SM1B02;o__	0	0	0	0	0	0	0	0	0	0	0	0			k__Bacteria	p__Verrucomicrobia	c__Spartobacteria	o__Spartobacteriales				9	0	4	23		2	0	0	4		5	4	5	4
k__Bacteria;p__Chlorobi;c__SM1B09;o__	0	0	0	0	0	0	0	0	0	0	0.00016488	0			k__Bacteria	p__Chloroflexi	c__TK-SH13	o__				8	0	4	3		3	0	5	6		4	1	6	4
k__Bacteria;p__Chloroflexi;c__;o__	0.000535834	0	0	0.000125834	0.000224896	0	0	0.000178285	0	0.000129349	0	0.000143802			k__Bacteria	p__Acidobacteria	c__Solibacteres	o__Solibacterales				7	1	7	15		3	0	1	4		9	1	6	11
k__Bacteria;p__Chloroflexi;c__Anaerolineae;o__	0.00562626	0.000203749	0.00194477	0.00264251	0.00663443	0.00237288	0.00636228	0.00837939	0.00673233	0.00155219	0.00939819	0.00848433			k__Bacteria	p__Chloroflexi	c__Anaerolineae	o__A31				7	2	1	7		8	2	3	4		6	1	8	7
k__Bacteria;p__Chloroflexi;c__Anaerolineae;o__A31	0.000937709	0.000203749	0.000194477	0.000880836	0.000899584	0.000338983	0.000561377	0.00071314	0.000748036	0.000129349	0.00131904	0.00100661			k__Bacteria	p__Chloroflexi	c__Anaerolineae	o__WCHB1-50				7	2	4	8		41	3	24	40		13	4	14	4
k__Bacteria;p__Chloroflexi;c__Anaerolineae;o__A4b	0.00669792	0.00091687	0.00388954	0.00515918	0.00314854	0.000677966	0.00130988	0.00213942	0.0041142	0.00194024	0.00527617	0.0069025			k__Bacteria	p__Chloroflexi	c__Chloroflexi	o__Roseiflexales				7	2	5	8		0	0	2	0		0	1	4	8
k__Bacteria;p__Chloroflexi;c__Anaerolineae;o__Anaerolineales	0.00589417	0.000203749	0.00330611	0.00515918	0.0025863	0.000677966	0.00205838	0.00285256	0.00673233	0.00194024	0.0075845	0.00848433			k__Bacteria	p__Proteobacteria	c__Betaproteobacteria	o__Hydrogenophilales				7	5	5	7		1	0	0	1		21	8	9	13
k__Bacteria;p__Chloroflexi;c__Anaerolineae;o__BPC110	0.000401875	0.000101874	0	0.000755002	0.00168672	0.000169492	0.00112275	0.00124799	0.00199476	0	0.000989283	0.00287604			k__Bacteria	p__Thermi	c__Deinococci	o__Deinococcales				7	0	0	2		1	0	2	1		3	1	4	2
k__Bacteria;p__Chloroflexi;c__Anaerolineae;o__CFB-26	0.00187542	0.000203749	0.00116686	0.000755002	0.000449792	0	0.000187126	0.000534855	0.00124673	0.000388048	0.000989283	0.00215703			k__Bacteria	p__Acidobacteria	c__Acidobacteria-5	o__				6	0	1	5		0	0	0	0		3	0	2	2
k__Bacteria;p__Chloroflexi;c__Anaerolineae;o__Caldilineales	0.003215	0.000407498	0.00233372	0.00289417	0	0	0	0.000178285	0.00324149	0.00116414	0.00280297	0.00402646			k__Bacteria	p__Actinobacteria	c__Actinobacteria	o__WCHB1-81				6	0	2	2		17	4	7	22		15	3	7	2
k__Bacteria;p__Chloroflexi;c__Anaerolineae;o__DRC31	0.000133958	0	0	0.000125834	0	0	0	0	0.000124673	0	0	0			k__Bacteria	p__Armatimonadetes	c__CH21	o__				6	0	4	8		0	0	0	0		3	0	3	1
k__Bacteria;p__Chloroflexi;c__Anaerolineae;o__GCA004	0.000535834	0	0.000388954	0.000377501	0.00528506	0.000847458	0.00449102	0.00641826	0.00461289	0.000517397	0.00230833	0.00517688			k__Bacteria	p__Chloroflexi	c__TK17	o__S085				6	3	3	11		27	4	16	24		37	1	12	9
k__Bacteria;p__Chloroflexi;c__Anaerolineae;o__GN14	0.000401875	0	0.000194477	0.000125834	0.00112448	0.000508475	0.00205838	0.00142628	0.000374018	0.000258699	0.00131904	0.00115042			k__Bacteria	p__GN04	c__GN15	o__				5	1	1	4		7	1	3	1		7	1	7	5
k__Bacteria;p__Chloroflexi;c__Anaerolineae;o__H39	0.000535834	0.000305623	0.00155581	0.000880836	0	0.000169492	0	0.000891424	0.000623364	0.000258699	0.00148392	0.00129422			k__Bacteria	p__OP8	c__OP8_1	o__SHA-124				5	0	0	5		32	10	16	33		11	0	1	2
k__Bacteria;p__Chloroflexi;c__Anaerolineae;o__O4D2Z37	0	0	0	0	0.000224896	0	0.000374251	0.00035657	0.000124673	0	0	0			k__Bacteria	p__Proteobacteria	c__Gammaproteobacteria	o__Oceanospirillales				5	2	0	3		0	0	0	1		3	1	4	4
k__Bacteria;p__Chloroflexi;c__Anaerolineae;o__OPB11	0.000133958	0	0	0.000125834	0.000787136	0.000169492	0.00112275	0.00106971	0.000249345	0.000129349	0.00016488	0.000431406			k__Bacteria	p__TM7	c__TM7-3	o__EW055				5	0	3	5		0	1	0	0		1	0	0	0
k__Bacteria;p__Chloroflexi;c__Anaerolineae;o__S0208	0.00241125	0.000814996	0.00233372	0.00352334	0.00337344	0.000508475	0.00299401	0.00463541	0.00261813	0.000646747	0.00362737	0.00273224			k__Bacteria	p__Chlorobi	c__SJA-28	o__				4	4	6	6		5	0	2	6		23	2	8	10
k__Bacteria;p__Chloroflexi;c__Anaerolineae;o__SB-34	0.000267917	0	0.000583431	0.0011325	0.00595974	0.000508475	0.00280689	0.00481369	0.000498691	0.000258699	0.000824402	0.000719011			k__Bacteria	p__Chloroflexi	c__	o__				4	0	0	1		2	0	0	1		0	1	0	1
k__Bacteria;p__Chloroflexi;c__Anaerolineae;o__SHA-20	0.000267917	0	0	0.000125834	0.00191162	0.000508475	0.00187126	0.0023177	0.000124673	0	0.000494641	0.000575209			k__Bacteria	p__Chloroflexi	c__Anaerolineae	o__GCA004				4	0	2	3		47	5	24	36		37	4	14	36
k__Bacteria;p__Chloroflexi;c__Anaerolineae;o__SJA-101	0.00294709	0.000101874	0.000583431	0.00239084	0.000787136	0.000508475	0.000935629	0.00249599	0.00199476	0.000517397	0.00181369	0.00316365			k__Bacteria	p__Chloroflexi	c__Anaerolineae	o__H39				4	3	8	7		0	1	0	5		5	2	9	9
k__Bacteria;p__Chloroflexi;c__Anaerolineae;o__SJA-15	0.00348292	0.000509372	0.00291715	0.00163584	0.00179917	0.000338983	0.000748503	0.00178285	0.00311682	0.000129349	0.0016488	0.00201323			k__Bacteria	p__Chloroflexi	c__Thermomicrobia	o__HN1-15				4	1	5	2		0	0	0	0		2	0	2	1
k__Bacteria;p__Chloroflexi;c__Anaerolineae;o__WCHB1-50	0.000937709	0.000203749	0.000777907	0.00100667	0.00461037	0.000508475	0.00449102	0.0071314	0.00162075	0.000517397	0.00230833	0.000575209			k__Bacteria	p__OP3	c__koll11	o__GIF10				4	1	6	0		0	2	0	2		0	3	4	3
k__Bacteria;p__Chloroflexi;c__Anaerolineae;o__envOPS12	0.00951105	0.00152812	0.00525088	0.00742419	0.00314854	0.000508475	0.00355539	0.00499198	0.00561027	0.00258699	0.00643034	0.0100661			k__Bacteria	p__Proteobacteria	c__Deltaproteobacteria	o__NB1-j				4	2	0	4		1	0	0	0		2	1	2	1
k__Bacteria;p__Chloroflexi;c__Bljii12;o__AKYG885	0.000267917	0	0.000194477	0.000125834	0.000112448	0	0	0.00035657	0.000249345	0	0.000494641	0.000143802			k__Bacteria	p__Tenericutes	c__Erysipelotrichi	o__Erysipelotrichales				4	0	5	15		0	0	2	1		0	0	1	4
k__Bacteria;p__Chloroflexi;c__Bljii12;o__B07_WMSP1	0.000401875	0	0	0.000251667	0	0	0.000187126	0	0	0	0.00016488	0.000287604			k__Bacteria	p__WS1	c__	o__				4	0	1	0		4	2	4	4		3	0	5	3
k__Bacteria;p__Chloroflexi;c__Chloroflexi;o__Chloroflexales	0	0	0	0	0	0	0	0	0	0	0	0			k__Bacteria	p__AD3	c__JG37-AG-4	o__				3	0	2	0		0	0	0	0		1	0	0	0
k__Bacteria;p__Chloroflexi;c__Chloroflexi;o__Roseiflexales	0.000937709	0.000203749	0.000972384	0.00100667	0	0	0.000374251	0	0	0.000129349	0.000659522	0.00115042			k__Bacteria	p__Acidobacteria	c__OS-K	o__				3	0	0	4		12	1	5	8		5	3	6	4
k__Bacteria;p__Chloroflexi;c__Chloroflexi-4;o__	0	0	0	0	0	0	0	0.000178285	0.000249345	0.000129349	0.00016488	0.000143802			k__Bacteria	p__Acidobacteria	c__iii1-8	o__SJA-36				3	1	0	2		0	0	0	0		0	0	4	1
k__Bacteria;p__Chloroflexi;c__Dehalococcoidetes;o__	0	0	0	0	0.000899584	0.000338983	0.000187126	0.00142628	0.000623364	0.000258699	0.000329761	0.000575209			k__Bacteria	p__Chloroflexi	c__Anaerolineae	o__BPC110				3	1	0	6		15	1	6	7		16	0	6	20
k__Bacteria;p__Chloroflexi;c__Dehalococcoidetes;o__Dehalococcoidales	0.00120563	0.000203749	0.000388954	0.000755002	0.0116946	0.00542373	0.00767216	0.0164022	0.0054856	0.00129349	0.00362737	0.00287604			k__Bacteria	p__Chloroflexi	c__Anaerolineae	o__GN14				3	0	1	1		10	3	11	8		3	2	8	8
k__Bacteria;p__Chloroflexi;c__Dehalococcoidetes;o__NT-B4	0	0.000101874	0.000194477	0.000251667	0.0128191	0.00355932	0.00879491	0.0199679	0.000997382	0.00129349	0.00131904	0.00115042			k__Bacteria	p__Chloroflexi	c__Bljii12	o__B07_WMSP1				3	0	0	2		0	0	1	0		0	0	1	2
k__Bacteria;p__Chloroflexi;c__Ktedonobacteria;o__	0.000133958	0	0.000194477	0	0	0	0	0	0	0.000129349	0.00016488	0.000143802			k__Bacteria	p__Chloroflexi	c__TK17	o__				3	5	3	8		12	5	6	17		46	5	5	7
k__Bacteria;p__Chloroflexi;c__RA13C7;o__	0.000133958	0	0	0.000125834	0	0	0	0.000178285	0	0	0	0			k__Bacteria	p__Chloroflexi	c__TK17	o__mle1-48				3	2	3	10		0	0	2	0		2	1	2	4
k__Bacteria;p__Chloroflexi;c__SOGA31;o__	0.00843938	0.00152812	0.00680669	0.00918586	0.00134938	0.00101695	0.000935629	0.00213942	0.00748036	0.00181089	0.00774938	0.0069025			k__Bacteria	p__Cyanobacteria	c__Chloroplast	o__Streptophyta				3	0	5	5		1	0	1	1		0	1	1	0
k__Bacteria;p__Chloroflexi;c__TK-SH13;o__	0.00107167	0	0.000777907	0.000377501	0.000337344	0	0.000935629	0.00106971	0.000498691	0.000129349	0.000989283	0.000575209			k__Bacteria	p__Planctomycetes	c__agg27	o__CL500-15				3	0	0	0		0	0	0	2		3	0	1	0
k__Bacteria;p__Chloroflexi;c__TK17;o__	0.000401875	0.000509372	0.000583431	0.00100667	0.00134938	0.000847458	0.00112275	0.00303084	0.00573495	0.000646747	0.000824402	0.00100661			k__Bacteria	p__Proteobacteria	c__Alphaproteobacteria	o__Caulobacterales				3	0	5	7		3	0	0	6		2	0	1	4
k__Bacteria;p__Chloroflexi;c__TK17;o__S085	0.000803751	0.000305623	0.000583431	0.00138417	0.0030361	0.000677966	0.00299401	0.00427884	0.00461289	0.000129349	0.00197857	0.00129422			k__Bacteria	p__Proteobacteria	c__Betaproteobacteria	o__Gallionellales				3	1	2	3		0	0	0	0		3	0	1	2
k__Bacteria;p__Chloroflexi;c__TK17;o__TK18	0	0	0.000194477	0	0	0	0	0	0.000124673	0	0	0			k__Bacteria	p__Proteobacteria	c__Deltaproteobacteria	o__MIZ46				3	2	1	3		0	0	0	1		3	0	4	4
k__Bacteria;p__Chloroflexi;c__TK17;o__mle1-48	0.000401875	0.000203749	0.000583431	0.00125834	0	0	0.000374251	0	0.000249345	0.000129349	0.000329761	0.000575209			k__Bacteria	p__Proteobacteria	c__Gammaproteobacteria	o__				3	0	1	3		0	0	0	0		5	2	2	4
k__Bacteria;p__Chloroflexi;c__Thermobacula;o__Thermobaculales	0	0	0	0	0.000337344	0.000169492	0.000187126	0.000178285	0.000249345	0.000258699	0	0			No blast hit	Other	Other	Other				2	0	0	1		3	1	0	0		3	1	0	2
k__Bacteria;p__Chloroflexi;c__Thermomicrobia;o__	0	0	0	0	0	0	0	0	0	0	0.00016488	0			k__Bacteria	p__ABY1_OD1	c__	o__				2	0	0	0		1	0	1	1		0	0	0	2
k__Bacteria;p__Chloroflexi;c__Thermomicrobia;o__HN1-15	0.000535834	0.000101874	0.000972384	0.000251667	0	0	0	0	0.000249345	0	0.000329761	0.000143802			k__Bacteria	p__Acidobacteria	c__Holophagae	o__Holophagales				2	0	0	2		0	0	0	0		2	1	6	3
k__Bacteria;p__Chloroflexi;c__Thermomicrobia;o__Thermomicrobiales	0.000267917	0	0	0	0	0	0	0	0	0	0	0			k__Bacteria	p__Acidobacteria	c__PAUC37f	o__				2	0	1	2		0	1	0	1		1	1	4	2
k__Bacteria;p__Cyanobacteria;c__;o__	0	0	0	0	0	0	0	0	0	0	0	0			k__Bacteria	p__Acidobacteria	c__Sva0725	o__				2	0	0	0		0	0	0	1		0	0	0	0
k__Bacteria;p__Cyanobacteria;c__4C0d-2;o__	0	0	0	0	0	0	0	0.000178285	0	0	0	0			k__Bacteria	p__BRC1	c__PRR-11	o__				2	0	0	0		1	0	0	1		0	0	3	1
k__Bacteria;p__Cyanobacteria;c__4C0d-2;o__SM1D11	0	0	0	0.000125834	0	0	0	0	0.000124673	0	0	0			k__Bacteria	p__Chloroflexi	c__Anaerolineae	o__SB-34				2	0	3	9		53	3	15	27		4	2	5	5
k__Bacteria;p__Cyanobacteria;c__4C0d-2;o__YS2	0.000133958	0	0	0	0	0	0	0	0.000124673	0	0.00016488	0			k__Bacteria	p__Chloroflexi	c__Anaerolineae	o__SHA-20				2	0	0	1		17	3	10	13		1	0	3	4
k__Bacteria;p__Cyanobacteria;c__4C0d-2;o__mle1-12	0	0	0	0	0	0	0	0	0	0	0.000329761	0			k__Bacteria	p__Chloroflexi	c__Bljii12	o__AKYG885				2	0	1	1		1	0	0	2		2	0	3	1
k__Bacteria;p__Cyanobacteria;c__Chloroplast;o__Chlorophyta	0.000133958	0	0	0	0	0	0	0	0.000124673	0.000129349	0	0			k__Bacteria	p__Chloroflexi	c__Thermomicrobia	o__Thermomicrobiales				2	0	0	0		0	0	0	0		0	0	0	0
k__Bacteria;p__Cyanobacteria;c__Chloroplast;o__Cryptophyta	0	0	0	0	0.000112448	0	0	0	0	0	0	0			k__Bacteria	p__Firmicutes	c__Bacilli	o__Exiguobacterales				2	1	0	0		0	0	0	0		1	0	2	1
k__Bacteria;p__Cyanobacteria;c__Chloroplast;o__Rhodophyta	0	0	0	0	0	0	0	0	0	0	0	0			k__Bacteria	p__Firmicutes	c__Clostridia	o__OPB54				2	1	0	3		8	2	12	11		7	3	7	3
k__Bacteria;p__Cyanobacteria;c__Chloroplast;o__Stramenopiles	0.000133958	0	0.000194477	0.000251667	0	0	0	0	0.000124673	0.000129349	0.00016488	0.000287604			k__Bacteria	p__GN02	c__VC12-cl04	o__				2	2	0	1		0	0	0	0		0	1	0	0
k__Bacteria;p__Cyanobacteria;c__Chloroplast;o__Streptophyta	0.000401875	0	0.000972384	0.000629168	0.000112448	0	0.000187126	0.000178285	0	0.000129349	0.00016488	0			k__Bacteria	p__Gemmatimonadetes	c__Gemmatimonadetes	o__				2	1	1	0		0	0	1	1		0	2	1	2
k__Bacteria;p__Cyanobacteria;c__Nostocophycideae;o__Nostocales	0	0	0.000194477	0	0	0	0	0	0	0	0	0			k__Bacteria	p__KSB1	c__	o__				2	0	0	2		0	0	0	0		4	0	2	5
k__Bacteria;p__Cyanobacteria;c__Oscillatoriophycideae;o__	0	0	0	0	0	0	0	0	0	0	0	0			k__Bacteria	p__NC10	c__12-24	o__JH-WHS47				2	0	1	2		2	1	1	5		8	1	3	3
k__Bacteria;p__Cyanobacteria;c__Oscillatoriophycideae;o__Chroococcales	0.000133958	0	0	0.000125834	0	0	0	0	0.000124673	0	0	0			k__Bacteria	p__OP11	c__OP11-4	o__KNA6-NB14				2	1	1	3		4	1	0	2		1	0	2	3
k__Bacteria;p__Cyanobacteria;c__Oscillatoriophycideae;o__Oscillatoriales	0	0	0	0	0	0	0	0	0	0	0.00016488	0			k__Bacteria	p__Proteobacteria	c__Betaproteobacteria	o__Nitrosomonadales				2	2	1	0		0	0	0	0		1	0	3	2
k__Bacteria;p__Cyanobacteria;c__S15B-MN24;o__	0	0.000101874	0	0	0.000112448	0	0	0	0	0	0	0			k__Bacteria	p__SPAM	c__FFCH6980	o__				2	2	0	2		0	0	0	0		0	0	0	0
k__Bacteria;p__Cyanobacteria;c__Synechococcophycideae;o__Pseudanabaenales	0	0	0.000194477	0.000125834	0	0	0	0	0	0	0	0			k__Bacteria	p__Spirochaetes	c__GN05	o__IF025				2	0	0	0		0	0	1	1		1	0	0	2
k__Bacteria;p__Cyanobacteria;c__Synechococcophycideae;o__Synechococcales	0	0	0	0.000125834	0	0	0	0	0	0	0	0			k__Bacteria	p__TM6	c__SJA-4	o__				2	1	1	3		1	1	3	2		4	1	8	5
k__Bacteria;p__Deferribacteres;c__Deferribacteres;o__Deferribacterales	0	0	0	0	0	0	0	0	0	0	0	0			k__Bacteria	p__TM7	c__TM7-1	o__				2	1	1	5		0	0	0	1		3	1	2	2
k__Bacteria;p__Elusimicrobia;c__;o__	0	0	0.000194477	0	0	0	0	0	0	0	0	0			k__Bacteria	p__	c__	o__				1	0	0	0		3	0	1	2		0	0	1	0
k__Bacteria;p__Elusimicrobia;c__Elusimicrobia;o__Elusimicrobiales	0.000133958	0	0	0	0.000112448	0	0	0	0	0	0	0.000143802			k__Bacteria	p__AC1	c__LC-1	o__				1	0	0	0		1	1	0	1		0	0	0	0
k__Bacteria;p__Elusimicrobia;c__Elusimicrobia;o__FAC88	0	0.000203749	0	0	0	0	0	0.000178285	0	0	0	0			k__Bacteria	p__Acidobacteria	c__BPC102	o__				1	0	0	0		2	0	0	1		1	1	1	2
k__Bacteria;p__Elusimicrobia;c__Elusimicrobia;o__MVP-88	0	0	0	0	0	0	0	0	0.000124673	0	0	0.000143802			k__Bacteria	p__Acidobacteria	c__RB25	o__				1	1	0	5		2	0	0	1		3	1	3	4
k__Bacteria;p__Elusimicrobia;c__Endomicrobia;o__	0	0	0	0	0	0	0	0	0	0	0	0			k__Bacteria	p__Acidobacteria	c__iii1-8	o__32-20				1	1	2	1		0	0	0	0		2	0	1	1
k__Bacteria;p__Fibrobacteres;c__Fibrobacteres-2;o__	0	0	0	0	0	0	0	0.000178285	0	0	0	0			k__Bacteria	p__Armatimonadetes	c__5B-18	o__				1	0	1	1		0	1	0	0		2	1	1	1
k__Bacteria;p__Firmicutes;c__Bacilli;o__	0	0	0	0	0	0	0	0.000178285	0	0	0	0			k__Bacteria	p__Armatimonadetes	c__Chthonomonadetes	o__Chthonomonadales				1	0	0	2		0	0	0	0		1	0	0	1
k__Bacteria;p__Firmicutes;c__Bacilli;o__Bacillales	0.00736772	0.00142624	0.0083625	0.00465584	0.0887215	0.0020339	0.0625	0.145837	0.0165815	0.000388048	0.0122012	0.0178315			k__Bacteria	p__Bacteroidetes	c__Flavobacteria	o__				1	0	0	2		0	0	0	0		2	0	1	0
k__Bacteria;p__Firmicutes;c__Bacilli;o__Exiguobacterales	0.000267917	0.000101874	0	0	0	0	0	0	0.000124673	0	0.000329761	0.000143802			k__Bacteria	p__Caldiserica	c__OP5	o__LF045				1	0	0	0		0	0	0	0		0	0	0	0
k__Bacteria;p__Firmicutes;c__Bacilli;o__Lactobacillales	0.00776959	0.460065	0.020809	0.0127092	0.0211402	0.311695	0.0305015	0.0426101	0.0149607	0.375113	0.0136851	0.0100661			k__Bacteria	p__Chloroflexi	c__Anaerolineae	o__DRC31				1	0	0	1		0	0	0	0		1	0	0	0
k__Bacteria;p__Firmicutes;c__Bacilli;o__Turicibacterales	0.000133958	0.000101874	0	0	0	0	0	0	0.000124673	0	0.00016488	0.000143802			k__Bacteria	p__Chloroflexi	c__Anaerolineae	o__OPB11				1	0	0	1		7	1	6	6		2	1	1	3
k__Bacteria;p__Firmicutes;c__Clostridia;o__1B07	0	0	0	0.000251667	0	0	0	0	0	0	0	0			k__Bacteria	p__Chloroflexi	c__Ktedonobacteria	o__				1	0	1	0		0	0	0	0		0	1	1	1
k__Bacteria;p__Firmicutes;c__Clostridia;o__BSA2B-08	0	0	0	0	0	0	0	0	0	0	0	0			k__Bacteria	p__Chloroflexi	c__RA13C7	o__				1	0	0	1		0	0	0	1		0	0	0	0
k__Bacteria;p__Firmicutes;c__Clostridia;o__Clostridiales	0.190087	0.434902	0.42921	0.253177	0.11346	0.613051	0.461078	0.147442	0.173918	0.507955	0.31014	0.165229			k__Bacteria	p__Cyanobacteria	c__4C0d-2	o__YS2				1	0	0	0		0	0	0	0		1	0	1	0
k__Bacteria;p__Firmicutes;c__Clostridia;o__Desulfitobacterales	0	0	0	0	0	0	0	0	0	0	0	0			k__Bacteria	p__Cyanobacteria	c__Chloroplast	o__Chlorophyta				1	0	0	0		0	0	0	0		1	1	0	0
k__Bacteria;p__Firmicutes;c__Clostridia;o__Halanaerobiales	0	0	0	0	0.000112448	0	0	0	0	0	0	0			k__Bacteria	p__Cyanobacteria	c__Chloroplast	o__Stramenopiles				1	0	1	2		0	0	0	0		1	1	1	2
k__Bacteria;p__Firmicutes;c__Clostridia;o__MBA08	0	0	0.000194477	0	0.000112448	0.000338983	0	0.000178285	0	0.000129349	0.00016488	0			k__Bacteria	p__Cyanobacteria	c__Oscillatoriophycideae	o__Chroococcales				1	0	0	1		0	0	0	0		1	0	0	0
k__Bacteria;p__Firmicutes;c__Clostridia;o__Natranaerobiales	0	0	0	0	0.000112448	0	0	0	0	0	0	0			k__Bacteria	p__Elusimicrobia	c__Elusimicrobia	o__Elusimicrobiales				1	0	0	0		1	0	0	0		0	0	0	1
k__Bacteria;p__Firmicutes;c__Clostridia;o__OPB54	0.000267917	0.000101874	0	0.000377501	0.000899584	0.000338983	0.00224551	0.00196113	0.000872709	0.000388048	0.00115416	0.000431406			k__Bacteria	p__Firmicutes	c__Bacilli	o__Turicibacterales				1	1	0	0		0	0	0	0		1	0	1	1
k__Bacteria;p__Firmicutes;c__Clostridia;o__SHA-98	0	0	0	0	0	0	0	0	0	0	0	0			k__Bacteria	p__GAL15	c__	o__				1	0	0	2		1	0	1	4		0	0	0	1
k__Bacteria;p__Firmicutes;c__Clostridia;o__Thermoanaerobacterales	0	0	0.000194477	0	0.000112448	0	0.000187126	0	0.000124673	0.000129349	0.00016488	0.000431406			k__Bacteria	p__GN04	c__MSB-5A5	o__				1	0	4	0		20	2	6	12		0	0	0	1
k__Bacteria;p__Fusobacteria;c__Fusobacteria;o__Fusobacteriales	0	0.000611247	0	0	0	0.00474576	0	0	0.000124673	0.00478593	0	0			k__Bacteria	p__GOUTA4	c__RB384	o__				1	1	1	2		4	0	2	4		0	1	0	3
k__Bacteria;p__GAL15;c__;o__	0.000133958	0	0	0.000251667	0.000112448	0	0.000187126	0.00071314	0	0	0	0.000143802			k__Bacteria	p__Lentisphaerae	c__	o__				1	0	0	0		0	0	0	0		0	0	0	0
k__Bacteria;p__GN02;c__;o__	0	0	0	0	0	0	0	0	0	0	0	0			k__Bacteria	p__NC10	c__12-24	o__MIZ17				1	0	0	0		0	0	0	0		1	0	1	2
k__Bacteria;p__GN02;c__BB34;o__	0	0.000101874	0	0	0.000112448	0	0	0.000178285	0	0	0	0			k__Bacteria	p__NKB19	c__	o__				1	0	1	0		0	0	0	0		0	0	1	0
k__Bacteria;p__GN02;c__GKS2-174;o__	0	0.000101874	0.000388954	0.000125834	0	0	0.000187126	0.000178285	0.000124673	0	0	0			k__Bacteria	p__OP11	c__OP11-3	o__				1	0	1	0		2	1	6	4		0	1	1	0
k__Bacteria;p__GN02;c__GN08;o__	0	0	0	0	0.000112448	0	0	0	0	0	0	0			k__Bacteria	p__OP8	c__OP8_1	o__HMMVPog-54				1	0	0	0		2	1	2	6		0	0	1	0
k__Bacteria;p__GN02;c__VC12-cl04;o__	0.000267917	0.000203749	0	0.000125834	0	0	0	0	0	0.000129349	0	0			k__Bacteria	p__Planctomycetes	c__C6	o__				1	0	2	0		0	0	0	0		0	0	0	0
k__Bacteria;p__GN04;c__5bav_B12;o__	0	0	0	0.000125834	0	0	0	0	0	0	0	0			k__Bacteria	p__Planctomycetes	c__PW285	o__				1	0	0	0		0	0	0	0		0	0	0	0
k__Bacteria;p__GN04;c__GN15;o__	0.000669792	0.000101874	0.000194477	0.000503335	0.000787136	0.000169492	0.000561377	0.000178285	0.000872709	0.000129349	0.00115416	0.000719011			k__Bacteria	p__Planctomycetes	c__Phycisphaerae	o__Phycisphaerales				1	0	1	3		0	0	0	2		4	0	2	4
k__Bacteria;p__GN04;c__MSB-5A5;o__	0.000133958	0	0.000777907	0	0.00224896	0.000338983	0.00112275	0.00213942	0	0	0	0.000143802			k__Bacteria	p__Planctomycetes	c__agg27	o__OM190				1	0	0	2		0	0	0	0		2	0	0	1
k__Bacteria;p__GN06;c__;o__	0	0	0	0	0.000224896	0	0	0.00035657	0.000872709	0.000388048	0.00016488	0.000143802			k__Bacteria	p__Planctomycetes	c__vadinHA49	o__				1	1	2	0		1	1	0	0		2	1	1	0
k__Bacteria;p__GN06;c__KSB3;o__	0	0	0	0	0.000224896	0	0.000187126	0.000178285	0.000124673	0.000258699	0	0			k__Bacteria	p__Proteobacteria	c__Betaproteobacteria	o__Methylophilales				1	1	3	5		1	0	0	0		36	3	9	5
k__Bacteria;p__GN1;c__;o__	0	0	0	0	0	0	0	0	0	0	0	0			k__Bacteria	p__Proteobacteria	c__Betaproteobacteria	o__Neisseriales				1	3	0	2		5	1	1	3		0	0	1	0
k__Bacteria;p__GN12;c__;o__	0	0	0	0	0.000112448	0	0	0	0.000124673	0	0	0			k__Bacteria	p__Proteobacteria	c__Deltaproteobacteria	o__Bdellovibrionales				1	0	1	2		0	0	1	0		3	0	3	8
k__Bacteria;p__GOUTA4;c__;o__	0	0	0	0	0	0	0.000187126	0.000178285	0	0	0	0			k__Bacteria	p__Proteobacteria	c__Deltaproteobacteria	o__CTD005-82B-02				1	0	0	0		0	0	1	0		1	0	0	0
k__Bacteria;p__GOUTA4;c__RB384;o__	0.000133958	0.000101874	0.000194477	0.000251667	0.000449792	0	0.000374251	0.00071314	0	0.000129349	0	0.000431406			k__Bacteria	p__Proteobacteria	c__Deltaproteobacteria	o__Desulfovibrionales				1	1	0	0		2	0	0	0		3	0	0	0
k__Bacteria;p__Gemmatimonadetes;c__Gemmatimonadetes;o__	0.000267917	0.000101874	0.000194477	0	0	0	0.000187126	0.000178285	0	0.000258699	0.00016488	0.000287604			k__Bacteria	p__Proteobacteria	c__Deltaproteobacteria	o__Entotheonellales				1	0	0	1		0	0	0	0		0	1	0	0
k__Bacteria;p__Gemmatimonadetes;c__Gemmatimonadetes;o__Gemmatimonadales	0.00294709	0.000407498	0.00194477	0.00276834	0.000112448	0	0	0	0.000997382	0.000517397	0.00131904	0.00129422			k__Bacteria	p__Proteobacteria	c__Gammaproteobacteria	o__Thiotrichales				1	0	2	2		0	0	0	0		0	1	1	1
k__Bacteria;p__HDBW-WB69;c__;o__	0	0	0	0	0.000112448	0	0	0	0	0	0	0			k__Bacteria	p__SBR1093	c__VHS-B5-50	o__				1	0	1	1		0	0	1	2		0	0	0	0
k__Bacteria;p__Hyd24-12;c__;o__	0	0	0	0	0	0	0	0	0	0	0	0			k__Bacteria	p__SC4	c__	o__				1	0	0	0		1	1	0	0		1	0	0	1
k__Bacteria;p__Hyd24-12;c__WM88;o__	0	0	0	0	0	0	0	0	0	0	0	0			k__Bacteria	p__Spirochaetes	c__	o__				1	0	0	3		4	0	1	5		2	0	1	1
k__Bacteria;p__KSB1;c__;o__	0.000267917	0	0	0.000251667	0	0	0	0	0.000498691	0	0.000329761	0.000719011			k__Bacteria	p__TG3	c__TG3-1	o__GN09				1	0	0	0		0	0	0	1		11	2	1	2
k__Bacteria;p__KSB1;c__GW-22;o__	0	0	0	0	0.000112448	0	0.000187126	0	0	0	0	0.000143802			k__Bacteria	p__TM7	c__TM7-3	o__				1	0	0	0		0	0	0	0		0	0	0	1
k__Bacteria;p__KSB1;c__MSB-5B5;o__	0	0	0	0	0	0	0	0	0	0	0	0			k__Bacteria	p__TM7	c__TM7-3	o__Blgi18				1	0	1	1		0	0	0	0		0	0	0	0
k__Bacteria;p__KSB1;c__Ucn15732;o__	0	0	0	0.000251667	0	0	0	0	0	0	0	0			k__Bacteria	p__Verrucomicrobia	c__	o__				1	0	0	2		0	0	0	1		1	0	1	2
k__Bacteria;p__LCP-89;c__;o__	0	0	0	0	0.000224896	0	0	0.000534855	0	0	0	0.000143802			k__Bacteria	p__Verrucomicrobia	c__Opitutae	o__				1	0	0	0		0	0	0	0		0	0	0	0
k__Bacteria;p__LD1;c__;o__	0	0	0	0	0.000112448	0	0	0	0.000124673	0	0.00016488	0.000287604			k__Bacteria	p__Verrucomicrobia	c__Opitutae	o__Opitutales				1	1	1	2		0	0	0	0		0	1	1	1
k__Bacteria;p__Lentisphaerae;c__;o__	0.000133958	0	0	0	0	0	0	0	0	0	0	0			k__Bacteria	p__Verrucomicrobia	c__Verruco-5	o__				1	0	0	1		4	0	1	0		2	0	0	2
k__Bacteria;p__Lentisphaerae;c__Lentisphaerae;o__Lentisphaerales	0	0	0	0	0	0	0	0	0	0	0	0			k__Bacteria	p__WS3	c__PRR-12	o__LD1-PA13				1	0	1	2		3	0	3	2		2	2	1	1
k__Bacteria;p__Lentisphaerae;c__Lentisphaerae;o__Victivallales	0	0	0	0	0	0.000169492	0	0	0	0	0	0			k__Bacteria	p__49S1_2B	c__	o__				0	0	0	0		0	0	0	0		2	2	0	0
k__Bacteria;p__Lentisphaerae;c__Lentisphaerae;o__Z20	0	0	0	0	0	0	0	0	0	0	0	0			k__Bacteria	p__AC1	c__SHA-114	o__				0	0	0	0		1	1	0	0		1	0	0	0
k__Bacteria;p__MSBL6;c__AT425_EubG1;o__	0	0	0	0	0	0	0	0	0	0	0.00016488	0			k__Bacteria	p__AD3	c__ABS-6	o__				0	0	0	0		1	0	0	0		0	0	0	0
k__Bacteria;p__MVP-15;c__;o__	0	0	0	0	0	0	0	0	0	0	0	0			k__Bacteria	p__Aquificae	c__Aquificae	o__Aquificales				0	0	0	0		2	0	0	0		0	0	0	0
k__Bacteria;p__NC10;c__12-24;o__JH-WHS47	0.000267917	0	0.000194477	0.000251667	0.000224896	0.000169492	0.000187126	0.000891424	0.000997382	0.000129349	0.000494641	0.000431406			k__Bacteria	p__Armatimonadetes	c__	o__				0	0	0	0		0	0	0	0		0	0	0	0
k__Bacteria;p__NC10;c__12-24;o__MIZ17	0.000133958	0	0	0	0	0	0	0	0.000124673	0	0.00016488	0.000287604			k__Bacteria	p__Armatimonadetes	c__Armatimonadia	o__Armatimonadales				0	0	0	2		0	0	0	0		0	0	0	1
k__Bacteria;p__NC10;c__12-24;o__Methylomirabiliales	0	0	0	0.000125834	0	0	0	0.000534855	0	0	0	0.000143802			k__Bacteria	p__Armatimonadetes	c__OPB80	o__				0	0	0	0		0	0	0	0		0	0	0	0
k__Bacteria;p__NC10;c__wb1-A12;o__	0	0	0	0	0	0	0	0	0	0	0	0			k__Bacteria	p__Armatimonadetes	c__S1a-1H	o__				0	0	0	0		0	0	0	0		0	0	1	0
k__Bacteria;p__NKB19;c__;o__	0.000133958	0	0.000194477	0	0	0	0	0	0	0	0.00016488	0			k__Bacteria	p__BRC1	c__	o__				0	0	0	0		0	0	0	0		0	0	0	0
k__Bacteria;p__NKB19;c__GN13;o__	0	0	0	0	0	0	0	0	0	0	0	0			k__Bacteria	p__BRC1	c__09D2Y74	o__				0	0	0	0		0	0	1	0		0	0	1	0
k__Bacteria;p__Nitrospirae;c__Nitrospira;o__Nitrospirales	0.0087073	0.00325998	0.00991832	0.00641752	0.0277747	0.00542373	0.0205838	0.0301301	0.00610896	0.00258699	0.0075845	0.0100661			k__Bacteria	p__Bacteroidetes	c__	o__				0	0	0	0		0	0	0	0		0	0	0	0
k__Bacteria;p__O1aA90;c__;o__	0	0	0	0	0	0	0	0	0	0	0	0			k__Bacteria	p__CCM11b	c__	o__				0	0	0	0		0	0	0	0		0	0	0	0
k__Bacteria;p__OP1;c__GAL35;o__	0	0	0	0	0	0	0	0	0	0	0	0			k__Bacteria	p__Caldiserica	c__Caldisericia	o__Caldisericales				0	0	0	0		0	0	0	1		0	0	0	0
k__Bacteria;p__OP1;c__OP1;o__	0	0	0	0	0.000112448	0	0	0	0	0	0.00016488	0			k__Bacteria	p__Caldiserica	c__OP5	o__BA129				0	0	0	0		0	0	0	0		0	0	0	0
k__Bacteria;p__OP11;c__;o__	0	0	0.000194477	0	0.000112448	0	0.000187126	0.000178285	0.000124673	0	0	0.000287604			k__Bacteria	p__Caldithrix	c__Caldithrixae	o__Caldithrixales				0	0	0	0		5	1	0	1		0	0	0	0
k__Bacteria;p__OP11;c__OP11-2;o__KD3-145	0	0	0	0	0	0	0	0	0	0	0	0			k__Bacteria	p__CandidatusPoribacteria	c__	o__				0	0	0	0		0	0	0	0		0	0	0	0
k__Bacteria;p__OP11;c__OP11-2;o__WCHB1-07	0	0	0	0	0	0	0	0	0	0	0	0			k__Bacteria	p__Chlorobi	c__	o__				0	0	0	1		0	0	0	0		0	0	0	0
k__Bacteria;p__OP11;c__OP11-3;o__	0.000133958	0	0.000194477	0	0.000224896	0.000169492	0.00112275	0.00071314	0	0.000129349	0.00016488	0			k__Bacteria	p__Chlorobi	c__Chlorobia	o__Chlorobiales				0	0	2	0		0	0	0	0		0	0	0	0
k__Bacteria;p__OP11;c__OP11-4;o__J-1	0	0	0	0	0	0	0	0	0.000124673	0	0	0			k__Bacteria	p__Chlorobi	c__Ignavibacteria	o__ZB1				0	0	0	0		0	0	0	0		1	0	0	0
k__Bacteria;p__OP11;c__OP11-4;o__KNA6-NB14	0.000267917	0.000101874	0.000194477	0.000377501	0.000449792	0.000169492	0	0.00035657	0.000124673	0	0.000329761	0.000431406			k__Bacteria	p__Chlorobi	c__OPB56	o__				0	0	0	0		0	0	0	0		1	0	2	1
k__Bacteria;p__OP11;c__OP11-4;o__RCP1-27	0	0	0.000194477	0.000125834	0	0	0.000187126	0.000178285	0.000124673	0.000129349	0.00016488	0.000287604			k__Bacteria	p__Chlorobi	c__SM1B02	o__				0	0	0	0		0	0	0	0		0	0	0	0
k__Bacteria;p__OP11;c__WCHB1-64;o__K2-4-19	0	0	0	0	0.000224896	0	0.000374251	0.00035657	0	0	0	0.000143802			k__Bacteria	p__Chlorobi	c__SM1B09	o__				0	0	0	0		0	0	0	0		0	0	1	0
k__Bacteria;p__OP11;c__WCHB1-64;o__d153	0	0	0	0	0	0.000169492	0	0.000534855	0	0	0	0			k__Bacteria	p__Chloroflexi	c__Anaerolineae	o__O4D2Z37				0	0	0	0		2	0	2	2		1	0	0	0
k__Bacteria;p__OP3;c__BD4-9;o__	0	0	0	0	0	0	0	0	0	0.000129349	0.00016488	0.000143802			k__Bacteria	p__Chloroflexi	c__Chloroflexi	o__Chloroflexales				0	0	0	0		0	0	0	0		0	0	0	0
k__Bacteria;p__OP3;c__PBS-25;o__	0	0	0	0	0	0	0	0	0	0	0	0.000287604			k__Bacteria	p__Chloroflexi	c__Chloroflexi-4	o__				0	0	0	0		0	0	0	1		2	1	1	1
k__Bacteria;p__OP3;c__koll11;o__	0	0.000203749	0	0	0	0.000169492	0	0	0.000124673	0	0	0			k__Bacteria	p__Chloroflexi	c__Dehalococcoidetes	o__				0	0	0	0		8	2	1	8		5	2	2	4
k__Bacteria;p__OP3;c__koll11;o__GIF10	0.000535834	0.000101874	0.00116686	0	0	0.000338983	0	0.00035657	0	0.000388048	0.000659522	0.000431406			k__Bacteria	p__Chloroflexi	c__Dehalococcoidetes	o__NT-B4				0	1	1	2		114	21	47	112		8	10	8	8
k__Bacteria;p__OP8;c__;o__	0	0	0	0	0	0	0	0	0	0	0	0			k__Bacteria	p__Chloroflexi	c__TK17	o__TK18				0	0	1	0		0	0	0	0		1	0	0	0
k__Bacteria;p__OP8;c__OP8_1;o__	0	0.000101874	0.000388954	0.000125834	0.00449792	0.00135593	0.00280689	0.00641826	0.000872709	0.000258699	0.000659522	0.000575209			k__Bacteria	p__Chloroflexi	c__Thermobacula	o__Thermobaculales				0	0	0	0		3	1	1	1		2	2	0	0
k__Bacteria;p__OP8;c__OP8_1;o__HMMVPog-54	0.000133958	0	0	0	0.000224896	0.000169492	0.000374251	0.00106971	0	0	0.00016488	0			k__Bacteria	p__Chloroflexi	c__Thermomicrobia	o__				0	0	0	0		0	0	0	0		0	0	1	0
k__Bacteria;p__OP8;c__OP8_1;o__OPB95	0	0	0	0	0.000112448	0	0	0	0	0	0	0			k__Bacteria	p__Cyanobacteria	c__	o__				0	0	0	0		0	0	0	0		0	0	0	0
k__Bacteria;p__OP8;c__OP8_1;o__SHA-124	0.000669792	0	0	0.000629168	0.00359834	0.00169492	0.00299401	0.0058834	0.0013714	0	0.00016488	0.000287604			k__Bacteria	p__Cyanobacteria	c__4C0d-2	o__				0	0	0	0		0	0	0	1		0	0	0	0
k__Bacteria;p__OP8;c__OP8_2;o__	0	0	0	0	0.000337344	0	0.000561377	0.00035657	0.000997382	0	0.000329761	0.000143802			k__Bacteria	p__Cyanobacteria	c__4C0d-2	o__SM1D11				0	0	0	1		0	0	0	0		1	0	0	0
k__Bacteria;p__OP9;c__JS1;o__BA021	0	0	0	0	0	0	0	0	0	0	0	0			k__Bacteria	p__Cyanobacteria	c__4C0d-2	o__mle1-12				0	0	0	0		0	0	0	0		0	0	2	0
k__Bacteria;p__OP9;c__JS1;o__SB-45	0	0	0	0	0	0	0	0	0	0	0	0			k__Bacteria	p__Cyanobacteria	c__Chloroplast	o__Cryptophyta				0	0	0	0		1	0	0	0		0	0	0	0
k__Bacteria;p__OP9;c__OPB46;o__OPB72	0	0	0	0	0	0	0	0	0	0	0	0			k__Bacteria	p__Cyanobacteria	c__Chloroplast	o__Rhodophyta				0	0	0	0		0	0	0	0		0	0	0	0
k__Bacteria;p__PAUC34f;c__;o__	0	0	0	0	0	0	0	0.000178285	0.000124673	0	0	0			k__Bacteria	p__Cyanobacteria	c__Nostocophycideae	o__Nostocales				0	0	1	0		0	0	0	0		0	0	0	0
k__Bacteria;p__Planctomycetes;c__C6;o__	0.000133958	0	0.000388954	0	0	0	0	0	0	0	0	0			k__Bacteria	p__Cyanobacteria	c__Oscillatoriophycideae	o__				0	0	0	0		0	0	0	0		0	0	0	0
k__Bacteria;p__Planctomycetes;c__FFCH393;o__	0	0	0	0.000125834	0	0	0	0	0	0	0.00016488	0			k__Bacteria	p__Cyanobacteria	c__Oscillatoriophycideae	o__Oscillatoriales				0	0	0	0		0	0	0	0		0	0	1	0
k__Bacteria;p__Planctomycetes;c__Koll-18;o__	0	0	0	0	0	0	0	0	0	0	0	0			k__Bacteria	p__Cyanobacteria	c__S15B-MN24	o__				0	1	0	0		1	0	0	0		0	0	0	0
k__Bacteria;p__Planctomycetes;c__ODP123;o__	0	0	0	0	0.000112448	0	0	0	0	0	0	0			k__Bacteria	p__Cyanobacteria	c__Synechococcophycideae	o__Pseudanabaenales				0	0	1	1		0	0	0	0		0	0	0	0
k__Bacteria;p__Planctomycetes;c__PW285;o__	0.000133958	0	0	0	0	0	0	0	0	0	0	0			k__Bacteria	p__Cyanobacteria	c__Synechococcophycideae	o__Synechococcales				0	0	0	1		0	0	0	0		0	0	0	0
k__Bacteria;p__Planctomycetes;c__Phycisphaerae;o__	0.00174146	0.000101874	0.000777907	0.00213917	0.00202406	0.00186441	0.00112275	0.0023177	0.00199476	0.00103479	0.00181369	0.00201323			k__Bacteria	p__Deferribacteres	c__Deferribacteres	o__Deferribacterales				0	0	0	0		0	0	0	0		0	0	0	0
k__Bacteria;p__Planctomycetes;c__Phycisphaerae;o__Phycisphaerales	0.000133958	0	0.000194477	0.000377501	0	0	0	0.00035657	0.000498691	0	0.000329761	0.000575209			k__Bacteria	p__Elusimicrobia	c__	o__				0	0	1	0		0	0	0	0		0	0	0	0
k__Bacteria;p__Planctomycetes;c__Planctomycea;o__Gemmatales	0.00267917	0.000509372	0.0025282	0.00201334	0.000112448	0.000169492	0.000187126	0	0.00149607	0.000258699	0.00181369	0.00158182			k__Bacteria	p__Elusimicrobia	c__Elusimicrobia	o__FAC88				0	2	0	0		0	0	0	1		0	0	0	0
k__Bacteria;p__Planctomycetes;c__Planctomycea;o__Pirellulales	0.0100469	0.00234311	0.00797355	0.00855669	0.0053975	0.0020339	0.0065494	0.0071314	0.0105972	0.00271634	0.00791426	0.00862813			k__Bacteria	p__Elusimicrobia	c__Elusimicrobia	o__MVP-88				0	0	0	0		0	0	0	0		1	0	0	1
k__Bacteria;p__Planctomycetes;c__Planctomycea;o__Planctomycetales	0.00214334	0.000101874	0.00116686	0.00339751	0	0	0.000187126	0	0.00124673	0.000258699	0.000494641	0.00129422			k__Bacteria	p__Elusimicrobia	c__Endomicrobia	o__				0	0	0	0		0	0	0	0		0	0	0	0
k__Bacteria;p__Planctomycetes;c__agg27;o__CL500-15	0.000401875	0	0	0	0	0	0	0.00035657	0.000374018	0	0.00016488	0			k__Bacteria	p__Fibrobacteres	c__Fibrobacteres-2	o__				0	0	0	0		0	0	0	1		0	0	0	0
k__Bacteria;p__Planctomycetes;c__agg27;o__OM190	0.000133958	0	0	0.000251667	0	0	0	0	0.000249345	0	0	0.000143802			k__Bacteria	p__Firmicutes	c__Bacilli	o__				0	0	0	0		0	0	0	1		0	0	0	0
k__Bacteria;p__Planctomycetes;c__vadinHA49;o__	0.000133958	0.000101874	0.000388954	0	0.000112448	0.000169492	0	0	0.000249345	0.000129349	0.00016488	0			k__Bacteria	p__Firmicutes	c__Clostridia	o__1B07				0	0	0	2		0	0	0	0		0	0	0	0
k__Bacteria;p__Proteobacteria;c__;o__	0	0	0	0	0	0	0	0	0.000249345	0	0.00016488	0			k__Bacteria	p__Firmicutes	c__Clostridia	o__BSA2B-08				0	0	0	0		0	0	0	0		0	0	0	0
k__Bacteria;p__Proteobacteria;c__Alphaproteobacteria;o__	0.0016075	0.000305623	0.000972384	0.00151	0.000112448	0	0.000561377	0.000534855	0.000374018	0.000129349	0.00115416	0.000719011			k__Bacteria	p__Firmicutes	c__Clostridia	o__Desulfitobacterales				0	0	0	0		0	0	0	0		0	0	0	0
k__Bacteria;p__Proteobacteria;c__Alphaproteobacteria;o__Caulobacterales	0.000401875	0	0.000972384	0.000880836	0.000337344	0	0	0.00106971	0.000249345	0	0.00016488	0.000575209			k__Bacteria	p__Firmicutes	c__Clostridia	o__Halanaerobiales				0	0	0	0		1	0	0	0		0	0	0	0
k__Bacteria;p__Proteobacteria;c__Alphaproteobacteria;o__Rhizobiales	0.0616209	0.0103912	0.0661221	0.067321	0.00269875	0.00101695	0.00336826	0.00338741	0.0315422	0.0113827	0.0408904	0.0687374			k__Bacteria	p__Firmicutes	c__Clostridia	o__MBA08				0	0	1	0		1	2	0	1		0	1	1	0
k__Bacteria;p__Proteobacteria;c__Alphaproteobacteria;o__Rhodobacterales	0.00669792	0.000814996	0.00777907	0.00729835	0	0.000169492	0	0	0.00386485	0.000905446	0.00296785	0.00891573			k__Bacteria	p__Firmicutes	c__Clostridia	o__Natranaerobiales				0	0	0	0		1	0	0	0		0	0	0	0
k__Bacteria;p__Proteobacteria;c__Alphaproteobacteria;o__Rhodospirillales	0.00455459	0.00183374	0.00622326	0.00654335	0.000787136	0.000169492	0.000374251	0.000534855	0.00374018	0.00116414	0.00329761	0.0064711			k__Bacteria	p__Firmicutes	c__Clostridia	o__SHA-98				0	0	0	0		0	0	0	0		0	0	0	0
k__Bacteria;p__Proteobacteria;c__Alphaproteobacteria;o__Rickettsiales	0	0	0	0.000251667	0	0	0.000187126	0	0.000249345	0	0.000329761	0.000143802			k__Bacteria	p__Firmicutes	c__Clostridia	o__Thermoanaerobacterales				0	0	1	0		1	0	1	0		1	1	1	3
k__Bacteria;p__Proteobacteria;c__Alphaproteobacteria;o__Sphingomonadales	0.00629605	0.00132437	0.00602878	0.00704668	0.000112448	0	0.000187126	0.000178285	0.00224411	0.00116414	0.00478153	0.00517688			k__Bacteria	p__Fusobacteria	c__Fusobacteria	o__Fusobacteriales				0	6	0	0		0	28	0	0		1	37	0	0
k__Bacteria;p__Proteobacteria;c__Betaproteobacteria;o__	0.00790355	0.00203749	0.0075846	0.00666918	0	0	0.000561377	0.000178285	0.00448822	0.00155219	0.00774938	0.00733391			k__Bacteria	p__GN02	c__	o__				0	0	0	0		0	0	0	0		0	0	0	0
k__Bacteria;p__Proteobacteria;c__Betaproteobacteria;o__Burkholderiales	0.144407	0.00845558	0.0882925	0.101674	0.122681	0.000169492	0.0314371	0.0559815	0.0810373	0.00232829	0.0712284	0.0601093			k__Bacteria	p__GN02	c__BB34	o__				0	1	0	0		1	0	0	1		0	0	0	0
k__Bacteria;p__Proteobacteria;c__Betaproteobacteria;o__Gallionellales	0.000401875	0.000101874	0.000388954	0.000377501	0	0	0	0	0.000374018	0	0.00016488	0.000287604			k__Bacteria	p__GN02	c__GKS2-174	o__				0	1	2	1		0	0	1	1		1	0	0	0
k__Bacteria;p__Proteobacteria;c__Betaproteobacteria;o__Hydrogenophilales	0.000937709	0.000509372	0.000972384	0.000880836	0.000112448	0	0	0.000178285	0.00261813	0.00103479	0.00148392	0.00186943			k__Bacteria	p__GN02	c__GN08	o__				0	0	0	0		1	0	0	0		0	0	0	0
k__Bacteria;p__Proteobacteria;c__Betaproteobacteria;o__Methylophilales	0.000133958	0.000101874	0.000583431	0.000629168	0.000112448	0	0	0	0.00448822	0.000388048	0.00148392	0.000719011			k__Bacteria	p__GN04	c__5bav_B12	o__				0	0	0	1		0	0	0	0		0	0	0	0
k__Bacteria;p__Proteobacteria;c__Betaproteobacteria;o__Neisseriales	0.000133958	0.000305623	0	0.000251667	0.00056224	0.000169492	0.000187126	0.000534855	0	0	0.00016488	0			k__Bacteria	p__GN06	c__	o__				0	0	0	0		2	0	0	2		7	3	1	1
k__Bacteria;p__Proteobacteria;c__Betaproteobacteria;o__Nitrosomonadales	0.000267917	0.000203749	0.000194477	0	0	0	0	0	0.000124673	0	0.000494641	0.000287604			k__Bacteria	p__GN06	c__KSB3	o__				0	0	0	0		2	0	1	1		1	2	0	0
k__Bacteria;p__Proteobacteria;c__Betaproteobacteria;o__Procabacteriales	0	0	0	0	0	0	0	0	0	0	0	0			k__Bacteria	p__GN1	c__	o__				0	0	0	0		0	0	0	0		0	0	0	0
k__Bacteria;p__Proteobacteria;c__Betaproteobacteria;o__Rhodocyclales	0.0176825	0.00275061	0.0130299	0.0129609	0.00056224	0.000338983	0.00112275	0.00035657	0.00648298	0.00426853	0.00610058	0.00877193			k__Bacteria	p__GN12	c__	o__				0	0	0	0		1	0	0	0		1	0	0	0
k__Bacteria;p__Proteobacteria;c__Deltaproteobacteria;o__	0.00535834	0.00132437	0.00369506	0.00289417	0.0363207	0.00728814	0.0254491	0.0435015	0.0123426	0.00375113	0.00692498	0.0064711			k__Bacteria	p__GOUTA4	c__	o__				0	0	0	0		0	0	1	1		0	0	0	0
k__Bacteria;p__Proteobacteria;c__Deltaproteobacteria;o__Bdellovibrionales	0.000133958	0	0.000194477	0.000251667	0	0	0.000187126	0	0.000374018	0	0.000494641	0.00115042			k__Bacteria	p__HDBW-WB69	c__	o__				0	0	0	0		1	0	0	0		0	0	0	0
k__Bacteria;p__Proteobacteria;c__Deltaproteobacteria;o__CTD005-82B-02	0.000133958	0	0	0	0	0	0.000187126	0	0.000124673	0	0	0			k__Bacteria	p__Hyd24-12	c__	o__				0	0	0	0		0	0	0	0		0	0	0	0
k__Bacteria;p__Proteobacteria;c__Deltaproteobacteria;o__Desulfobacterales	0.00509042	0.00132437	0.00350058	0.00377501	0.000674688	0.000338983	0.00149701	0.00071314	0.00461289	0.00142284	0.00461665	0.00373886			k__Bacteria	p__Hyd24-12	c__WM88	o__				0	0	0	0		0	0	0	0		0	0	0	0
k__Bacteria;p__Proteobacteria;c__Deltaproteobacteria;o__Desulfovibrionales	0.000133958	0.000101874	0	0	0.000224896	0	0	0	0.000374018	0	0	0			k__Bacteria	p__KSB1	c__GW-22	o__				0	0	0	0		1	0	1	0		0	0	0	1
k__Bacteria;p__Proteobacteria;c__Deltaproteobacteria;o__Desulfurellales	0	0	0	0	0	0	0	0	0	0	0	0			k__Bacteria	p__KSB1	c__MSB-5B5	o__				0	0	0	0		0	0	0	0		0	0	0	0
k__Bacteria;p__Proteobacteria;c__Deltaproteobacteria;o__Desulfuromonadales	0.0332217	0.000203749	0.00661221	0.0359884	0.00056224	0.000169492	0	0.00124799	0.0465029	0.000129349	0.0174773	0.0424216			k__Bacteria	p__KSB1	c__Ucn15732	o__				0	0	0	2		0	0	0	0		0	0	0	0
k__Bacteria;p__Proteobacteria;c__Deltaproteobacteria;o__Entotheonellales	0.000133958	0	0	0.000125834	0	0	0	0	0	0.000129349	0	0			k__Bacteria	p__LCP-89	c__	o__				0	0	0	0		2	0	0	3		0	0	0	1
k__Bacteria;p__Proteobacteria;c__Deltaproteobacteria;o__MIZ46	0.000401875	0.000203749	0.000194477	0.000377501	0	0	0	0.000178285	0.000374018	0	0.000659522	0.000575209			k__Bacteria	p__LD1	c__	o__				0	0	0	0		1	0	0	0		1	0	1	2
k__Bacteria;p__Proteobacteria;c__Deltaproteobacteria;o__Myxococcales	0.00401875	0.00142624	0.00544535	0.00364918	0.00056224	0	0.000374251	0.00196113	0.00236878	0.00116414	0.00329761	0.00402646			k__Bacteria	p__Lentisphaerae	c__Lentisphaerae	o__Lentisphaerales				0	0	0	0		0	0	0	0		0	0	0	0
k__Bacteria;p__Proteobacteria;c__Deltaproteobacteria;o__NB1-j	0.000535834	0.000203749	0	0.000503335	0.000112448	0	0	0	0.000249345	0.000129349	0.000329761	0.000143802			k__Bacteria	p__Lentisphaerae	c__Lentisphaerae	o__Victivallales				0	0	0	0		0	1	0	0		0	0	0	0
k__Bacteria;p__Proteobacteria;c__Deltaproteobacteria;o__NKB15	0	0	0	0	0	0	0	0	0	0	0.00016488	0			k__Bacteria	p__Lentisphaerae	c__Lentisphaerae	o__Z20				0	0	0	0		0	0	0	0		0	0	0	0
k__Bacteria;p__Proteobacteria;c__Deltaproteobacteria;o__Syntrophobacterales	0.0152713	0.00224124	0.00700117	0.00994086	0.00978298	0.00254237	0.0106662	0.0117668	0.0182022	0.00491528	0.0141797	0.0135174			k__Bacteria	p__MSBL6	c__AT425_EubG1	o__				0	0	0	0		0	0	0	0		0	0	1	0
k__Bacteria;p__Proteobacteria;c__Epsilonproteobacteria;o__	0	0	0	0	0	0	0	0	0	0	0	0			k__Bacteria	p__MVP-15	c__	o__				0	0	0	0		0	0	0	0		0	0	0	0
k__Bacteria;p__Proteobacteria;c__Epsilonproteobacteria;o__Campylobacterales	0.0255861	0	0.00739012	0.0697118	0.00236141	0	0.0409805	0.000178285	0.0588455	0	0.0492993	0.0836928			k__Bacteria	p__NC10	c__12-24	o__Methylomirabiliales				0	0	0	1		0	0	0	3		0	0	0	1
k__Bacteria;p__Proteobacteria;c__Epsilonproteobacteria;o__Nautiliales	0	0	0	0	0	0	0	0	0	0	0	0			k__Bacteria	p__NC10	c__wb1-A12	o__				0	0	0	0		0	0	0	0		0	0	0	0
k__Bacteria;p__Proteobacteria;c__Gammaproteobacteria;o__	0.000401875	0	0.000194477	0.000377501	0	0	0	0	0.000623364	0.000258699	0.000329761	0.000575209			k__Bacteria	p__NKB19	c__GN13	o__				0	0	0	0		0	0	0	0		0	0	0	0
k__Bacteria;p__Proteobacteria;c__Gammaproteobacteria;o__Acidithiobacillales	0	0	0	0.000125834	0	0	0	0	0	0	0	0			k__Bacteria	p__O1aA90	c__	o__				0	0	0	0		0	0	0	0		0	0	0	0
k__Bacteria;p__Proteobacteria;c__Gammaproteobacteria;o__Aeromonadales	0	0.000407498	0	0	0	0.00237288	0.000748503	0	0	0.000258699	0	0			k__Bacteria	p__OP1	c__GAL35	o__				0	0	0	0		0	0	0	0		0	0	0	0
k__Bacteria;p__Proteobacteria;c__Gammaproteobacteria;o__Alteromonadales	0	0	0	0	0	0	0	0	0	0	0	0			k__Bacteria	p__OP1	c__OP1	o__				0	0	0	0		1	0	0	0		0	0	1	0
k__Bacteria;p__Proteobacteria;c__Gammaproteobacteria;o__Chromatiales	0.00723376	0.00193562	0.00680669	0.00855669	0.000787136	0.000169492	0.000561377	0.00106971	0.00972447	0.00284569	0.00610058	0.00877193			k__Bacteria	p__OP11	c__	o__				0	0	1	0		1	0	1	1		1	0	0	2
k__Bacteria;p__Proteobacteria;c__Gammaproteobacteria;o__Enterobacteriales	0	0.000203749	0	0.000125834	0.000224896	0.00220339	0.000187126	0.000534855	0	0.000129349	0.00016488	0			k__Bacteria	p__OP11	c__OP11-2	o__KD3-145				0	0	0	0		0	0	0	0		0	0	0	0
k__Bacteria;p__Proteobacteria;c__Gammaproteobacteria;o__Legionellales	0.00174146	0.000101874	0.000194477	0.00125834	0.000224896	0.000508475	0.000561377	0.0023177	0.00112205	0.000258699	0.0016488	0.00186943			k__Bacteria	p__OP11	c__OP11-2	o__WCHB1-07				0	0	0	0		0	0	0	0		0	0	0	0
k__Bacteria;p__Proteobacteria;c__Gammaproteobacteria;o__Methylococcales	0.0016075	0.000203749	0.000972384	0.000880836	0	0	0	0.00071314	0.00112205	0	0.000659522	0.00115042			k__Bacteria	p__OP11	c__OP11-4	o__J-1				0	0	0	0		0	0	0	0		1	0	0	0
k__Bacteria;p__Proteobacteria;c__Gammaproteobacteria;o__Oceanospirillales	0.000669792	0.000203749	0	0.000377501	0	0	0	0.000178285	0.000374018	0.000129349	0.000659522	0.000575209			k__Bacteria	p__OP11	c__OP11-4	o__RCP1-27				0	0	1	1		0	0	1	1		1	1	1	2
k__Bacteria;p__Proteobacteria;c__Gammaproteobacteria;o__Pseudomonadales	0.00897522	0.000305623	0.0075846	0.015855	0.175419	0.00101695	0.0930015	0.180068	0.0529859	0.000388048	0.0567189	0.0281852			k__Bacteria	p__OP11	c__WCHB1-64	o__K2-4-19				0	0	0	0		2	0	2	2		0	0	0	1
k__Bacteria;p__Proteobacteria;c__Gammaproteobacteria;o__Thiotrichales	0.000133958	0	0.000388954	0.000251667	0	0	0	0	0	0.000129349	0.00016488	0.000143802			k__Bacteria	p__OP11	c__WCHB1-64	o__d153				0	0	0	0		0	1	0	3		0	0	0	0
k__Bacteria;p__Proteobacteria;c__Gammaproteobacteria;o__Vibrionales	0	0	0	0.000125834	0	0	0.000187126	0	0	0	0	0			k__Bacteria	p__OP3	c__BD4-9	o__				0	0	0	0		0	0	0	0		0	1	1	1
k__Bacteria;p__Proteobacteria;c__Gammaproteobacteria;o__Xanthomonadales	0.00281313	0	0.00291715	0.00176167	0	0	0.000187126	0	0.00174542	0.000388048	0.00115416	0.00244464			k__Bacteria	p__OP3	c__PBS-25	o__				0	0	0	0		0	0	0	0		0	0	0	2
k__Bacteria;p__SAR406;c__AB16;o__Arctic96B-7	0	0	0	0	0	0	0	0	0	0	0.00016488	0.000143802			k__Bacteria	p__OP3	c__koll11	o__				0	2	0	0		0	1	0	0		1	0	0	0
k__Bacteria;p__SAR406;c__AB16;o__ZA3648c	0	0	0	0	0	0	0	0	0	0	0	0			k__Bacteria	p__OP8	c__	o__				0	0	0	0		0	0	0	0		0	0	0	0
k__Bacteria;p__SBR1093;c__VHS-B5-50;o__	0.000133958	0	0.000194477	0.000125834	0	0	0.000187126	0.00035657	0	0	0	0			k__Bacteria	p__OP8	c__OP8_1	o__				0	1	2	1		40	8	15	36		7	2	4	4
k__Bacteria;p__SC3;c__;o__	0	0	0	0.000125834	0.000224896	0	0	0	0	0	0.00016488	0			k__Bacteria	p__OP8	c__OP8_1	o__OPB95				0	0	0	0		1	0	0	0		0	0	0	0
k__Bacteria;p__SC4;c__;o__	0.000133958	0	0	0	0.000112448	0.000169492	0	0	0.000124673	0	0	0.000143802			k__Bacteria	p__OP8	c__OP8_2	o__				0	0	0	0		3	0	3	2		8	0	2	1
k__Bacteria;p__SC4;c__KD3-113;o__	0	0	0	0	0.000112448	0	0	0	0	0	0	0.000143802			k__Bacteria	p__OP9	c__JS1	o__BA021				0	0	0	0		0	0	0	0		0	0	0	0
k__Bacteria;p__SM2F11;c__;o__	0	0	0.000194477	0	0	0	0	0	0	0	0	0.000143802			k__Bacteria	p__OP9	c__JS1	o__SB-45				0	0	0	0		0	0	0	0		0	0	0	0
k__Bacteria;p__SPAM;c__0319-6G9;o__	0.00133958	0.000713121	0.0025282	0.00176167	0	0	0.000374251	0	0.000623364	0.000258699	0.00115416	0.000143802			k__Bacteria	p__OP9	c__OPB46	o__OPB72				0	0	0	0		0	0	0	0		0	0	0	0
k__Bacteria;p__SPAM;c__FFCH6980;o__	0.000267917	0.000203749	0	0.000251667	0	0	0	0	0	0	0	0			k__Bacteria	p__PAUC34f	c__	o__				0	0	0	0		0	0	0	1		1	0	0	0
k__Bacteria;p__SR1;c__;o__	0	0	0	0	0	0	0	0	0	0	0	0			k__Bacteria	p__Planctomycetes	c__FFCH393	o__				0	0	0	1		0	0	0	0		0	0	1	0
k__Bacteria;p__SRI-24;c__;o__	0	0	0	0	0	0	0	0	0	0	0	0			k__Bacteria	p__Planctomycetes	c__Koll-18	o__				0	0	0	0		0	0	0	0		0	0	0	0
k__Bacteria;p__Spirochaetes;c__;o__	0.000133958	0	0	0.000377501	0.000449792	0	0.000187126	0.000891424	0.000249345	0	0.00016488	0.000143802			k__Bacteria	p__Planctomycetes	c__ODP123	o__				0	0	0	0		1	0	0	0		0	0	0	0
k__Bacteria;p__Spirochaetes;c__Brachyspirae;o__Brachyspirales	0	0	0	0	0	0	0	0	0	0	0	0			k__Bacteria	p__Proteobacteria	c__	o__				0	0	0	0		0	0	0	0		2	0	1	0
k__Bacteria;p__Spirochaetes;c__GN05;o__IF025	0.000267917	0	0	0	0	0	0.000187126	0.000178285	0.000124673	0	0	0.000287604			k__Bacteria	p__Proteobacteria	c__Alphaproteobacteria	o__Rickettsiales				0	0	0	2		0	0	1	0		2	0	2	1
k__Bacteria;p__Spirochaetes;c__Leptospirae;o__Leptospirales	0	0	0.00116686	0.000251667	0.000337344	0.000169492	0	0.000178285	0.000623364	0.000129349	0.000494641	0.000719011			k__Bacteria	p__Proteobacteria	c__Betaproteobacteria	o__Procabacteriales				0	0	0	0		0	0	0	0		0	0	0	0
k__Bacteria;p__Spirochaetes;c__M1NP2-04;o__	0	0	0	0	0	0	0	0	0.000124673	0	0	0.000143802			k__Bacteria	p__Proteobacteria	c__Deltaproteobacteria	o__Desulfurellales				0	0	0	0		0	0	0	0		0	0	0	0
k__Bacteria;p__Spirochaetes;c__Spirochaetes;o__Sphaerochaetales	0	0	0	0	0	0	0	0	0	0	0	0			k__Bacteria	p__Proteobacteria	c__Deltaproteobacteria	o__NKB15				0	0	0	0		0	0	0	0		0	0	1	0
k__Bacteria;p__Spirochaetes;c__Spirochaetes;o__Spirochaetales	0.00214334	0.000203749	0.000583431	0.000755002	0.00236141	0.00101695	0.00336826	0.00570512	0.00461289	0.00103479	0.00329761	0.00244464			k__Bacteria	p__Proteobacteria	c__Epsilonproteobacteria	o__				0	0	0	0		0	0	0	0		0	0	0	0
k__Bacteria;p__Spirochaetes;c__WWE1;o__PBS-18	0	0	0	0.000125834	0	0	0	0	0	0	0	0			k__Bacteria	p__Proteobacteria	c__Epsilonproteobacteria	o__Nautiliales				0	0	0	0		0	0	0	0		0	0	0	0
k__Bacteria;p__Synergistetes;c__Synergistia;o__Synergistales	0	0	0	0	0	0	0	0	0	0	0	0			k__Bacteria	p__Proteobacteria	c__Gammaproteobacteria	o__Acidithiobacillales				0	0	0	1		0	0	0	0		0	0	0	0
k__Bacteria;p__TG3;c__TG3-1;o__GN09	0.000133958	0	0	0	0	0	0	0.000178285	0.0013714	0.000258699	0.00016488	0.000287604			k__Bacteria	p__Proteobacteria	c__Gammaproteobacteria	o__Aeromonadales				0	4	0	0		0	14	4	0		0	2	0	0
k__Bacteria;p__TG3;c__TG3-1;o__M1PL1-46	0	0	0	0	0	0	0	0	0.000374018	0	0.00016488	0			k__Bacteria	p__Proteobacteria	c__Gammaproteobacteria	o__Alteromonadales				0	0	0	0		0	0	0	0		0	0	0	0
k__Bacteria;p__TK-SH1;c__;o__	0	0	0	0	0	0	0	0	0	0	0	0			k__Bacteria	p__Proteobacteria	c__Gammaproteobacteria	o__Enterobacteriales				0	2	0	1		2	13	1	3		0	1	1	0
k__Bacteria;p__TM6;c__SBRH58;o__	0	0	0	0	0	0	0	0	0	0	0	0			k__Bacteria	p__Proteobacteria	c__Gammaproteobacteria	o__Vibrionales				0	0	0	1		0	0	1	0		0	0	0	0
k__Bacteria;p__TM6;c__SJA-4;o__	0.000267917	0.000101874	0.000194477	0.000377501	0.000112448	0.000169492	0.000561377	0.00035657	0.000498691	0.000129349	0.00131904	0.000719011			k__Bacteria	p__SAR406	c__AB16	o__Arctic96B-7				0	0	0	0		0	0	0	0		0	0	1	1
k__Bacteria;p__TM7;c__;o__	0	0	0	0	0.000674688	0	0.000187126	0	0	0	0	0			k__Bacteria	p__SAR406	c__AB16	o__ZA3648c				0	0	0	0		0	0	0	0		0	0	0	0
k__Bacteria;p__TM7;c__MJK10;o__	0	0	0	0	0	0	0	0	0	0	0	0			k__Bacteria	p__SC3	c__	o__				0	0	0	1		2	0	0	0		0	0	1	0
k__Bacteria;p__TM7;c__TM7-1;o__	0.000267917	0.000101874	0.000194477	0.000629168	0	0	0	0.000178285	0.000374018	0.000129349	0.000329761	0.000287604			k__Bacteria	p__SC4	c__KD3-113	o__				0	0	0	0		1	0	0	0		0	0	0	1
k__Bacteria;p__TM7;c__TM7-3;o__	0.000133958	0	0	0	0	0	0	0	0	0	0	0.000143802			k__Bacteria	p__SM2F11	c__	o__				0	0	1	0		0	0	0	0		0	0	0	1
k__Bacteria;p__TM7;c__TM7-3;o__Blgi18	0.000133958	0	0.000194477	0.000125834	0	0	0	0	0	0	0	0			k__Bacteria	p__SR1	c__	o__				0	0	0	0		0	0	0	0		0	0	0	0
k__Bacteria;p__TM7;c__TM7-3;o__EW055	0.000669792	0	0.000583431	0.000629168	0	0.000169492	0	0	0.000124673	0	0	0			k__Bacteria	p__SRI-24	c__	o__				0	0	0	0		0	0	0	0		0	0	0	0
k__Bacteria;p__TM7;c__TM7-3;o__I025	0	0.000101874	0	0	0	0	0	0	0	0	0	0			k__Bacteria	p__Spirochaetes	c__Brachyspirae	o__Brachyspirales				0	0	0	0		0	0	0	0		0	0	0	0
k__Bacteria;p__Tenericutes;c__;o__	0	0	0.000194477	0	0	0	0	0	0	0	0	0			k__Bacteria	p__Spirochaetes	c__Leptospirae	o__Leptospirales				0	0	6	2		3	1	0	1		5	1	3	5
k__Bacteria;p__Tenericutes;c__Erysipelotrichi;o__Erysipelotrichales	0.000535834	0	0.000972384	0.0018875	0	0	0.000374251	0.000178285	0	0	0.00016488	0.000575209			k__Bacteria	p__Spirochaetes	c__M1NP2-04	o__				0	0	0	0		0	0	0	0		1	0	0	1
k__Bacteria;p__Tenericutes;c__Mollicutes;o__RF39	0	0	0	0.000125834	0	0	0	0	0	0	0	0			k__Bacteria	p__Spirochaetes	c__Spirochaetes	o__Sphaerochaetales				0	0	0	0		0	0	0	0		0	0	0	0
k__Bacteria;p__Thermi;c__Deinococci;o__Deinococcales	0.000937709	0	0	0.000251667	0.000112448	0	0.000374251	0.000178285	0.000374018	0.000129349	0.000659522	0.000287604			k__Bacteria	p__Spirochaetes	c__WWE1	o__PBS-18				0	0	0	1		0	0	0	0		0	0	0	0
k__Bacteria;p__Thermi;c__Deinococci;o__Thermales	0	0	0	0.000503335	0	0	0	0	0.000124673	0.000129349	0	0.000143802			k__Bacteria	p__Synergistetes	c__Synergistia	o__Synergistales				0	0	0	0		0	0	0	0		0	0	0	0
k__Bacteria;p__Thermodesulfobacteria;c__Thermodesulfobacteria;o__Thermodesulfobacteriales	0	0	0	0.000125834	0	0	0.000187126	0	0	0	0	0.000143802			k__Bacteria	p__TG3	c__TG3-1	o__M1PL1-46				0	0	0	0		0	0	0	0		3	0	1	0
k__Bacteria;p__Thermotogae;c__Thermotogae;o__Thermotogales	0	0	0	0	0	0	0	0.000178285	0	0	0	0			k__Bacteria	p__TK-SH1	c__	o__				0	0	0	0		0	0	0	0		0	0	0	0
k__Bacteria;p__VHS-B3-43;c__;o__	0	0	0	0	0	0	0	0	0	0	0.00016488	0			k__Bacteria	p__TM6	c__SBRH58	o__				0	0	0	0		0	0	0	0		0	0	0	0
k__Bacteria;p__Verrucomicrobia;c__;o__	0.000133958	0	0	0.000251667	0	0	0	0.000178285	0.000124673	0	0.00016488	0.000287604			k__Bacteria	p__TM7	c__	o__				0	0	0	0		6	0	1	0		0	0	0	0
k__Bacteria;p__Verrucomicrobia;c__Methylacidiphilae;o__Methylacidiphilales	0	0.000101874	0	0	0.000224896	0	0	0.00071314	0	0	0	0			k__Bacteria	p__TM7	c__MJK10	o__				0	0	0	0		0	0	0	0		0	0	0	0
k__Bacteria;p__Verrucomicrobia;c__Opitutae;o__	0.000133958	0	0	0	0	0	0	0	0	0	0	0			k__Bacteria	p__TM7	c__TM7-3	o__I025				0	1	0	0		0	0	0	0		0	0	0	0
k__Bacteria;p__Verrucomicrobia;c__Opitutae;o__Opitutales	0.000133958	0.000101874	0.000194477	0.000251667	0	0	0	0	0	0.000129349	0.00016488	0.000143802			k__Bacteria	p__Tenericutes	c__	o__				0	0	1	0		0	0	0	0		0	0	0	0
k__Bacteria;p__Verrucomicrobia;c__Opitutae;o__Puniceicoccales	0	0	0	0	0	0	0	0	0	0	0	0			k__Bacteria	p__Tenericutes	c__Mollicutes	o__RF39				0	0	0	1		0	0	0	0		0	0	0	0
k__Bacteria;p__Verrucomicrobia;c__R76-B18;o__	0	0	0	0	0	0	0	0	0	0	0	0			k__Bacteria	p__Thermi	c__Deinococci	o__Thermales				0	0	0	4		0	0	0	0		1	1	0	1
k__Bacteria;p__Verrucomicrobia;c__Spartobacteria;o__Spartobacteriales	0.00120563	0	0.000777907	0.00289417	0.000224896	0	0	0.00071314	0.000623364	0.000517397	0.000824402	0.000575209			k__Bacteria	p__Thermodesulfobacteria	c__Thermodesulfobacteria	o__Thermodesulfobacteriales				0	0	0	1		0	0	1	0		0	0	0	1
k__Bacteria;p__Verrucomicrobia;c__TP21;o__	0	0	0.000194477	0	0.000112448	0	0	0	0.000374018	0	0	0.000143802			k__Bacteria	p__Thermotogae	c__Thermotogae	o__Thermotogales				0	0	0	0		0	0	0	1		0	0	0	0
k__Bacteria;p__Verrucomicrobia;c__Verruco-5;o__	0.000133958	0	0	0.000125834	0.000449792	0	0.000187126	0	0.000249345	0	0	0.000287604			k__Bacteria	p__VHS-B3-43	c__	o__				0	0	0	0		0	0	0	0		0	0	1	0
k__Bacteria;p__Verrucomicrobia;c__Verruco-5;o__RFP12	0	0	0	0	0	0	0	0	0	0	0	0			k__Bacteria	p__Verrucomicrobia	c__Methylacidiphilae	o__Methylacidiphilales				0	1	0	0		2	0	0	4		0	0	0	0
k__Bacteria;p__Verrucomicrobia;c__Verrucomicrobiae;o__Verrucomicrobiales	0.00522438	0.000407498	0.00213925	0.00604002	0.00134938	0.000508475	0.000374251	0.00035657	0.00124673	0.00116414	0.0016488	0.00215703			k__Bacteria	p__Verrucomicrobia	c__Opitutae	o__Puniceicoccales				0	0	0	0		0	0	0	0		0	0	0	0
k__Bacteria;p__WPS-2;c__;o__	0	0	0	0.000125834	0	0	0	0	0	0	0	0			k__Bacteria	p__Verrucomicrobia	c__R76-B18	o__				0	0	0	0		0	0	0	0		0	0	0	0
k__Bacteria;p__WS1;c__;o__	0.000535834	0	0.000194477	0	0.000449792	0.000338983	0.000748503	0.00071314	0.000374018	0	0.000824402	0.000431406			k__Bacteria	p__Verrucomicrobia	c__TP21	o__				0	0	1	0		1	0	0	0		3	0	0	1
k__Bacteria;p__WS2;c__;o__	0	0	0	0.000251667	0.000224896	0	0	0	0	0	0.000329761	0.000143802			k__Bacteria	p__Verrucomicrobia	c__Verruco-5	o__RFP12				0	0	0	0		0	0	0	0		0	0	0	0
k__Bacteria;p__WS3;c__PRR-12;o__	0	0	0	0	0.000337344	0	0.000187126	0.000178285	0.000124673	0	0	0			k__Bacteria	p__WPS-2	c__	o__				0	0	0	1		0	0	0	0		0	0	0	0
k__Bacteria;p__WS3;c__PRR-12;o__CV106	0	0	0	0.000251667	0	0	0	0.000178285	0	0	0	0			k__Bacteria	p__WS2	c__	o__				0	0	0	2		2	0	0	0		0	0	2	1
k__Bacteria;p__WS3;c__PRR-12;o__GN03	0	0	0.000194477	0.000125834	0	0	0	0	0.000249345	0	0	0			k__Bacteria	p__WS3	c__PRR-12	o__				0	0	0	0		3	0	1	1		1	0	0	0
k__Bacteria;p__WS3;c__PRR-12;o__LD1-PA13	0.000133958	0	0.000194477	0.000251667	0.000337344	0	0.000561377	0.00035657	0.000249345	0.000258699	0.00016488	0.000143802			k__Bacteria	p__WS3	c__PRR-12	o__CV106				0	0	0	2		0	0	0	1		0	0	0	0
k__Bacteria;p__WS3;c__PRR-12;o__MSB-4E2	0	0	0	0	0.000674688	0	0	0.000534855	0	0	0	0			k__Bacteria	p__WS3	c__PRR-12	o__GN03				0	0	1	1		0	0	0	0		2	0	0	0
k__Bacteria;p__WS3;c__PRR-12;o__PBS-III-9	0	0	0	0	0	0	0	0.000178285	0	0	0	0			k__Bacteria	p__WS3	c__PRR-12	o__MSB-4E2				0	0	0	0		6	0	0	3		0	0	0	0
k__Bacteria;p__WS3;c__PRR-12;o__SAW1_B6	0	0	0	0	0	0	0.000187126	0.00035657	0	0	0	0			k__Bacteria	p__WS3	c__PRR-12	o__PBS-III-9				0	0	0	0		0	0	0	1		0	0	0	0
k__Bacteria;p__WS3;c__PRR-12;o__SSS58A	0	0	0	0	0.000112448	0.000169492	0.000374251	0.00106971	0.000124673	0	0	0			k__Bacteria	p__WS3	c__PRR-12	o__SAW1_B6				0	0	0	0		0	0	1	2		0	0	0	0
k__Bacteria;p__WS3;c__PRR-12;o__Sediment-1	0.0016075	0.000509372	0.00116686	0.0011325	0.00101203	0.000508475	0.000374251	0.00124799	0.0013714	0.000129349	0.000659522	0.00100661			k__Bacteria	p__WS3	c__PRR-12	o__SSS58A				0	0	0	0		1	1	2	6		1	0	0	0
k__Bacteria;p__WS3;c__PRR-12;o__wb1_H11	0	0	0	0.000125834	0.000112448	0	0	0	0	0	0	0.000143802			k__Bacteria	p__WS3	c__PRR-12	o__wb1_H11				0	0	0	1		1	0	0	0		0	0	0	1
k__Bacteria;p__WS6;c__;o__	0	0	0	0	0	0	0	0	0	0	0.00016488	0			k__Bacteria	p__WS6	c__	o__				0	0	0	0		0	0	0	0		0	0	1	0
k__Bacteria;p__WS6;c__WM1006;o__	0	0	0	0	0	0	0	0	0	0	0	0			k__Bacteria	p__WS6	c__WM1006	o__				0	0	0	0		0	0	0	0		0	0	0	0
k__Bacteria;p__ZB2;c__;o__	0	0	0	0	0.000112448	0.000338983	0.000187126	0	0	0	0	0			k__Bacteria	p__ZB2	c__	o__				0	0	0	0		1	2	1	0		0	0	0	0
k__Bacteria;p__ZB3;c__;o__	0	0	0	0.000125834	0	0	0	0	0	0	0	0			k__Bacteria	p__ZB3	c__	o__				0	0	0	1		0	0	0	0		0	0	0	0
k__Bacteria;p__ZB3;c__Rs-J96;o__	0	0	0	0	0	0	0	0	0	0	0	0			k__Bacteria	p__ZB3	c__Rs-J96	o__				0	0	0	0		0	0	0	0		0	0	0	0
																					Other/Unclassified	1494	427	845	1499		1535	346	728	1326		1666	508	1203	1473
																					Site:	HC					NOAA					NH
																					Amendment:	Unamended	Cellobiose	Lactate	Ethanol		Unamended	Cellobiose	Lactate	Ethanol		Unamended	Cellobiose	Lactate	Ethanol
																					Total Sequence Reads:	7465	9816	5142	7947		8893	5900	5344	5609		8021	7731	6065	6954
															FAMILY
No blast hit;Other;Other;Other;Other	0.000267917	0	0	0.000125834	0.000337344	0.000169492	0	0	0.000374018	0.000129349	0	0.000287604			k__Bacteria	p__Bacteroidetes	c__Flavobacteria	o__Flavobacteriales	f__Flavobacteriaceae		Flavobacteriaceae	1300	147	386	998		1999	1	447	537		1724	52	782	1370
k__Bacteria;p__;c__;o__;f__	0.000133958	0	0	0	0.000337344	0	0.000187126	0.00035657	0	0	0.00016488	0			k__Bacteria	p__Firmicutes	c__Clostridia	o__Clostridiales	f__Clostridiaceae		Clostridiaceae	796	4218	1070	1117		915	3593	478	740		856	3895	1095	589
k__Bacteria;p__49S1_2B;c__;o__;f__	0	0	0	0	0	0	0	0	0.000249345	0.000258699	0	0			k__Bacteria	p__Proteobacteria	c__Betaproteobacteria	o__Burkholderiales	f__Oxalobacteraceae		Oxalobacteraceae	651	40	199	458		645	0	81	295		523	2	358	243
k__Bacteria;p__ABY1_OD1;c__;o__;f__	0.000267917	0	0	0	0.000112448	0	0.000187126	0.000178285	0	0	0	0.000287604			k__Bacteria	p__Proteobacteria	c__Betaproteobacteria	o__Burkholderiales	f__Comamonadaceae		Comamonadaceae	294	10	176	249		445	1	87	19		51	5	13	99
k__Bacteria;p__AC1;c__LC-1;o__;f__	0.000133958	0	0	0	0.000112448	0.000169492	0	0.000178285	0	0	0	0			k__Bacteria	p__Firmicutes	c__Clostridia	o__Clostridiales	f__Eubacteriaceae		Eubacteriaceae	244	12	196	261		3	0	7	1		196	2	53	410
k__Bacteria;p__AC1;c__SHA-114;o__;f__	0	0	0	0	0.000112448	0.000169492	0	0	0.000124673	0	0	0			k__Bacteria	p__Proteobacteria	c__Alphaproteobacteria	o__Rhizobiales	f__Hyphomicrobiaceae		Hyphomicrobiaceae	237	62	202	297		14	2	11	13		133	45	131	221
k__Bacteria;p__AD3;c__ABS-6;o__;f__	0	0	0	0	0.000112448	0	0	0	0	0	0	0			k__Bacteria	p__Proteobacteria	c__Deltaproteobacteria	o__Desulfuromonadales	f__Geobacteraceae		Geobacteraceae	229	0	27	279		5	0	0	3		372	0	106	295
k__Bacteria;p__AD3;c__JG37-AG-4;o__;f__	0.000401875	0	0.000388954	0	0	0	0	0	0.000124673	0	0	0			k__Bacteria	p__Firmicutes	c__Clostridia	o__Clostridiales	f__ClostridialesFamilyXII.IncertaeSedis		ClostridialesFamilyXII.IncertaeSedis	209	5	70	479		24	1	28	22		71	4	26	61
k__Bacteria;p__Acidobacteria;c__;o__;f__	0.00562626	0.00132437	0.00388954	0.00591418	0.00134938	0.000677966	0.00149701	0.00196113	0.00336616	0.000905446	0.00428689	0.00445787			k__Bacteria	p__Proteobacteria	c__Epsilonproteobacteria	o__Campylobacterales	f__Campylobacteraceae		Campylobacteraceae	176	0	38	549		6	0	219	1		470	0	299	582
k__Bacteria;p__Acidobacteria;c__;o__;f__Koribacteraceae	0	0	0	0.000251667	0	0	0	0.000178285	0	0	0	0.000143802			k__Bacteria	p__Actinobacteria	c__Actinobacteria	o__Actinomycetales	f__Micrococcaceae		Micrococcaceae	171	22	87	107		202	0	50	172		198	19	151	177
k__Bacteria;p__Acidobacteria;c__Acidobacteria;o__Acidobacteriales;f__	0.0190221	0.00448248	0.0182808	0.0162325	0.00224896	0.000508475	0.00187126	0.0023177	0.0107219	0.00297504	0.0130256	0.0135174			k__Bacteria	p__Firmicutes	c__Clostridia	o__Clostridiales	f__Veillonellaceae		Veillonellaceae	92	6	822	43		22	12	1923	18		183	5	669	36
k__Bacteria;p__Acidobacteria;c__Acidobacteria;o__Acidobacteriales;f__Acidobacteriaceae	0	0	0	0	0	0	0	0	0	0	0.00016488	0			k__Bacteria	p__Proteobacteria	c__Betaproteobacteria	o__Rhodocyclales	f__Rhodocyclaceae		Rhodocyclaceae	69	7	9	56		2	2	4	1		34	11	20	29
k__Bacteria;p__Acidobacteria;c__Acidobacteria-5;o__;f__	0.000803751	0	0.000194477	0.000629168	0	0	0	0	0.000374018	0	0.000329761	0.000287604			k__Bacteria	p__Firmicutes	c__Bacilli	o__Lactobacillales	f__Carnobacteriaceae		Carnobacteriaceae	58	4515	107	101		188	1839	163	239		120	2900	83	70
k__Bacteria;p__Acidobacteria;c__BPC102;o__;f__	0.000133958	0	0	0	0.000224896	0	0	0.000178285	0.000124673	0.000129349	0.00016488	0.000287604			k__Bacteria	p__Proteobacteria	c__Gammaproteobacteria	o__Pseudomonadales	f__Pseudomonadaceae		Pseudomonadaceae	48	1	29	105		1560	6	497	997		424	3	339	193
k__Bacteria;p__Acidobacteria;c__Chloracidobacteria;o__;f__	0.00428667	0.000305623	0.00291715	0.00276834	0	0.000169492	0.000561377	0.000178285	0.00187009	0.000905446	0.00362737	0.00258844			k__Bacteria	p__Proteobacteria	c__Alphaproteobacteria	o__Rhizobiales	f__			145	25	97	152		7	3	3	0		57	27	58	155
k__Bacteria;p__Acidobacteria;c__Holophagae;o__Holophagales;f__Holophagaceae	0.000267917	0	0	0.000251667	0	0	0	0	0.000249345	0.000129349	0.000989283	0.000431406			k__Bacteria	p__Acidobacteria	c__Acidobacteria	o__Acidobacteriales	f__			142	44	94	129		20	3	10	13		86	23	79	94
k__Bacteria;p__Acidobacteria;c__MVS-40;o__;f__	0.00214334	0.000203749	0.000777907	0.00176167	0.00382323	0.00118644	0.00299401	0.00517026	0.00598429	0.00245764	0.00263809	0.00287604			k__Bacteria	p__Proteobacteria	c__Betaproteobacteria	o__Burkholderiales	f__			113	28	52	76		0	0	0	0		51	9	53	58
k__Bacteria;p__Acidobacteria;c__OS-K;o__;f__	0.000401875	0	0	0.000503335	0.00134938	0.000169492	0.000935629	0.00142628	0.000623364	0.000388048	0.000989283	0.000575209			k__Bacteria	p__Actinobacteria	c__Actinobacteria	o__Coriobacteriales	f__			98	10	100	156		6	1	2	2		22	7	14	17
k__Bacteria;p__Acidobacteria;c__PAUC37f;o__;f__	0.000267917	0	0.000194477	0.000251667	0	0.000169492	0	0.000178285	0.000124673	0.000129349	0.000659522	0.000287604			k__Bacteria	p__Chloroflexi	c__Anaerolineae	o__envOPS12	f__			71	15	27	59		28	3	19	28		45	20	39	70
k__Bacteria;p__Acidobacteria;c__RB25;o__;f__	0.000133958	0.000101874	0	0.000629168	0.000224896	0	0	0.000178285	0.000374018	0.000129349	0.000494641	0.000575209			k__Bacteria	p__Chloroflexi	c__SOGA31	o__	f__			63	15	35	73		12	6	5	12		60	14	47	48
k__Bacteria;p__Acidobacteria;c__Solibacteres;o__Solibacterales;f__Solibacteraceae	0.000937709	0.000101874	0.00136134	0.0018875	0.000337344	0	0.000187126	0.00071314	0.00112205	0.000129349	0.000989283	0.00158182			k__Bacteria	p__Proteobacteria	c__Betaproteobacteria	o__Rhodocyclales	f__			63	20	58	47		3	0	2	1		18	22	17	32
k__Bacteria;p__Acidobacteria;c__Sva0725;o__;f__	0.000267917	0	0	0	0	0	0	0.000178285	0	0	0	0			k__Bacteria	p__Proteobacteria	c__Betaproteobacteria	o__	f__			59	20	39	53		0	0	3	1		36	12	47	51
k__Bacteria;p__Acidobacteria;c__Sva0725;o__Sva0725;f__	0.0016075	0	0.000777907	0.0011325	0	0	0.000187126	0	0.000748036	0.000388048	0.00131904	0.00129422			k__Bacteria	p__Chloroflexi	c__Anaerolineae	o__A4b	f__			50	9	20	41		28	4	7	12		33	15	32	48
k__Bacteria;p__Acidobacteria;c__iii1-8;o__32-20;f__	0.000133958	0.000101874	0.000388954	0.000125834	0	0	0	0	0.000249345	0	0.00016488	0.000143802			k__Bacteria	p__Bacteroidetes	c__Sphingobacteria	o__Sphingobacteriales	f__			49	8	20	49		2	0	2	0		22	10	14	38
k__Bacteria;p__Acidobacteria;c__iii1-8;o__DS-18;f__	0.00254521	0.00101874	0.00388954	0.00289417	0.000224896	0	0	0	0.000498691	0.000129349	0.00131904	0.00100661			k__Bacteria	p__Firmicutes	c__Clostridia	o__Clostridiales	f__			46	7	22	85		11	1	4	4		47	6	13	18
k__Bacteria;p__Acidobacteria;c__iii1-8;o__SJA-36;f__	0.000401875	0.000101874	0	0.000251667	0	0	0	0	0	0	0.000659522	0.000143802			k__Bacteria	p__Planctomycetes	c__Planctomycea	o__Pirellulales	f__Pirellulaceae			46	14	23	35		38	4	24	26		62	15	31	36
k__Bacteria;p__Actinobacteria;c__Actinobacteria;o__;f__	0.00535834	0.00203749	0.00641774	0.00515918	0.00179917	0.000847458	0.00149701	0.00410055	0.00511158	0.00245764	0.00873866	0.00848433			k__Bacteria	p__Actinobacteria	c__Actinobacteria	o__MC47	f__			45	14	29	37		4	0	4	4		33	11	21	30
k__Bacteria;p__Actinobacteria;c__Actinobacteria;o__0319-7L14;f__	0.00200938	0.000814996	0.00369506	0.00226501	0.00292365	0.000847458	0.00299401	0.00338741	0.00124673	0.000905446	0.00263809	0.00186943			k__Bacteria	p__Proteobacteria	c__Alphaproteobacteria	o__Rhodobacterales	f__Rhodobacteraceae			45	6	34	51		0	1	0	0		29	5	15	49
k__Bacteria;p__Actinobacteria;c__Actinobacteria;o__Acidimicrobiales;f__	0.00107167	0.000203749	0.00213925	0.00125834	0	0	0.000748503	0.000178285	0.0013714	0.000517397	0.00131904	0.00158182			k__Bacteria	p__Chloroflexi	c__Anaerolineae	o__Anaerolineales	f__Anaerolinaceae			44	2	17	41		23	4	11	16		54	15	46	59
k__Bacteria;p__Actinobacteria;c__Actinobacteria;o__Acidimicrobiales;f__AKIW874	0	0	0	0.000125834	0	0	0	0	0.000249345	0	0	0			k__Bacteria	p__Acidobacteria	c__	o__	f__			42	13	20	47		12	4	8	11		27	7	26	31
k__Bacteria;p__Actinobacteria;c__Actinobacteria;o__Acidimicrobiales;f__Acidimicrobiaceae	0	0	0	0	0	0	0	0	0	0	0	0			k__Bacteria	p__Chloroflexi	c__Anaerolineae	o__	f__			42	2	10	21		59	14	34	47		54	12	57	59
k__Bacteria;p__Actinobacteria;c__Actinobacteria;o__Acidimicrobiales;f__CL500-29	0.00535834	0.000509372	0.00408401	0.00465584	0.000112448	0	0	0.000178285	0.00162075	0.00142284	0.00412201	0.00460167			k__Bacteria	p__Proteobacteria	c__Deltaproteobacteria	o__Syntrophobacterales	f__Syntrophobacteraceae			42	14	16	34		9	0	5	10		38	10	27	27
k__Bacteria;p__Actinobacteria;c__Actinobacteria;o__Acidimicrobiales;f__EB1017	0.000937709	0.000407498	0.00116686	0.000880836	0.000224896	0	0	0.000178285	0.000997382	0.000388048	0.00115416	0.00158182			k__Bacteria	p__Actinobacteria	c__Actinobacteria	o__	f__			40	20	33	41		16	5	8	23		41	19	53	59
k__Bacteria;p__Actinobacteria;c__Actinobacteria;o__Acidimicrobiales;f__Iamiaceae	0.000401875	0.000101874	0.00116686	0.000755002	0	0	0	0	0.000124673	0.000129349	0.000329761	0.000719011			k__Bacteria	p__Actinobacteria	c__Actinobacteria	o__Acidimicrobiales	f__CL500-29			40	5	21	37		1	0	0	1		13	11	25	32
k__Bacteria;p__Actinobacteria;c__Actinobacteria;o__Acidimicrobiales;f__JdFBGBact	0	0	0	0.000125834	0	0	0	0	0	0	0.000329761	0			k__Bacteria	p__Proteobacteria	c__Alphaproteobacteria	o__Sphingomonadales	f__Sphingomonadaceae			39	9	27	50		0	0	1	1		12	7	24	28
k__Bacteria;p__Actinobacteria;c__Actinobacteria;o__Acidimicrobiales;f__Microthrixaceae	0	0.000203749	0.000583431	0.000377501	0.000112448	0	0	0	0.000249345	0	0.00016488	0.000143802			k__Bacteria	p__Proteobacteria	c__Gammaproteobacteria	o__Chromatiales	f__Sinobacteraceae			39	16	33	59		3	1	0	5		66	19	33	52
k__Bacteria;p__Actinobacteria;c__Actinobacteria;o__Acidimicrobiales;f__SC3-41	0	0	0	0	0	0	0	0	0	0	0	0			k__Bacteria	p__Bacteroidetes	c__Bacteroidia	o__Bacteroidales	f__			37	6	18	30		27	2	8	17		43	7	35	61
k__Bacteria;p__Actinobacteria;c__Actinobacteria;o__Acidimicrobiales;f__ZA3409c	0	0	0	0	0	0	0	0	0	0	0	0			k__Bacteria	p__Proteobacteria	c__Deltaproteobacteria	o__Syntrophobacterales	f__Desulfobacteraceae			37	4	7	21		27	4	14	19		50	9	31	40
k__Bacteria;p__Actinobacteria;c__Actinobacteria;o__Actinomycetales;f__	0.00241125	0.000713121	0.00388954	0.0018875	0.000112448	0	0.000187126	0.000178285	0.00187009	0.000129349	0.00181369	0.00100661			k__Bacteria	p__Proteobacteria	c__Alphaproteobacteria	o__Rhizobiales	f__Bradyrhizobiaceae			36	6	12	47		1	0	2	2		36	13	41	73
k__Bacteria;p__Actinobacteria;c__Actinobacteria;o__Actinomycetales;f__Actinospicaceae	0	0	0	0	0	0	0	0	0	0	0	0			k__Bacteria	p__Proteobacteria	c__Deltaproteobacteria	o__Desulfobacterales	f__			34	11	11	24		3	1	6	3		28	9	23	18
k__Bacteria;p__Actinobacteria;c__Actinobacteria;o__Actinomycetales;f__Actinosynnemataceae	0	0	0	0	0	0	0	0	0	0	0	0			k__Bacteria	p__Proteobacteria	c__Deltaproteobacteria	o__Syntrophobacterales	f__Syntrophaceae			34	4	11	22		50	10	37	37		56	18	28	26
k__Bacteria;p__Actinobacteria;c__Actinobacteria;o__Actinomycetales;f__Beutenbergiaceae	0	0	0	0	0	0	0	0	0	0	0	0			k__Bacteria	p__Acidobacteria	c__Chloracidobacteria	o__	f__			32	3	15	22		0	1	3	1		15	7	22	18
k__Bacteria;p__Actinobacteria;c__Actinobacteria;o__Actinomycetales;f__Bogoriellaceae	0	0	0	0	0	0	0	0	0	0	0	0			k__Bacteria	p__Nitrospirae	c__Nitrospira	o__Nitrospirales	f__Thermodesulfovibrionaceae			30	8	12	24		242	29	107	166		29	7	31	42
k__Bacteria;p__Actinobacteria;c__Actinobacteria;o__Actinomycetales;f__Brevibacteriaceae	0	0	0	0.000125834	0	0.000169492	0	0	0	0	0	0			k__Bacteria	p__Proteobacteria	c__Alphaproteobacteria	o__Rhodospirillales	f__Rhodospirillaceae			30	17	28	48		4	1	2	2		29	8	14	43
k__Bacteria;p__Actinobacteria;c__Actinobacteria;o__Actinomycetales;f__Catenulisporaceae	0	0	0	0.000251667	0	0	0.000187126	0	0.000124673	0	0	0			k__Bacteria	p__Planctomycetes	c__Planctomycea	o__Pirellulales	f__			29	9	18	33		10	8	11	14		23	6	17	24
k__Bacteria;p__Actinobacteria;c__Actinobacteria;o__Actinomycetales;f__Cellulomonadaceae	0.000669792	0.000203749	0.000194477	0.00100667	0	0	0	0.000178285	0	0	0.00016488	0.000431406			k__Bacteria	p__Firmicutes	c__Bacilli	o__Bacillales	f__Bacillaceae			28	8	17	16		26	4	20	31		16	1	9	10
k__Bacteria;p__Actinobacteria;c__Actinobacteria;o__Actinomycetales;f__Corynebacteriaceae	0	0	0	0	0	0	0	0	0	0	0	0			k__Bacteria	p__Chloroflexi	c__Anaerolineae	o__SJA-15	f__			26	5	15	13		16	2	4	10		25	1	10	14
k__Bacteria;p__Actinobacteria;c__Actinobacteria;o__Actinomycetales;f__Dermabacteraceae	0	0	0	0	0	0	0	0	0	0	0	0			k__Bacteria	p__Proteobacteria	c__Deltaproteobacteria	o__	f__			25	11	15	19		315	42	130	232		23	21	28	38
k__Bacteria;p__Actinobacteria;c__Actinobacteria;o__Actinomycetales;f__Dietziaceae	0.000133958	0	0	0	0	0	0	0	0.000124673	0	0	0			k__Bacteria	p__Chloroflexi	c__Anaerolineae	o__Caldilineales	f__Caldilineaceae			24	3	12	23		0	0	0	1		26	9	17	28
k__Bacteria;p__Actinobacteria;c__Actinobacteria;o__Actinomycetales;f__Frankiaceae	0	0	0	0	0	0	0	0	0	0	0	0			k__Bacteria	p__Verrucomicrobia	c__Verrucomicrobiae	o__Verrucomicrobiales	f__Verrucomicrobiaceae			24	2	10	29		2	0	0	0		4	5	0	0
k__Bacteria;p__Actinobacteria;c__Actinobacteria;o__Actinomycetales;f__Geodermatophilaceae	0.000535834	0	0	0.000377501	0	0	0	0.000178285	0	0	0	0			k__Bacteria	p__Nitrospirae	c__Nitrospira	o__Nitrospirales	f__Nitrospiraceae			21	20	22	17		0	0	2	2		14	10	12	21
k__Bacteria;p__Actinobacteria;c__Actinobacteria;o__Actinomycetales;f__Gordoniaceae	0	0	0	0.000125834	0	0	0	0	0	0	0	0			k__Bacteria	p__Actinobacteria	c__Actinobacteria	o__Actinomycetales	f__Nocardioidaceae			20	12	16	23		2	0	1	1		3	3	6	12
k__Bacteria;p__Actinobacteria;c__Actinobacteria;o__Actinomycetales;f__Intrasporangiaceae	0.000803751	0	0.00136134	0.00163584	0	0	0	0	0.000498691	0	0.000329761	0			k__Bacteria	p__Actinobacteria	c__Actinobacteria	o__Solirubrobacterales	f__			20	4	11	17		1	0	0	2		23	5	10	9
k__Bacteria;p__Actinobacteria;c__Actinobacteria;o__Actinomycetales;f__Kineosporiaceae	0	0	0	0	0.000112448	0	0.000187126	0.000178285	0.000374018	0.000258699	0.00016488	0.000287604			k__Bacteria	p__Chloroflexi	c__Anaerolineae	o__SJA-101	f__SHA-31			20	1	3	16		6	2	3	13		11	3	8	18
k__Bacteria;p__Actinobacteria;c__Actinobacteria;o__Actinomycetales;f__Microbacteriaceae	0.00187542	0.000407498	0.00194477	0.00151	0.00101203	0.000169492	0.000374251	0.00124799	0.0013714	0.000129349	0.0016488	0.00100661			k__Bacteria	p__Proteobacteria	c__Gammaproteobacteria	o__Xanthomonadales	f__Xanthomonadaceae			20	0	13	12		0	0	1	0		14	3	7	16
k__Bacteria;p__Actinobacteria;c__Actinobacteria;o__Actinomycetales;f__Micrococcaceae	0.0229069	0.00224124	0.0169195	0.0134642	0.0227145	0	0.00935629	0.030665	0.0246852	0.00245764	0.0248969	0.025453			k__Bacteria	p__Acidobacteria	c__iii1-8	o__DS-18	f__			19	10	20	23		2	0	0	0		4	1	8	7
k__Bacteria;p__Actinobacteria;c__Actinobacteria;o__Actinomycetales;f__Micromonosporaceae	0.000803751	0.000101874	0.000388954	0	0.000337344	0	0	0.000178285	0.000374018	0.000129349	0.000989283	0.000719011			k__Bacteria	p__Proteobacteria	c__Gammaproteobacteria	o__Pseudomonadales	f__Moraxellaceae			19	2	10	21		0	0	0	13		1	0	5	3
k__Bacteria;p__Actinobacteria;c__Actinobacteria;o__Actinomycetales;f__Mycobacteriaceae	0.00120563	0.000101874	0.000583431	0.0011325	0.000224896	0	0.000561377	0.000178285	0.00149607	0.000388048	0.000659522	0.00100661			k__Bacteria	p__Actinobacteria	c__Actinobacteria	o__Actinomycetales	f__			18	7	20	15		1	0	1	1		15	1	11	7
k__Bacteria;p__Actinobacteria;c__Actinobacteria;o__Actinomycetales;f__Nakamurellaceae	0.000133958	0.000101874	0	0.000125834	0	0	0	0	0	0	0.00016488	0			k__Bacteria	p__Chloroflexi	c__Anaerolineae	o__S0208	f__			18	8	12	28		30	3	16	26		21	5	22	19
k__Bacteria;p__Actinobacteria;c__Actinobacteria;o__Actinomycetales;f__Nocardiaceae	0.000803751	0.000509372	0.000972384	0.000629168	0.000112448	0	0	0	0.000124673	0	0.00016488	0.000287604			k__Bacteria	p__Firmicutes	c__Bacilli	o__Bacillales	f__Planococcaceae			17	1	9	12		729	2	252	756		104	1	59	101
k__Bacteria;p__Actinobacteria;c__Actinobacteria;o__Actinomycetales;f__Nocardioidaceae	0.00267917	0.00122249	0.00311163	0.00289417	0.000224896	0	0.000187126	0.000178285	0.000374018	0.000388048	0.000989283	0.00172563			k__Bacteria	p__Planctomycetes	c__Planctomycea	o__Gemmatales	f__Gemmataceae			17	3	13	16		1	1	1	0		11	2	10	10
k__Bacteria;p__Actinobacteria;c__Actinobacteria;o__Actinomycetales;f__Promicromonosporaceae	0	0	0	0.000125834	0	0	0	0	0	0	0.00016488	0			k__Bacteria	p__Proteobacteria	c__Alphaproteobacteria	o__Rhizobiales	f__Methylocystaceae			17	4	9	18		0	1	2	2		10	2	8	20
k__Bacteria;p__Actinobacteria;c__Actinobacteria;o__Actinomycetales;f__Propionibacteriaceae	0	0	0	0.000503335	0	0	0	0	0	0	0.00016488	0			k__Bacteria	p__Acidobacteria	c__MVS-40	o__	f__			16	2	4	14		34	7	16	29		48	19	16	20
k__Bacteria;p__Actinobacteria;c__Actinobacteria;o__Actinomycetales;f__Pseudonocardiaceae	0.000267917	0	0	0.000125834	0	0	0	0	0	0	0.00016488	0			k__Bacteria	p__Gemmatimonadetes	c__Gemmatimonadetes	o__Gemmatimonadales	f__Gemmatimonadaceae			16	1	8	10		0	0	0	0		6	3	6	5
k__Bacteria;p__Actinobacteria;c__Actinobacteria;o__Actinomycetales;f__Segniliparaceae	0	0.000101874	0	0	0	0	0	0	0	0	0	0			k__Bacteria	p__Planctomycetes	c__Planctomycea	o__Planctomycetales	f__Planctomycetaceae			16	1	6	27		0	0	1	0		10	2	3	9
k__Bacteria;p__Actinobacteria;c__Actinobacteria;o__Actinomycetales;f__Sporichthyaceae	0.000133958	0	0.000194477	0.000125834	0	0	0	0	0.000249345	0.000129349	0.000329761	0			k__Bacteria	p__Proteobacteria	c__Betaproteobacteria	o__Burkholderiales	f__Alcaligenaceae			16	4	24	21		0	0	0	0		24	2	4	15
k__Bacteria;p__Actinobacteria;c__Actinobacteria;o__Actinomycetales;f__Streptomycetaceae	0.000669792	0	0.000583431	0.000503335	0.000224896	0	0	0.00035657	0.000623364	0.000258699	0	0.000431406			k__Bacteria	p__Spirochaetes	c__Spirochaetes	o__Spirochaetales	f__Spirochaetaceae			16	2	3	6		21	6	18	32		37	8	20	17
k__Bacteria;p__Actinobacteria;c__Actinobacteria;o__Actinomycetales;f__Streptosporangiaceae	0	0	0	0	0	0	0.000187126	0	0	0.000129349	0	0			k__Bacteria	p__Actinobacteria	c__Actinobacteria	o__0319-7L14	f__			15	8	19	18		26	5	16	19		10	7	16	13
k__Bacteria;p__Actinobacteria;c__Actinobacteria;o__Actinomycetales;f__Thermomonosporaceae	0	0	0	0	0.000224896	0	0.000187126	0	0	0	0	0.000143802			k__Bacteria	p__Proteobacteria	c__Deltaproteobacteria	o__	f__Syntrophorhabdaceae			15	2	4	4		8	1	6	12		76	8	14	7
k__Bacteria;p__Actinobacteria;c__Actinobacteria;o__Actinomycetales;f__Williamsiaceae	0	0	0	0	0	0.000169492	0	0	0	0	0	0			k__Bacteria	p__Proteobacteria	c__Epsilonproteobacteria	o__Campylobacterales	f__Helicobacteraceae			15	0	0	5		15	0	0	0		2	0	0	0
k__Bacteria;p__Actinobacteria;c__Actinobacteria;o__Coriobacteriales;f__	0.0131279	0.00101874	0.0194477	0.01963	0.000674688	0.000169492	0.000374251	0.00035657	0.0027428	0.000905446	0.00230833	0.00244464			k__Bacteria	p__Actinobacteria	c__Actinobacteria	o__Actinomycetales	f__Microbacteriaceae			14	4	10	12		9	1	2	7		11	1	10	7
k__Bacteria;p__Actinobacteria;c__Actinobacteria;o__MC47;f__	0.00602813	0.00142624	0.00563983	0.00465584	0.000449792	0	0.000748503	0.00071314	0.0041142	0.00142284	0.00346249	0.00431406			k__Bacteria	p__Armatimonadetes	c__SJA-176	o__	f__			14	3	5	12		17	4	9	23		17	10	14	15
k__Bacteria;p__Actinobacteria;c__Actinobacteria;o__Rubrobacterales;f__Rubrobacteraceae	0.00174146	0.000305623	0.00116686	0.00125834	0.00146182	0.000169492	0.00149701	0.00142628	0.00286747	0.000776096	0.00263809	0.00129422			k__Bacteria	p__Chloroflexi	c__Anaerolineae	o__CFB-26	f__			14	2	6	6		4	0	1	3		10	3	6	15
k__Bacteria;p__Actinobacteria;c__Actinobacteria;o__Solirubrobacterales;f__	0.00267917	0.000407498	0.00213925	0.00213917	0.000112448	0	0	0.00035657	0.00286747	0.000646747	0.0016488	0.00129422			k__Bacteria	p__Nitrospirae	c__Nitrospira	o__Nitrospirales	f__FW			14	4	17	10		4	3	1	1		6	3	3	7
k__Bacteria;p__Actinobacteria;c__Actinobacteria;o__Solirubrobacterales;f__Patulibacteraceae	0.000669792	0	0.000777907	0.000503335	0	0	0	0.000178285	0.000748036	0	0.000494641	0.000575209			k__Bacteria	p__Actinobacteria	c__Actinobacteria	o__Rubrobacterales	f__Rubrobacteraceae			13	3	6	10		13	1	8	8		23	6	16	9
k__Bacteria;p__Actinobacteria;c__Actinobacteria;o__Solirubrobacterales;f__Solirubrobacteraceae	0.000133958	0.000101874	0	0	0	0	0	0.000178285	0.000124673	0.000129349	0.000659522	0			k__Bacteria	p__Firmicutes	c__Clostridia	o__Clostridiales	f__Ruminococcaceae			13	5	3	7		7	3	8	20		9	2	4	9
k__Bacteria;p__Actinobacteria;c__Actinobacteria;o__WCHB1-81;f__At425_EubF1	0.000803751	0	0.000388954	0.000251667	0.00191162	0.000677966	0.00130988	0.00392227	0.00187009	0.000388048	0.00115416	0.000287604			k__Bacteria	p__Planctomycetes	c__Phycisphaerae	o__	f__			13	1	4	17		18	11	6	13		16	8	11	14
k__Bacteria;p__Actinobacteria;c__Actinobacteria;o__koll13;f__	0.00133958	0.000509372	0.00291715	0.00125834	0.00056224	0.000508475	0.000374251	0.000534855	0.000249345	0.000129349	0.000329761	0.000287604			k__Bacteria	p__Acidobacteria	c__Sva0725	o__Sva0725	f__			12	0	4	9		0	0	1	0		6	3	8	9
k__Bacteria;p__Aquificae;c__Aquificae;o__Aquificales;f__Aquificaceae	0	0	0	0	0.000224896	0	0	0	0	0	0	0			k__Bacteria	p__Firmicutes	c__Clostridia	o__Clostridiales	f__Lachnospiraceae			12	14	14	8		15	3	4	11		23	8	13	14
k__Bacteria;p__Armatimonadetes;c__;o__;f__	0	0	0	0	0	0	0	0	0	0	0	0			k__Bacteria	p__Proteobacteria	c__Alphaproteobacteria	o__	f__			12	3	5	12		1	0	3	3		3	1	7	5
k__Bacteria;p__Armatimonadetes;c__5B-18;o__;f__	0.000133958	0	0.000194477	0.000125834	0	0.000169492	0	0	0.000249345	0.000129349	0.00016488	0.000143802			k__Bacteria	p__Proteobacteria	c__Alphaproteobacteria	o__Rhizobiales	f__Phyllobacteriaceae			12	0	8	6		2	0	0	1		7	0	6	4
k__Bacteria;p__Armatimonadetes;c__Armatimonadia;o__Armatimonadales;f__Armatimonadaceae	0	0	0	0.000251667	0	0	0	0	0	0	0	0.000143802			k__Bacteria	p__Proteobacteria	c__Deltaproteobacteria	o__Myxococcales	f__			12	1	11	15		3	0	1	6		5	3	10	14
k__Bacteria;p__Armatimonadetes;c__CH21;o__;f__	0.000803751	0	0.000777907	0.00100667	0	0	0	0	0.000374018	0	0.000494641	0.000143802			k__Bacteria	p__Proteobacteria	c__Gammaproteobacteria	o__Chromatiales	f__			12	3	2	8		4	0	3	1		8	3	3	7
k__Bacteria;p__Armatimonadetes;c__Chthonomonadetes;o__Chthonomonadales;f__	0.000133958	0	0	0	0	0	0	0	0	0	0	0			k__Bacteria	p__Proteobacteria	c__Deltaproteobacteria	o__Desulfuromonadales	f__Pelobacteraceae			11	1	1	4		0	0	0	0		0	0	0	0
k__Bacteria;p__Armatimonadetes;c__Chthonomonadetes;o__Chthonomonadales;f__Chthonomonadaceae	0	0	0	0.000251667	0	0	0	0	0.000124673	0	0	0.000143802			k__Bacteria	p__Actinobacteria	c__Actinobacteria	o__koll13	f__			10	5	15	10		5	3	2	3		2	1	2	2
k__Bacteria;p__Armatimonadetes;c__OPB80;o__;f__	0	0	0	0	0	0	0	0	0	0	0	0			k__Bacteria	p__Chlorobi	c__Ignavibacteria	o__Ignavibacteriales	f__Ignavibacteriaceae			10	1	3	6		7	1	4	5		2	4	3	2
k__Bacteria;p__Armatimonadetes;c__S1a-1H;o__;f__	0	0	0	0	0	0	0	0	0	0	0.00016488	0			k__Bacteria	p__Proteobacteria	c__Deltaproteobacteria	o__Myxococcales	f__Myxococcaceae			10	9	9	10		0	0	0	0		8	4	5	4
k__Bacteria;p__Armatimonadetes;c__SJA-176;o__;f__	0.00187542	0.000305623	0.000972384	0.00151	0.00191162	0.000677966	0.00168413	0.00410055	0.00211944	0.00129349	0.00230833	0.00215703			k__Bacteria	p__Proteobacteria	c__Gammaproteobacteria	o__Legionellales	f__Coxiellaceae			10	1	1	9		2	1	3	10		4	1	7	8
k__Bacteria;p__BRC1;c__;o__;f__	0	0	0	0	0	0	0	0	0	0	0	0			k__Bacteria	p__SPAM	c__0319-6G9	o__	f__			10	7	13	14		0	0	2	0		5	2	7	1
k__Bacteria;p__BRC1;c__09D2Y74;o__;f__	0	0	0	0	0	0	0.000187126	0	0	0	0.00016488	0			k__Bacteria	p__Actinobacteria	c__Actinobacteria	o__Actinomycetales	f__Mycobacteriaceae			9	1	3	9		2	0	3	1		12	3	4	7
k__Bacteria;p__BRC1;c__PRR-11;o__;f__	0.000267917	0	0	0	0.000112448	0	0	0.000178285	0	0	0.000494641	0.000143802			k__Bacteria	p__Bacteroidetes	c__Sphingobacteria	o__Sphingobacteriales	f__Saprospiraceae			9	1	5	14		0	0	0	0		3	2	1	2
k__Bacteria;p__Bacteroidetes;c__;o__;f__	0	0	0	0	0	0	0	0	0	0	0	0			k__Bacteria	p__Chlorobi	c__BSV19	o__	f__			9	2	8	9		28	4	10	16		13	2	7	9
k__Bacteria;p__Bacteroidetes;c__Bacteroidia;o__Bacteroidales;f__	0.00495646	0.000611247	0.00350058	0.00377501	0.0030361	0.000338983	0.00149701	0.00303084	0.00536093	0.000905446	0.00577082	0.00877193			k__Bacteria	p__Chloroflexi	c__Dehalococcoidetes	o__Dehalococcoidales	f__Dehalococcoidaceae			9	2	2	6		104	32	41	92		44	10	22	20
k__Bacteria;p__Bacteroidetes;c__Bacteroidia;o__Bacteroidales;f__Marinilabiaceae	0.000267917	0	0	0.000125834	0	0	0	0	0	0	0	0			k__Bacteria	p__Verrucomicrobia	c__Spartobacteria	o__Spartobacteriales	f__Spartobacteriaceae			9	0	4	23		2	0	0	4		5	4	5	4
k__Bacteria;p__Bacteroidetes;c__Bacteroidia;o__Bacteroidales;f__Porphyromonadaceae	0.000937709	0.00427873	0.000388954	0.0011325	0.000112448	0	0	0	0.000249345	0.000258699	0.000659522	0.000143802			k__Bacteria	p__Verrucomicrobia	c__Verrucomicrobiae	o__Verrucomicrobiales	f__			9	0	1	14		5	1	2	2		3	2	8	12
k__Bacteria;p__Bacteroidetes;c__Flavobacteria;o__;f__	0.000133958	0	0	0.000251667	0	0	0	0	0.000249345	0	0.00016488	0			k__Bacteria	p__Actinobacteria	c__Actinobacteria	o__Acidimicrobiales	f__			8	2	11	10		0	0	4	1		11	4	8	11
k__Bacteria;p__Bacteroidetes;c__Flavobacteria;o__Flavobacteriales;f__Cryomorphaceae	0	0	0	0	0	0	0	0	0	0	0	0			k__Bacteria	p__Bacteroidetes	c__Sphingobacteria	o__Sphingobacteriales	f__Flexibacteraceae			8	1	2	5		0	0	0	0		4	4	3	7
k__Bacteria;p__Bacteroidetes;c__Flavobacteria;o__Flavobacteriales;f__Flavobacteriaceae	0.174146	0.0149756	0.0750681	0.125582	0.224784	0.000169492	0.0836452	0.095739	0.214936	0.00672617	0.128937	0.197009			k__Bacteria	p__Chloroflexi	c__TK-SH13	o__	f__			8	0	4	3		3	0	5	6		4	1	6	4
k__Bacteria;p__Bacteroidetes;c__Sphingobacteria;o__Sphingobacteriales;f__	0.00656397	0.000814996	0.00388954	0.00616585	0.000224896	0	0.000374251	0	0.0027428	0.00129349	0.00230833	0.00546448			k__Bacteria	p__Firmicutes	c__Bacilli	o__Bacillales	f__Paenibacillaceae			8	2	12	5		20	6	18	27		11	0	4	6
k__Bacteria;p__Bacteroidetes;c__Sphingobacteria;o__Sphingobacteriales;f__Cyclobacteriaceae	0	0	0	0.000125834	0	0	0	0	0	0	0	0			k__Bacteria	p__Proteobacteria	c__Gammaproteobacteria	o__Methylococcales	f__Crenotrichaceae			8	1	5	6		0	0	0	0		4	0	3	6
k__Bacteria;p__Bacteroidetes;c__Sphingobacteria;o__Sphingobacteriales;f__Flammeovirgaceae	0	0	0	0	0	0	0	0	0	0	0	0			k__Bacteria	p__Acidobacteria	c__Solibacteres	o__Solibacterales	f__Solibacteraceae			7	1	7	15		3	0	1	4		9	1	6	11
k__Bacteria;p__Bacteroidetes;c__Sphingobacteria;o__Sphingobacteriales;f__Flexibacteraceae	0.00107167	0.000101874	0.000388954	0.000629168	0	0	0	0	0.000498691	0.000517397	0.000494641	0.00100661			k__Bacteria	p__Actinobacteria	c__Actinobacteria	o__Acidimicrobiales	f__EB1017			7	4	6	7		2	0	0	1		8	3	7	11
k__Bacteria;p__Bacteroidetes;c__Sphingobacteria;o__Sphingobacteriales;f__Rhodothermaceae	0	0	0	0	0	0	0	0	0	0	0	0			k__Bacteria	p__Bacteroidetes	c__Bacteroidia	o__Bacteroidales	f__Porphyromonadaceae			7	42	2	9		1	0	0	0		2	2	4	1
k__Bacteria;p__Bacteroidetes;c__Sphingobacteria;o__Sphingobacteriales;f__Saprospiraceae	0.00120563	0.000101874	0.000972384	0.00176167	0	0	0	0	0.000374018	0.000258699	0.00016488	0.000287604			k__Bacteria	p__Chloroflexi	c__Anaerolineae	o__WCHB1-50	f__			7	2	4	8		41	3	24	40		13	4	14	4
k__Bacteria;p__Bacteroidetes;c__Sphingobacteria;o__Sphingobacteriales;f__Sphingobacteriaceae	0.000669792	0	0.000777907	0.000125834	0	0	0	0	0	0	0.00016488	0			k__Bacteria	p__Proteobacteria	c__Alphaproteobacteria	o__Rhizobiales	f__Beijerinckiaceae			7	1	5	3		0	0	0	0		9	0	1	2
k__Bacteria;p__CCM11b;c__;o__;f__	0	0	0	0	0	0	0	0	0	0	0	0			k__Bacteria	p__Proteobacteria	c__Betaproteobacteria	o__Hydrogenophilales	f__Hydrogenophilaceae			7	5	5	7		1	0	0	1		21	8	9	13
k__Bacteria;p__Caldiserica;c__Caldisericia;o__Caldisericales;f__Caldisericaceae	0	0	0	0	0	0	0	0.000178285	0	0	0	0			k__Bacteria	p__Thermi	c__Deinococci	o__Deinococcales	f__Deinococcaceae			7	0	0	2		1	0	2	1		3	1	4	2
k__Bacteria;p__Caldiserica;c__OP5;o__BA129;f__ML635J-28	0	0	0	0	0	0	0	0	0	0	0	0			k__Bacteria	p__WS3	c__PRR-12	o__Sediment-1	f__PRR-10			7	3	4	5		5	3	1	2		5	0	2	3
k__Bacteria;p__Caldiserica;c__OP5;o__LF045;f__DMPU-92	0.000133958	0	0	0	0	0	0	0	0	0	0	0			k__Bacteria	p__Acidobacteria	c__Acidobacteria-5	o__	f__			6	0	1	5		0	0	0	0		3	0	2	2
k__Bacteria;p__Caldithrix;c__Caldithrixae;o__Caldithrixales;f__	0	0	0	0	0.00056224	0.000169492	0	0.000178285	0	0	0	0			k__Bacteria	p__Actinobacteria	c__Actinobacteria	o__Actinomycetales	f__Intrasporangiaceae			6	0	7	13		0	0	0	0		4	0	2	0
k__Bacteria;p__CandidatusPoribacteria;c__;o__;f__	0	0	0	0	0	0	0	0	0	0	0	0			k__Bacteria	p__Actinobacteria	c__Actinobacteria	o__Actinomycetales	f__Micromonosporaceae			6	1	2	0		3	0	0	1		3	1	6	5
k__Bacteria;p__Chlorobi;c__;o__;f__	0	0	0	0.000125834	0	0	0	0	0	0	0	0			k__Bacteria	p__Actinobacteria	c__Actinobacteria	o__Actinomycetales	f__Nocardiaceae			6	5	5	5		1	0	0	0		1	0	1	2
k__Bacteria;p__Chlorobi;c__BSV19;o__;f__	0.00120563	0.000203749	0.00155581	0.0011325	0.00314854	0.000677966	0.00187126	0.00285256	0.00162075	0.000258699	0.00115416	0.00129422			k__Bacteria	p__Actinobacteria	c__Actinobacteria	o__WCHB1-81	f__At425_EubF1			6	0	2	2		17	4	7	22		15	3	7	2
k__Bacteria;p__Chlorobi;c__Chlorobia;o__Chlorobiales;f__Chlorobiaceae	0	0	0.000388954	0	0	0	0	0	0	0	0	0			k__Bacteria	p__Armatimonadetes	c__CH21	o__	f__			6	0	4	8		0	0	0	0		3	0	3	1
k__Bacteria;p__Chlorobi;c__Ignavibacteria;o__Ignavibacteriales;f__Ignavibacteriaceae	0.00133958	0.000101874	0.000583431	0.000755002	0.000787136	0.000169492	0.000748503	0.000891424	0.000249345	0.000517397	0.000494641	0.000287604			k__Bacteria	p__Chloroflexi	c__Anaerolineae	o__A31	f__KNA6-EB22			6	2	1	4		8	2	3	4		6	1	6	7
k__Bacteria;p__Chlorobi;c__Ignavibacteria;o__ZB1;f__	0	0	0	0	0	0	0	0	0.000124673	0	0	0			k__Bacteria	p__Chloroflexi	c__TK17	o__S085	f__			6	3	3	11		27	4	16	24		37	1	12	9
k__Bacteria;p__Chlorobi;c__OPB56;o__;f__	0	0	0	0	0	0	0	0	0.000124673	0	0.000329761	0.000143802			k__Bacteria	p__Gemmatimonadetes	c__Gemmatimonadetes	o__Gemmatimonadales	f__			6	3	2	12		1	0	0	0		2	1	2	4
k__Bacteria;p__Chlorobi;c__SJA-28;o__;f__	0.000535834	0.000407498	0.00116686	0.000755002	0.00056224	0	0.000374251	0.00106971	0.00286747	0.000258699	0.00131904	0.00143802			k__Bacteria	p__Proteobacteria	c__Deltaproteobacteria	o__Myxococcales	f__Haliangiaceae			6	3	5	2		0	0	0	1		5	1	3	9
k__Bacteria;p__Chlorobi;c__SM1B02;o__;f__	0	0	0	0	0	0	0	0	0	0	0	0			k__Bacteria	p__Verrucomicrobia	c__Verrucomicrobiae	o__Verrucomicrobiales	f__Verrucomicrobiasubdivision3			6	2	0	5		5	2	0	0		3	2	2	3
k__Bacteria;p__Chlorobi;c__SM1B09;o__;f__	0	0	0	0	0	0	0	0	0	0	0.00016488	0			k__Bacteria	p__Actinobacteria	c__Actinobacteria	o__Actinomycetales	f__Cellulomonadaceae			5	2	1	8		0	0	0	1		0	0	1	3
k__Bacteria;p__Chloroflexi;c__;o__;f__	0.000535834	0	0	0.000125834	0.000224896	0	0	0.000178285	0	0.000129349	0	0.000143802			k__Bacteria	p__Actinobacteria	c__Actinobacteria	o__Actinomycetales	f__Streptomycetaceae			5	0	3	4		2	0	0	2		5	2	0	3
k__Bacteria;p__Chloroflexi;c__Anaerolineae;o__;f__	0.00562626	0.000203749	0.00194477	0.00264251	0.00663443	0.00237288	0.00636228	0.00837939	0.00673233	0.00155219	0.00939819	0.00848433			k__Bacteria	p__Actinobacteria	c__Actinobacteria	o__Solirubrobacterales	f__Patulibacteraceae			5	0	4	4		0	0	0	1		6	0	3	4
k__Bacteria;p__Chloroflexi;c__Anaerolineae;o__A31;f__KNA6-EB22	0.000803751	0.000203749	0.000194477	0.000503335	0.000899584	0.000338983	0.000561377	0.00071314	0.000748036	0.000129349	0.000989283	0.00100661			k__Bacteria	p__Bacteroidetes	c__Sphingobacteria	o__Sphingobacteriales	f__Sphingobacteriaceae			5	0	4	1		0	0	0	0		0	0	1	0
k__Bacteria;p__Chloroflexi;c__Anaerolineae;o__A31;f__S47	0.000133958	0	0	0.000377501	0	0	0	0	0	0	0.000329761	0			k__Bacteria	p__GN04	c__GN15	o__	f__			5	1	1	4		7	1	3	1		7	1	7	5
k__Bacteria;p__Chloroflexi;c__Anaerolineae;o__A4b;f__	0.00669792	0.00091687	0.00388954	0.00515918	0.00314854	0.000677966	0.00130988	0.00213942	0.0041142	0.00194024	0.00527617	0.0069025			k__Bacteria	p__OP8	c__OP8_1	o__SHA-124	f__			5	0	0	5		32	10	16	33		11	0	1	2
k__Bacteria;p__Chloroflexi;c__Anaerolineae;o__Anaerolineales;f__Anaerolinaceae	0.00589417	0.000203749	0.00330611	0.00515918	0.0025863	0.000677966	0.00205838	0.00285256	0.00673233	0.00194024	0.0075845	0.00848433			k__Bacteria	p__Proteobacteria	c__Alphaproteobacteria	o__Rhodobacterales	f__Hyphomonadaceae			5	2	6	6		0	0	0	0		2	2	3	13
k__Bacteria;p__Chloroflexi;c__Anaerolineae;o__BPC110;f__	0.000401875	0.000101874	0	0.000755002	0.00168672	0.000169492	0.00112275	0.00124799	0.00199476	0	0.000989283	0.00287604			k__Bacteria	p__Proteobacteria	c__Alphaproteobacteria	o__Sphingomonadales	f__			5	3	2	4		1	0	0	0		5	2	2	7
k__Bacteria;p__Chloroflexi;c__Anaerolineae;o__CFB-26;f__	0.00187542	0.000203749	0.00116686	0.000755002	0.000449792	0	0.000187126	0.000534855	0.00124673	0.000388048	0.000989283	0.00215703			k__Bacteria	p__TM7	c__TM7-3	o__EW055	f__			5	0	3	5		0	1	0	0		1	0	0	0
k__Bacteria;p__Chloroflexi;c__Anaerolineae;o__Caldilineales;f__	0	0.000101874	0	0	0	0	0	0	0	0	0	0			k__Bacteria	p__WS3	c__PRR-12	o__Sediment-1	f__			5	2	2	4		4	0	1	5		6	1	2	4
k__Bacteria;p__Chloroflexi;c__Anaerolineae;o__Caldilineales;f__Caldilineaceae	0.003215	0.000305623	0.00233372	0.00289417	0	0	0	0.000178285	0.00324149	0.00116414	0.00280297	0.00402646			k__Bacteria	p__Actinobacteria	c__Actinobacteria	o__Actinomycetales	f__Geodermatophilaceae			4	0	0	3		0	0	0	1		0	0	0	0
k__Bacteria;p__Chloroflexi;c__Anaerolineae;o__DRC31;f__	0.000133958	0	0	0.000125834	0	0	0	0	0.000124673	0	0	0			k__Bacteria	p__Chlorobi	c__SJA-28	o__	f__			4	4	6	6		5	0	2	6		23	2	8	10
k__Bacteria;p__Chloroflexi;c__Anaerolineae;o__GCA004;f__	0.000535834	0	0.000388954	0.000377501	0.00528506	0.000847458	0.00449102	0.00641826	0.00461289	0.000517397	0.00230833	0.00517688			k__Bacteria	p__Chloroflexi	c__	o__	f__			4	0	0	1		2	0	0	1		0	1	0	1
k__Bacteria;p__Chloroflexi;c__Anaerolineae;o__GN14;f__	0.000401875	0	0.000194477	0.000125834	0.00112448	0.000508475	0.00205838	0.00142628	0.000374018	0.000258699	0.00131904	0.00115042			k__Bacteria	p__Chloroflexi	c__Anaerolineae	o__GCA004	f__			4	0	2	3		47	5	24	36		37	4	14	36
k__Bacteria;p__Chloroflexi;c__Anaerolineae;o__H39;f__	0.000535834	0.000305623	0.00155581	0.000880836	0	0.000169492	0	0.000891424	0.000623364	0.000258699	0.00148392	0.00129422			k__Bacteria	p__Chloroflexi	c__Anaerolineae	o__H39	f__			4	3	8	7		0	1	0	5		5	2	9	9
k__Bacteria;p__Chloroflexi;c__Anaerolineae;o__O4D2Z37;f__	0	0	0	0	0.000224896	0	0.000374251	0.00035657	0.000124673	0	0	0			k__Bacteria	p__Chloroflexi	c__Chloroflexi	o__Roseiflexales	f__Kouleothrixaceae			4	0	3	4		0	0	2	0		0	1	3	4
k__Bacteria;p__Chloroflexi;c__Anaerolineae;o__OPB11;f__	0.000133958	0	0	0.000125834	0.000787136	0.000169492	0.00112275	0.00106971	0.000249345	0.000129349	0.00016488	0.000431406			k__Bacteria	p__Chloroflexi	c__Thermomicrobia	o__HN1-15	f__			4	1	5	2		0	0	0	0		2	0	2	1
k__Bacteria;p__Chloroflexi;c__Anaerolineae;o__S0208;f__	0.00241125	0.000814996	0.00233372	0.00352334	0.00337344	0.000508475	0.00299401	0.00463541	0.00261813	0.000646747	0.00362737	0.00273224			k__Bacteria	p__OP3	c__koll11	o__GIF10	f__kpj58rc			4	1	0	0		0	0	0	0		0	2	3	2
k__Bacteria;p__Chloroflexi;c__Anaerolineae;o__SB-34;f__	0.000267917	0	0.000583431	0.0011325	0.00595974	0.000508475	0.00280689	0.00481369	0.000498691	0.000258699	0.000824402	0.000719011			k__Bacteria	p__Proteobacteria	c__Alphaproteobacteria	o__Rhodospirillales	f__Acetobacteraceae			4	1	4	4		3	0	0	1		1	1	6	2
k__Bacteria;p__Chloroflexi;c__Anaerolineae;o__SHA-20;f__	0.000267917	0	0	0.000125834	0.00191162	0.000508475	0.00187126	0.0023177	0.000124673	0	0.000494641	0.000575209			k__Bacteria	p__Proteobacteria	c__Betaproteobacteria	o__Burkholderiales	f__Burkholderiaceae			4	1	3	4		1	0	0	0		1	0	4	3
k__Bacteria;p__Chloroflexi;c__Anaerolineae;o__SJA-101;f__H5	0.000267917	0	0	0.000377501	0.000112448	0.000169492	0.000374251	0.000178285	0.000623364	0.000129349	0.000494641	0.000575209			k__Bacteria	p__Proteobacteria	c__Deltaproteobacteria	o__Desulfobacterales	f__Desulfobulbaceae			4	2	5	6		2	0	0	0		9	2	5	8
k__Bacteria;p__Chloroflexi;c__Anaerolineae;o__SJA-101;f__SHA-31	0.00267917	0.000101874	0.000583431	0.00201334	0.000674688	0.000338983	0.000561377	0.0023177	0.0013714	0.000388048	0.00131904	0.00258844			k__Bacteria	p__Proteobacteria	c__Deltaproteobacteria	o__Desulfuromonadales	f__			4	1	5	0		0	1	0	3		1	1	0	0
k__Bacteria;p__Chloroflexi;c__Anaerolineae;o__SJA-15;f__	0.00348292	0.000509372	0.00291715	0.00163584	0.00179917	0.000338983	0.000748503	0.00178285	0.00311682	0.000129349	0.0016488	0.00201323			k__Bacteria	p__Proteobacteria	c__Deltaproteobacteria	o__Desulfuromonadales	f__Desulfuromonadaceae			4	0	1	3		0	0	0	1		0	0	0	0
k__Bacteria;p__Chloroflexi;c__Anaerolineae;o__WCHB1-50;f__	0.000937709	0.000203749	0.000777907	0.00100667	0.00461037	0.000508475	0.00449102	0.0071314	0.00162075	0.000517397	0.00230833	0.000575209			k__Bacteria	p__Proteobacteria	c__Gammaproteobacteria	o__Methylococcales	f__Methylococcaceae			4	1	0	1		0	0	0	4		5	0	1	2
k__Bacteria;p__Chloroflexi;c__Anaerolineae;o__envOPS12;f__	0.00951105	0.00152812	0.00525088	0.00742419	0.00314854	0.000508475	0.00355539	0.00499198	0.00561027	0.00258699	0.00643034	0.0100661			k__Bacteria	p__Tenericutes	c__Erysipelotrichi	o__Erysipelotrichales	f__Erysipelotrichaceae			4	0	5	14		0	0	2	1		0	0	0	0
k__Bacteria;p__Chloroflexi;c__Bljii12;o__AKYG885;f__5B-12	0.000133958	0	0	0	0	0	0	0	0	0	0.00016488	0.000143802			k__Bacteria	p__WS1	c__	o__	f__			4	0	1	0		4	2	4	4		3	0	5	3
k__Bacteria;p__Chloroflexi;c__Bljii12;o__AKYG885;f__Dolo_23	0.000133958	0	0.000194477	0.000125834	0.000112448	0	0	0.00035657	0.000249345	0	0.000329761	0			k__Bacteria	p__AD3	c__JG37-AG-4	o__	f__			3	0	2	0		0	0	0	0		1	0	0	0
k__Bacteria;p__Chloroflexi;c__Bljii12;o__B07_WMSP1;f__AKYH910	0.000267917	0	0	0	0	0	0	0	0	0	0	0.000143802			k__Bacteria	p__Acidobacteria	c__OS-K	o__	f__			3	0	0	4		12	1	5	8		5	3	6	4
k__Bacteria;p__Chloroflexi;c__Bljii12;o__B07_WMSP1;f__FFCH4570	0.000133958	0	0	0.000251667	0	0	0.000187126	0	0	0	0.00016488	0.000143802			k__Bacteria	p__Acidobacteria	c__iii1-8	o__SJA-36	f__			3	1	0	2		0	0	0	0		0	0	4	1
k__Bacteria;p__Chloroflexi;c__Chloroflexi;o__Chloroflexales;f__Chlorothrixaceae	0	0	0	0	0	0	0	0	0	0	0	0			k__Bacteria	p__Actinobacteria	c__Actinobacteria	o__Acidimicrobiales	f__Iamiaceae			3	1	6	6		0	0	0	0		1	1	2	5
k__Bacteria;p__Chloroflexi;c__Chloroflexi;o__Chloroflexales;f__Oscillochloridaceae	0	0	0	0	0	0	0	0	0	0	0	0			k__Bacteria	p__Chloroflexi	c__Anaerolineae	o__BPC110	f__			3	1	0	6		15	1	6	7		16	0	6	20
k__Bacteria;p__Chloroflexi;c__Chloroflexi;o__Roseiflexales;f__	0.000401875	0.000203749	0.000388954	0.000503335	0	0	0	0	0	0	0.00016488	0.000575209			k__Bacteria	p__Chloroflexi	c__Anaerolineae	o__GN14	f__			3	0	1	1		10	3	11	8		3	2	8	8
k__Bacteria;p__Chloroflexi;c__Chloroflexi;o__Roseiflexales;f__Kouleothrixaceae	0.000535834	0	0.000583431	0.000503335	0	0	0.000374251	0	0	0.000129349	0.000494641	0.000575209			k__Bacteria	p__Chloroflexi	c__Chloroflexi	o__Roseiflexales	f__			3	2	2	4		0	0	0	0		0	0	1	4
k__Bacteria;p__Chloroflexi;c__Chloroflexi;o__Roseiflexales;f__Roseiflexaceae	0	0	0	0	0	0	0	0	0	0	0	0			k__Bacteria	p__Chloroflexi	c__TK17	o__	f__			3	5	3	8		12	5	6	17		46	5	5	7
k__Bacteria;p__Chloroflexi;c__Chloroflexi-4;o__;f__	0	0	0	0	0	0	0	0.000178285	0.000249345	0.000129349	0.00016488	0.000143802			k__Bacteria	p__Chloroflexi	c__TK17	o__mle1-48	f__			3	2	3	10		0	0	2	0		2	1	2	4
k__Bacteria;p__Chloroflexi;c__Dehalococcoidetes;o__;f__	0	0	0	0	0.000899584	0.000338983	0.000187126	0.00142628	0.000623364	0.000258699	0.000329761	0.000575209			k__Bacteria	p__Cyanobacteria	c__Chloroplast	o__Streptophyta	f__			3	0	5	5		1	0	1	1		0	1	1	0
k__Bacteria;p__Chloroflexi;c__Dehalococcoidetes;o__Dehalococcoidales;f__Dehalococcoidaceae	0.00120563	0.000203749	0.000388954	0.000755002	0.0116946	0.00542373	0.00767216	0.0164022	0.0054856	0.00129349	0.00362737	0.00287604			k__Bacteria	p__Firmicutes	c__Clostridia	o__Clostridiales	f__Peptococcaceae			3	1	9	5		4	0	4	0		4	0	2	5
k__Bacteria;p__Chloroflexi;c__Dehalococcoidetes;o__NT-B4;f__	0	0.000101874	0.000194477	0.000251667	0.0128191	0.00355932	0.00879491	0.0199679	0.000997382	0.00129349	0.00131904	0.00115042			k__Bacteria	p__Planctomycetes	c__Planctomycea	o__Gemmatales	f__Isosphaeraceae			3	2	0	0		0	0	0	0		1	0	1	1
k__Bacteria;p__Chloroflexi;c__Ktedonobacteria;o__;f__	0.000133958	0	0.000194477	0	0	0	0	0	0	0.000129349	0.00016488	0.000143802			k__Bacteria	p__Planctomycetes	c__agg27	o__CL500-15	f__			3	0	0	0		0	0	0	2		3	0	1	0
k__Bacteria;p__Chloroflexi;c__RA13C7;o__;f__	0.000133958	0	0	0.000125834	0	0	0	0.000178285	0	0	0	0			k__Bacteria	p__Proteobacteria	c__Alphaproteobacteria	o__Caulobacterales	f__Caulobacteraceae			3	0	5	7		3	0	0	6		2	0	1	4
k__Bacteria;p__Chloroflexi;c__SOGA31;o__;f__	0.00843938	0.00152812	0.00680669	0.00918586	0.00134938	0.00101695	0.000935629	0.00213942	0.00748036	0.00181089	0.00774938	0.0069025			k__Bacteria	p__Proteobacteria	c__Alphaproteobacteria	o__Sphingomonadales	f__Erythrobacteraceae			3	1	2	2		0	0	0	0		1	0	3	1
k__Bacteria;p__Chloroflexi;c__TK-SH13;o__;f__	0.00107167	0	0.000777907	0.000377501	0.000337344	0	0.000935629	0.00106971	0.000498691	0.000129349	0.000989283	0.000575209			k__Bacteria	p__Proteobacteria	c__Betaproteobacteria	o__Gallionellales	f__Gallionellaceae			3	1	2	3		0	0	0	0		3	0	1	2
k__Bacteria;p__Chloroflexi;c__TK17;o__;f__	0.000401875	0.000509372	0.000583431	0.00100667	0.00134938	0.000847458	0.00112275	0.00303084	0.00573495	0.000646747	0.000824402	0.00100661			k__Bacteria	p__Proteobacteria	c__Deltaproteobacteria	o__MIZ46	f__			3	2	1	3		0	0	0	1		3	0	4	4
k__Bacteria;p__Chloroflexi;c__TK17;o__S085;f__	0.000803751	0.000305623	0.000583431	0.00138417	0.0030361	0.000677966	0.00299401	0.00427884	0.00461289	0.000129349	0.00197857	0.00129422			k__Bacteria	p__Proteobacteria	c__Deltaproteobacteria	o__NB1-j	f__			3	2	0	3		0	0	0	0		1	1	2	1
k__Bacteria;p__Chloroflexi;c__TK17;o__TK18;f__	0	0	0.000194477	0	0	0	0	0	0.000124673	0	0	0			k__Bacteria	p__Proteobacteria	c__Gammaproteobacteria	o__	f__			3	0	1	3		0	0	0	0		5	2	2	4
k__Bacteria;p__Chloroflexi;c__TK17;o__mle1-48;f__	0.000401875	0.000203749	0.000583431	0.00125834	0	0	0.000374251	0	0.000249345	0.000129349	0.000329761	0.000575209			k__Bacteria	p__Proteobacteria	c__Gammaproteobacteria	o__Legionellales	f__Legionellaceae			3	0	0	1		0	2	0	1		4	0	2	5
k__Bacteria;p__Chloroflexi;c__Thermobacula;o__Thermobaculales;f__Thermobaculaceae	0	0	0	0	0.000337344	0.000169492	0.000187126	0.000178285	0.000249345	0.000258699	0	0			k__Bacteria	p__Proteobacteria	c__Gammaproteobacteria	o__Oceanospirillales	f__HTCC2089			3	0	0	1		0	0	0	0		2	0	0	0
k__Bacteria;p__Chloroflexi;c__Thermomicrobia;o__;f__	0	0	0	0	0	0	0	0	0	0	0.00016488	0			No blast hit	Other	Other	Other	Other			2	0	0	1		3	1	0	0		3	1	0	2
k__Bacteria;p__Chloroflexi;c__Thermomicrobia;o__HN1-15;f__	0.000535834	0.000101874	0.000972384	0.000251667	0	0	0	0	0.000249345	0	0.000329761	0.000143802			k__Bacteria	p__ABY1_OD1	c__	o__	f__			2	0	0	0		1	0	1	1		0	0	0	2
k__Bacteria;p__Chloroflexi;c__Thermomicrobia;o__Thermomicrobiales;f__	0.000267917	0	0	0	0	0	0	0	0	0	0	0			k__Bacteria	p__Acidobacteria	c__Holophagae	o__Holophagales	f__Holophagaceae			2	0	0	2		0	0	0	0		2	1	6	3
k__Bacteria;p__Cyanobacteria;c__;o__;f__	0	0	0	0	0	0	0	0	0	0	0	0			k__Bacteria	p__Acidobacteria	c__PAUC37f	o__	f__			2	0	1	2		0	1	0	1		1	1	4	2
k__Bacteria;p__Cyanobacteria;c__4C0d-2;o__;f__	0	0	0	0	0	0	0	0.000178285	0	0	0	0			k__Bacteria	p__Acidobacteria	c__Sva0725	o__	f__			2	0	0	0		0	0	0	1		0	0	0	0
k__Bacteria;p__Cyanobacteria;c__4C0d-2;o__SM1D11;f__	0	0	0	0.000125834	0	0	0	0	0.000124673	0	0	0			k__Bacteria	p__Actinobacteria	c__Actinobacteria	o__Actinomycetales	f__Pseudonocardiaceae			2	0	0	1		0	0	0	0		0	0	1	0
k__Bacteria;p__Cyanobacteria;c__4C0d-2;o__YS2;f__	0.000133958	0	0	0	0	0	0	0	0.000124673	0	0.00016488	0			k__Bacteria	p__BRC1	c__PRR-11	o__	f__			2	0	0	0		1	0	0	1		0	0	3	1
k__Bacteria;p__Cyanobacteria;c__4C0d-2;o__mle1-12;f__	0	0	0	0	0	0	0	0	0	0	0.000329761	0			k__Bacteria	p__Bacteroidetes	c__Bacteroidia	o__Bacteroidales	f__Marinilabiaceae			2	0	0	1		0	0	0	0		0	0	0	0
k__Bacteria;p__Cyanobacteria;c__Chloroplast;o__Chlorophyta;f__Chlamydomonadaceae	0	0	0	0	0	0	0	0	0	0	0	0			k__Bacteria	p__Chloroflexi	c__Anaerolineae	o__SB-34	f__			2	0	3	9		53	3	15	27		4	2	5	5
k__Bacteria;p__Cyanobacteria;c__Chloroplast;o__Chlorophyta;f__Mamiellaceae	0	0	0	0	0	0	0	0	0	0.000129349	0	0			k__Bacteria	p__Chloroflexi	c__Anaerolineae	o__SHA-20	f__			2	0	0	1		17	3	10	13		1	0	3	4
k__Bacteria;p__Cyanobacteria;c__Chloroplast;o__Chlorophyta;f__Trebouxiophyceae	0.000133958	0	0	0	0	0	0	0	0.000124673	0	0	0			k__Bacteria	p__Chloroflexi	c__Anaerolineae	o__SJA-101	f__H5			2	0	0	3		1	1	2	1		5	1	3	4
k__Bacteria;p__Cyanobacteria;c__Chloroplast;o__Cryptophyta;f__	0	0	0	0	0.000112448	0	0	0	0	0	0	0			k__Bacteria	p__Chloroflexi	c__Bljii12	o__B07_WMSP1	f__AKYH910			2	0	0	0		0	0	0	0		0	0	0	1
k__Bacteria;p__Cyanobacteria;c__Chloroplast;o__Rhodophyta;f__	0	0	0	0	0	0	0	0	0	0	0	0			k__Bacteria	p__Chloroflexi	c__Thermomicrobia	o__Thermomicrobiales	f__			2	0	0	0		0	0	0	0		0	0	0	0
k__Bacteria;p__Cyanobacteria;c__Chloroplast;o__Stramenopiles;f__	0.000133958	0	0.000194477	0.000251667	0	0	0	0	0.000124673	0.000129349	0.00016488	0.000287604			k__Bacteria	p__Firmicutes	c__Bacilli	o__Bacillales	f__Alicyclobacillaceae			2	0	2	1		2	0	3	1		2	0	1	4
k__Bacteria;p__Cyanobacteria;c__Chloroplast;o__Streptophyta;f__	0.000401875	0	0.000972384	0.000629168	0.000112448	0	0.000187126	0.000178285	0	0.000129349	0.00016488	0			k__Bacteria	p__Firmicutes	c__Bacilli	o__Exiguobacterales	f__Exiguobacteraceae			2	1	0	0		0	0	0	0		1	0	2	1
k__Bacteria;p__Cyanobacteria;c__Nostocophycideae;o__Nostocales;f__Nostocaceae	0	0	0.000194477	0	0	0	0	0	0	0	0	0			k__Bacteria	p__Firmicutes	c__Clostridia	o__Clostridiales	f__Catabacteriaceae			2	0	0	0		5	4	3	6		6	3	5	7
k__Bacteria;p__Cyanobacteria;c__Nostocophycideae;o__Nostocales;f__Rivulariaceae	0	0	0	0	0	0	0	0	0	0	0	0			k__Bacteria	p__Firmicutes	c__Clostridia	o__Clostridiales	f__Dehalobacteriaceae			2	0	0	0		0	0	0	0		0	0	0	0
k__Bacteria;p__Cyanobacteria;c__Oscillatoriophycideae;o__;f__	0	0	0	0	0	0	0	0	0	0	0	0			k__Bacteria	p__Firmicutes	c__Clostridia	o__OPB54	f__			2	1	0	3		8	2	12	11		7	3	7	3
k__Bacteria;p__Cyanobacteria;c__Oscillatoriophycideae;o__Chroococcales;f__	0	0	0	0.000125834	0	0	0	0	0	0	0	0			k__Bacteria	p__GN02	c__VC12-cl04	o__	f__			2	2	0	1		0	0	0	0		0	1	0	0
k__Bacteria;p__Cyanobacteria;c__Oscillatoriophycideae;o__Chroococcales;f__Cyanobacteriaceae	0.000133958	0	0	0	0	0	0	0	0	0	0	0			k__Bacteria	p__Gemmatimonadetes	c__Gemmatimonadetes	o__	f__			2	1	1	0		0	0	1	1		0	2	1	2
k__Bacteria;p__Cyanobacteria;c__Oscillatoriophycideae;o__Chroococcales;f__Xenococcaceae	0	0	0	0	0	0	0	0	0.000124673	0	0	0			k__Bacteria	p__KSB1	c__	o__	f__			2	0	0	2		0	0	0	0		4	0	2	5
k__Bacteria;p__Cyanobacteria;c__Oscillatoriophycideae;o__Oscillatoriales;f__Oscillatoriaceae	0	0	0	0	0	0	0	0	0	0	0	0			k__Bacteria	p__NC10	c__12-24	o__JH-WHS47	f__			2	0	1	2		2	1	1	5		8	1	3	3
k__Bacteria;p__Cyanobacteria;c__Oscillatoriophycideae;o__Oscillatoriales;f__Phormidiaceae	0	0	0	0	0	0	0	0	0	0	0.00016488	0			k__Bacteria	p__OP11	c__OP11-4	o__KNA6-NB14	f__			2	1	1	3		4	1	0	2		1	0	2	3
k__Bacteria;p__Cyanobacteria;c__S15B-MN24;o__;f__	0	0.000101874	0	0	0.000112448	0	0	0	0	0	0	0			k__Bacteria	p__Proteobacteria	c__Alphaproteobacteria	o__Rhizobiales	f__Rhodobiaceae			2	0	0	2		0	0	0	0		0	0	2	0
k__Bacteria;p__Cyanobacteria;c__Synechococcophycideae;o__Pseudanabaenales;f__Pseudanabaenaceae	0	0	0.000194477	0.000125834	0	0	0	0	0	0	0	0			k__Bacteria	p__Proteobacteria	c__Alphaproteobacteria	o__Rhizobiales	f__Xanthobacteraceae			2	3	4	2		0	0	0	0		1	0	0	0
k__Bacteria;p__Cyanobacteria;c__Synechococcophycideae;o__Synechococcales;f__Chamaesiphonaceae	0	0	0	0.000125834	0	0	0	0	0	0	0	0			k__Bacteria	p__Proteobacteria	c__Betaproteobacteria	o__Nitrosomonadales	f__Nitrosomonadaceae			2	2	1	0		0	0	0	0		1	0	3	2
k__Bacteria;p__Cyanobacteria;c__Synechococcophycideae;o__Synechococcales;f__Synechococcaceae	0	0	0	0	0	0	0	0	0	0	0	0			k__Bacteria	p__Proteobacteria	c__Gammaproteobacteria	o__Chromatiales	f__Chromatiaceae			2	0	0	0		0	0	0	0		3	0	0	1
k__Bacteria;p__Deferribacteres;c__Deferribacteres;o__Deferribacterales;f__Deferribacteraceae	0	0	0	0	0	0	0	0	0	0	0	0			k__Bacteria	p__SPAM	c__FFCH6980	o__	f__			2	2	0	2		0	0	0	0		0	0	0	0
k__Bacteria;p__Elusimicrobia;c__;o__;f__	0	0	0.000194477	0	0	0	0	0	0	0	0	0			k__Bacteria	p__Spirochaetes	c__GN05	o__IF025	f__			2	0	0	0		0	0	1	1		1	0	0	2
k__Bacteria;p__Elusimicrobia;c__Elusimicrobia;o__Elusimicrobiales;f__	0.000133958	0	0	0	0.000112448	0	0	0	0	0	0	0.000143802			k__Bacteria	p__TM6	c__SJA-4	o__	f__			2	1	1	3		1	1	3	2		4	1	8	5
k__Bacteria;p__Elusimicrobia;c__Elusimicrobia;o__Elusimicrobiales;f__Elusimicrobiaceae	0	0	0	0	0	0	0	0	0	0	0	0			k__Bacteria	p__TM7	c__TM7-1	o__	f__			2	1	1	5		0	0	0	1		3	1	2	2
k__Bacteria;p__Elusimicrobia;c__Elusimicrobia;o__FAC88;f__	0	0.000203749	0	0	0	0	0	0.000178285	0	0	0	0			k__Bacteria	p__	c__	o__	f__			1	0	0	0		3	0	1	2		0	0	1	0
k__Bacteria;p__Elusimicrobia;c__Elusimicrobia;o__MVP-88;f__	0	0	0	0	0	0	0	0	0.000124673	0	0	0.000143802			k__Bacteria	p__AC1	c__LC-1	o__	f__			1	0	0	0		1	1	0	1		0	0	0	0
k__Bacteria;p__Elusimicrobia;c__Endomicrobia;o__;f__	0	0	0	0	0	0	0	0	0	0	0	0			k__Bacteria	p__Acidobacteria	c__BPC102	o__	f__			1	0	0	0		2	0	0	1		1	1	1	2
k__Bacteria;p__Fibrobacteres;c__Fibrobacteres-2;o__;f__	0	0	0	0	0	0	0	0.000178285	0	0	0	0			k__Bacteria	p__Acidobacteria	c__RB25	o__	f__			1	1	0	5		2	0	0	1		3	1	3	4
k__Bacteria;p__Firmicutes;c__Bacilli;o__;f__	0	0	0	0	0	0	0	0.000178285	0	0	0	0			k__Bacteria	p__Acidobacteria	c__iii1-8	o__32-20	f__			1	1	2	1		0	0	0	0		2	0	1	1
k__Bacteria;p__Firmicutes;c__Bacilli;o__Bacillales;f__	0	0.000305623	0.000583431	0.000125834	0.00101203	0	0.00767216	0.000534855	0	0	0.00016488	0.000287604			k__Bacteria	p__Actinobacteria	c__Actinobacteria	o__Actinomycetales	f__Dietziaceae			1	0	0	0		0	0	0	0		1	0	0	0
k__Bacteria;p__Firmicutes;c__Bacilli;o__Bacillales;f__Alicyclobacillaceae	0.000267917	0	0.000388954	0.000125834	0.000224896	0	0.000561377	0.000178285	0.000249345	0	0.00016488	0.000575209			k__Bacteria	p__Actinobacteria	c__Actinobacteria	o__Actinomycetales	f__Nakamurellaceae			1	1	0	1		0	0	0	0		0	0	1	0
k__Bacteria;p__Firmicutes;c__Bacilli;o__Bacillales;f__Bacillaceae	0.00375084	0.000814996	0.00330611	0.00201334	0.00292365	0.000677966	0.00374251	0.00552683	0.00199476	0.000129349	0.00148392	0.00143802			k__Bacteria	p__Actinobacteria	c__Actinobacteria	o__Actinomycetales	f__Sporichthyaceae			1	0	1	1		0	0	0	0		2	1	2	0
k__Bacteria;p__Firmicutes;c__Bacilli;o__Bacillales;f__Paenibacillaceae	0.00107167	0.000203749	0.00233372	0.000629168	0.00224896	0.00101695	0.00336826	0.00481369	0.0013714	0	0.000659522	0.000862813			k__Bacteria	p__Actinobacteria	c__Actinobacteria	o__Solirubrobacterales	f__Solirubrobacteraceae			1	1	0	0		0	0	0	1		1	1	4	0
k__Bacteria;p__Firmicutes;c__Bacilli;o__Bacillales;f__Planococcaceae	0.00227729	0.000101874	0.00175029	0.00151	0.0819746	0.000338983	0.0471557	0.134783	0.012966	0.000129349	0.00972795	0.014524			k__Bacteria	p__Armatimonadetes	c__5B-18	o__	f__			1	0	1	1		0	1	0	0		2	1	1	1
k__Bacteria;p__Firmicutes;c__Bacilli;o__Bacillales;f__Sporolactobacillaceae	0	0	0	0	0	0	0	0	0	0	0	0			k__Bacteria	p__Armatimonadetes	c__Chthonomonadetes	o__Chthonomonadales	f__			1	0	0	0		0	0	0	0		0	0	0	0
k__Bacteria;p__Firmicutes;c__Bacilli;o__Bacillales;f__Staphylococcaceae	0	0	0	0.000125834	0	0	0	0	0	0	0	0			k__Bacteria	p__Bacteroidetes	c__Flavobacteria	o__	f__			1	0	0	2		0	0	0	0		2	0	1	0
k__Bacteria;p__Firmicutes;c__Bacilli;o__Bacillales;f__Thermoactinomycetaceae	0	0	0	0.000125834	0.000337344	0	0	0	0	0.000129349	0	0.000143802			k__Bacteria	p__Caldiserica	c__OP5	o__LF045	f__DMPU-92			1	0	0	0		0	0	0	0		0	0	0	0
k__Bacteria;p__Firmicutes;c__Bacilli;o__Exiguobacterales;f__Exiguobacteraceae	0.000267917	0.000101874	0	0	0	0	0	0	0.000124673	0	0.000329761	0.000143802			k__Bacteria	p__Chloroflexi	c__Anaerolineae	o__A31	f__S47			1	0	0	3		0	0	0	0		0	0	2	0
k__Bacteria;p__Firmicutes;c__Bacilli;o__Lactobacillales;f__Carnobacteriaceae	0.00776959	0.459963	0.020809	0.0127092	0.0211402	0.311695	0.0305015	0.0426101	0.0149607	0.375113	0.0136851	0.0100661			k__Bacteria	p__Chloroflexi	c__Anaerolineae	o__DRC31	f__			1	0	0	1		0	0	0	0		1	0	0	0
k__Bacteria;p__Firmicutes;c__Bacilli;o__Lactobacillales;f__Enterococcaceae	0	0	0	0	0	0	0	0	0	0	0	0			k__Bacteria	p__Chloroflexi	c__Anaerolineae	o__OPB11	f__			1	0	0	1		7	1	6	6		2	1	1	3
k__Bacteria;p__Firmicutes;c__Bacilli;o__Lactobacillales;f__Lactobacillaceae	0	0	0	0	0	0	0	0	0	0	0	0			k__Bacteria	p__Chloroflexi	c__Bljii12	o__AKYG885	f__5B-12			1	0	0	0		0	0	0	0		0	0	1	1
k__Bacteria;p__Firmicutes;c__Bacilli;o__Lactobacillales;f__Streptococcaceae	0	0.000101874	0	0	0	0	0	0	0	0	0	0			k__Bacteria	p__Chloroflexi	c__Bljii12	o__AKYG885	f__Dolo_23			1	0	1	1		1	0	0	2		2	0	2	0
k__Bacteria;p__Firmicutes;c__Bacilli;o__Turicibacterales;f__Turicibacteraceae	0.000133958	0.000101874	0	0	0	0	0	0	0.000124673	0	0.00016488	0.000143802			k__Bacteria	p__Chloroflexi	c__Bljii12	o__B07_WMSP1	f__FFCH4570			1	0	0	2		0	0	1	0		0	0	1	1
k__Bacteria;p__Firmicutes;c__Clostridia;o__1B07;f__	0	0	0	0.000251667	0	0	0	0	0	0	0	0			k__Bacteria	p__Chloroflexi	c__Ktedonobacteria	o__	f__			1	0	1	0		0	0	0	0		0	1	1	1
k__Bacteria;p__Firmicutes;c__Clostridia;o__BSA2B-08;f__	0	0	0	0	0	0	0	0	0	0	0	0			k__Bacteria	p__Chloroflexi	c__RA13C7	o__	f__			1	0	0	1		0	0	0	1		0	0	0	0
k__Bacteria;p__Firmicutes;c__Clostridia;o__Clostridiales;f__	0.00616209	0.000713121	0.00427849	0.0106959	0.00123693	0.000169492	0.000748503	0.00071314	0.00585962	0.000776096	0.00214345	0.00258844			k__Bacteria	p__Cyanobacteria	c__4C0d-2	o__YS2	f__			1	0	0	0		0	0	0	0		1	0	1	0
k__Bacteria;p__Firmicutes;c__Clostridia;o__Clostridiales;f__BSV43	0	0	0	0.000125834	0.000112448	0	0.000561377	0	0	0	0.00016488	0			k__Bacteria	p__Cyanobacteria	c__Chloroplast	o__Chlorophyta	f__Trebouxiophyceae			1	0	0	0		0	0	0	0		1	0	0	0
k__Bacteria;p__Firmicutes;c__Clostridia;o__Clostridiales;f__Carboxydocellaceae	0	0	0	0	0	0	0	0	0	0	0	0			k__Bacteria	p__Cyanobacteria	c__Chloroplast	o__Stramenopiles	f__			1	0	1	2		0	0	0	0		1	1	1	2
k__Bacteria;p__Firmicutes;c__Clostridia;o__Clostridiales;f__Catabacteriaceae	0.000267917	0	0	0	0.00056224	0.000677966	0.000561377	0.00106971	0.000748036	0.000388048	0.000824402	0.00100661			k__Bacteria	p__Cyanobacteria	c__Oscillatoriophycideae	o__Chroococcales	f__Cyanobacteriaceae			1	0	0	0		0	0	0	0		0	0	0	0
k__Bacteria;p__Firmicutes;c__Clostridia;o__Clostridiales;f__Clostridiaceae	0.106631	0.429707	0.20809	0.140556	0.10289	0.608983	0.0894461	0.131931	0.10672	0.503816	0.180544	0.0846995			k__Bacteria	p__Elusimicrobia	c__Elusimicrobia	o__Elusimicrobiales	f__			1	0	0	0		1	0	0	0		0	0	0	1
k__Bacteria;p__Firmicutes;c__Clostridia;o__Clostridiales;f__ClostridialesFamilyXI.IncertaeSedis	0	0	0	0.000125834	0.000112448	0	0.000187126	0	0	0	0	0			k__Bacteria	p__Firmicutes	c__Bacilli	o__Turicibacterales	f__Turicibacteraceae			1	1	0	0		0	0	0	0		1	0	1	1
k__Bacteria;p__Firmicutes;c__Clostridia;o__Clostridiales;f__ClostridialesFamilyXII.IncertaeSedis	0.0279973	0.000509372	0.0136134	0.0602743	0.00269875	0.000169492	0.00523952	0.00392227	0.00885176	0.000517397	0.00428689	0.00877193			k__Bacteria	p__GAL15	c__	o__	f__			1	0	0	2		1	0	1	4		0	0	0	1
k__Bacteria;p__Firmicutes;c__Clostridia;o__Clostridiales;f__ClostridialesFamilyXIII.IncertaeSedis	0	0	0	0	0	0	0	0.000178285	0	0	0	0			k__Bacteria	p__GN04	c__MSB-5A5	o__	f__			1	0	4	0		20	2	6	12		0	0	0	1
k__Bacteria;p__Firmicutes;c__Clostridia;o__Clostridiales;f__D2	0	0	0	0	0	0	0	0	0	0	0	0			k__Bacteria	p__GOUTA4	c__RB384	o__	f__			1	1	1	2		4	0	2	4		0	1	0	3
k__Bacteria;p__Firmicutes;c__Clostridia;o__Clostridiales;f__Dehalobacteriaceae	0.000267917	0	0	0	0	0	0	0	0	0	0	0			k__Bacteria	p__Lentisphaerae	c__	o__	f__			1	0	0	0		0	0	0	0		0	0	0	0
k__Bacteria;p__Firmicutes;c__Clostridia;o__Clostridiales;f__Eubacteriaceae	0.0326859	0.00122249	0.0381175	0.0328426	0.000337344	0	0.00130988	0.000178285	0.0244359	0.000258699	0.00873866	0.0589589			k__Bacteria	p__NC10	c__12-24	o__MIZ17	f__			1	0	0	0		0	0	0	0		1	0	1	2
k__Bacteria;p__Firmicutes;c__Clostridia;o__Clostridiales;f__Heliobacteriaceae	0	0	0	0	0.000112448	0	0	0	0	0	0	0			k__Bacteria	p__NKB19	c__	o__	f__			1	0	1	0		0	0	0	0		0	0	1	0
k__Bacteria;p__Firmicutes;c__Clostridia;o__Clostridiales;f__Lachnospiraceae	0.0016075	0.00142624	0.00272268	0.00100667	0.00168672	0.000508475	0.000748503	0.00196113	0.00286747	0.00103479	0.00214345	0.00201323			k__Bacteria	p__OP11	c__OP11-3	o__	f__			1	0	1	0		2	1	6	4		0	1	1	0
k__Bacteria;p__Firmicutes;c__Clostridia;o__Clostridiales;f__Peptococcaceae	0.000401875	0.000101874	0.00175029	0.000629168	0.000449792	0	0.000748503	0	0.000498691	0	0.000329761	0.000719011			k__Bacteria	p__OP8	c__OP8_1	o__HMMVPog-54	f__			1	0	0	0		2	1	2	6		0	0	1	0
k__Bacteria;p__Firmicutes;c__Clostridia;o__Clostridiales;f__Peptostreptococcaceae	0	0	0	0	0	0	0	0	0	0	0	0			k__Bacteria	p__Planctomycetes	c__C6	o__	f__			1	0	2	0		0	0	0	0		0	0	0	0
k__Bacteria;p__Firmicutes;c__Clostridia;o__Clostridiales;f__Ruminococcaceae	0.00174146	0.000509372	0.000583431	0.000880836	0.000787136	0.000508475	0.00149701	0.0035657	0.00112205	0.000258699	0.000659522	0.00129422			k__Bacteria	p__Planctomycetes	c__PW285	o__	f__			1	0	0	0		0	0	0	0		0	0	0	0
k__Bacteria;p__Firmicutes;c__Clostridia;o__Clostridiales;f__Sulfobacillaceae	0	0.000101874	0	0.000125834	0	0	0	0	0	0	0	0			k__Bacteria	p__Planctomycetes	c__Phycisphaerae	o__Phycisphaerales	f__			1	0	0	2		0	0	0	1		4	0	2	4
k__Bacteria;p__Firmicutes;c__Clostridia;o__Clostridiales;f__Syntrophomonadaceae	0	0	0.000194477	0.000503335	0	0	0	0.00035657	0	0.000258699	0	0			k__Bacteria	p__Planctomycetes	c__agg27	o__OM190	f__			1	0	0	2		0	0	0	0		2	0	0	1
k__Bacteria;p__Firmicutes;c__Clostridia;o__Clostridiales;f__ThermoanaerobacteralesFamilyIII.IncertaeSedis	0	0	0	0	0	0	0.000187126	0.00035657	0	0	0	0			k__Bacteria	p__Planctomycetes	c__vadinHA49	o__	f__			1	1	2	0		1	1	0	0		2	1	1	0
k__Bacteria;p__Firmicutes;c__Clostridia;o__Clostridiales;f__Veillonellaceae	0.0123242	0.000611247	0.15986	0.00541085	0.00247386	0.0020339	0.359843	0.00320913	0.0228151	0.000646747	0.110305	0.00517688			k__Bacteria	p__Proteobacteria	c__Alphaproteobacteria	o__Rhizobiales	f__Brucellaceae			1	0	0	0		0	0	0	0		0	0	0	0
k__Bacteria;p__Firmicutes;c__Clostridia;o__Desulfitobacterales;f__Desulfitobacteraceae	0	0	0	0	0	0	0	0	0	0	0	0			k__Bacteria	p__Proteobacteria	c__Alphaproteobacteria	o__Rhizobiales	f__Rhizobiaceae			1	1	2	5		0	0	0	0		0	0	1	2
k__Bacteria;p__Firmicutes;c__Clostridia;o__Halanaerobiales;f__Halanaerobiaceae	0	0	0	0	0.000112448	0	0	0	0	0	0	0			k__Bacteria	p__Proteobacteria	c__Betaproteobacteria	o__Methylophilales	f__			1	0	3	3		1	0	0	0		7	2	7	4
k__Bacteria;p__Firmicutes;c__Clostridia;o__MBA08;f__	0	0	0.000194477	0	0.000112448	0.000338983	0	0.000178285	0	0.000129349	0.00016488	0			k__Bacteria	p__Proteobacteria	c__Betaproteobacteria	o__Neisseriales	f__Neisseriaceae			1	3	0	2		5	1	1	3		0	0	1	0
k__Bacteria;p__Firmicutes;c__Clostridia;o__Natranaerobiales;f__Anaerobrancaceae	0	0	0	0	0.000112448	0	0	0	0	0	0	0			k__Bacteria	p__Proteobacteria	c__Deltaproteobacteria	o__Bdellovibrionales	f__Bdellovibrionaceae			1	0	1	1		0	0	1	0		0	0	2	3
k__Bacteria;p__Firmicutes;c__Clostridia;o__Natranaerobiales;f__ML1228J-1	0	0	0	0	0	0	0	0	0	0	0	0			k__Bacteria	p__Proteobacteria	c__Deltaproteobacteria	o__CTD005-82B-02	f__			1	0	0	0		0	0	1	0		1	0	0	0
k__Bacteria;p__Firmicutes;c__Clostridia;o__Natranaerobiales;f__Natranaerobiaceae	0	0	0	0	0	0	0	0	0	0	0	0			k__Bacteria	p__Proteobacteria	c__Deltaproteobacteria	o__Desulfovibrionales	f__Desulfohalobiaceae			1	0	0	0		0	0	0	0		2	0	0	0
k__Bacteria;p__Firmicutes;c__Clostridia;o__Natranaerobiales;f__YAB3B13	0	0	0	0	0	0	0	0	0	0	0	0			k__Bacteria	p__Proteobacteria	c__Deltaproteobacteria	o__Entotheonellales	f__Entotheonellaceae			1	0	0	1		0	0	0	0		0	1	0	0
k__Bacteria;p__Firmicutes;c__Clostridia;o__OPB54;f__	0.000267917	0.000101874	0	0.000377501	0.000899584	0.000338983	0.00224551	0.00196113	0.000872709	0.000388048	0.00115416	0.000431406			k__Bacteria	p__Proteobacteria	c__Deltaproteobacteria	o__Myxococcales	f__Nannocystaceae			1	0	0	1		0	0	0	0		0	0	0	0
k__Bacteria;p__Firmicutes;c__Clostridia;o__SHA-98;f__	0	0	0	0	0	0	0	0	0	0	0	0			k__Bacteria	p__Proteobacteria	c__Deltaproteobacteria	o__Myxococcales	f__Polyangiaceae			1	0	3	0		2	0	1	4		1	1	1	1
k__Bacteria;p__Firmicutes;c__Clostridia;o__Thermoanaerobacterales;f__	0	0	0	0	0	0	0	0	0.000124673	0.000129349	0	0.000287604			k__Bacteria	p__Proteobacteria	c__Deltaproteobacteria	o__NB1-j	f__NB1-i			1	0	0	0		1	0	0	0		1	0	0	0
k__Bacteria;p__Firmicutes;c__Clostridia;o__Thermoanaerobacterales;f__Caldicellulosiruptoraceae	0	0	0	0	0	0	0.000187126	0	0	0	0	0			k__Bacteria	p__Proteobacteria	c__Deltaproteobacteria	o__Syntrophobacterales	f__			1	0	2	2		1	1	1	0		2	1	0	1
k__Bacteria;p__Firmicutes;c__Clostridia;o__Thermoanaerobacterales;f__Thermoanaerobacteraceae	0	0	0.000194477	0	0.000112448	0	0	0	0	0	0.00016488	0.000143802			k__Bacteria	p__Proteobacteria	c__Gammaproteobacteria	o__Chromatiales	f__Thiotrichaceae			1	0	0	0		0	0	0	0		1	0	0	0
k__Bacteria;p__Fusobacteria;c__Fusobacteria;o__Fusobacteriales;f__Fusobacteriaceae	0	0.000611247	0	0	0	0.00474576	0	0	0.000124673	0.00478593	0	0			k__Bacteria	p__Proteobacteria	c__Gammaproteobacteria	o__Oceanospirillales	f__HTCC2188			1	0	0	0		0	0	0	0		0	0	0	0
k__Bacteria;p__GAL15;c__;o__;f__	0.000133958	0	0	0.000251667	0.000112448	0	0.000187126	0.00071314	0	0	0	0.000143802			k__Bacteria	p__Proteobacteria	c__Gammaproteobacteria	o__Oceanospirillales	f__OM60			1	2	0	0		0	0	0	0		1	1	1	1
k__Bacteria;p__GN02;c__;o__;f__	0	0	0	0	0	0	0	0	0	0	0	0			k__Bacteria	p__Proteobacteria	c__Gammaproteobacteria	o__Thiotrichales	f__Thiotrichaceae			1	0	0	0		0	0	0	0		0	0	0	0
k__Bacteria;p__GN02;c__BB34;o__;f__	0	0.000101874	0	0	0.000112448	0	0	0.000178285	0	0	0	0			k__Bacteria	p__Proteobacteria	c__Gammaproteobacteria	o__Xanthomonadales	f__			1	0	2	1		0	0	0	0		0	0	0	1
k__Bacteria;p__GN02;c__GKS2-174;o__;f__	0	0.000101874	0.000388954	0.000125834	0	0	0.000187126	0.000178285	0.000124673	0	0	0			k__Bacteria	p__SBR1093	c__VHS-B5-50	o__	f__			1	0	1	1		0	0	1	2		0	0	0	0
k__Bacteria;p__GN02;c__GN08;o__;f__	0	0	0	0	0.000112448	0	0	0	0	0	0	0			k__Bacteria	p__SC4	c__	o__	f__			1	0	0	0		1	1	0	0		1	0	0	1
k__Bacteria;p__GN02;c__VC12-cl04;o__;f__	0.000267917	0.000203749	0	0.000125834	0	0	0	0	0	0.000129349	0	0			k__Bacteria	p__Spirochaetes	c__	o__	f__			1	0	0	3		4	0	1	5		2	0	1	1
k__Bacteria;p__GN04;c__5bav_B12;o__;f__	0	0	0	0.000125834	0	0	0	0	0	0	0	0			k__Bacteria	p__TG3	c__TG3-1	o__GN09	f__			1	0	0	0		0	0	0	1		11	2	1	2
k__Bacteria;p__GN04;c__GN15;o__;f__	0.000669792	0.000101874	0.000194477	0.000503335	0.000787136	0.000169492	0.000561377	0.000178285	0.000872709	0.000129349	0.00115416	0.000719011			k__Bacteria	p__TM7	c__TM7-3	o__	f__			1	0	0	0		0	0	0	0		0	0	0	1
k__Bacteria;p__GN04;c__MSB-5A5;o__;f__	0.000133958	0	0.000777907	0	0.00224896	0.000338983	0.00112275	0.00213942	0	0	0	0.000143802			k__Bacteria	p__TM7	c__TM7-3	o__Blgi18	f__			1	0	1	1		0	0	0	0		0	0	0	0
k__Bacteria;p__GN06;c__;o__;f__	0	0	0	0	0.000224896	0	0	0.00035657	0.000872709	0.000388048	0.00016488	0.000143802			k__Bacteria	p__Verrucomicrobia	c__	o__	f__			1	0	0	2		0	0	0	1		1	0	1	2
k__Bacteria;p__GN06;c__KSB3;o__;f__	0	0	0	0	0.000224896	0	0.000187126	0.000178285	0.000124673	0.000258699	0	0			k__Bacteria	p__Verrucomicrobia	c__Opitutae	o__	f__			1	0	0	0		0	0	0	0		0	0	0	0
k__Bacteria;p__GN1;c__;o__;f__	0	0	0	0	0	0	0	0	0	0	0	0			k__Bacteria	p__Verrucomicrobia	c__Opitutae	o__Opitutales	f__Opitutaceae			1	1	1	2		0	0	0	0		0	1	1	1
k__Bacteria;p__GN12;c__;o__;f__	0	0	0	0	0.000112448	0	0	0	0.000124673	0	0	0			k__Bacteria	p__Verrucomicrobia	c__Verruco-5	o__	f__			1	0	0	1		4	0	1	0		2	0	0	2
k__Bacteria;p__GOUTA4;c__;o__;f__	0	0	0	0	0	0	0.000187126	0.000178285	0	0	0	0			k__Bacteria	p__WS3	c__PRR-12	o__LD1-PA13	f__			1	0	1	2		3	0	3	2		2	2	1	1
k__Bacteria;p__GOUTA4;c__RB384;o__;f__	0.000133958	0.000101874	0.000194477	0.000251667	0.000449792	0	0.000374251	0.00071314	0	0.000129349	0	0.000431406			k__Bacteria	p__49S1_2B	c__	o__	f__			0	0	0	0		0	0	0	0		2	2	0	0
k__Bacteria;p__Gemmatimonadetes;c__Gemmatimonadetes;o__;f__	0.000267917	0.000101874	0.000194477	0	0	0	0.000187126	0.000178285	0	0.000258699	0.00016488	0.000287604			k__Bacteria	p__AC1	c__SHA-114	o__	f__			0	0	0	0		1	1	0	0		1	0	0	0
k__Bacteria;p__Gemmatimonadetes;c__Gemmatimonadetes;o__Gemmatimonadales;f__	0.000803751	0.000305623	0.000388954	0.00151	0.000112448	0	0	0	0.000249345	0.000129349	0.000329761	0.000575209			k__Bacteria	p__AD3	c__ABS-6	o__	f__			0	0	0	0		1	0	0	0		0	0	0	0
k__Bacteria;p__Gemmatimonadetes;c__Gemmatimonadetes;o__Gemmatimonadales;f__Gemmatimonadaceae	0.00214334	0.000101874	0.00155581	0.00125834	0	0	0	0	0.000748036	0.000388048	0.000989283	0.000719011			k__Bacteria	p__Acidobacteria	c__	o__	f__Koribacteraceae			0	0	0	2		0	0	0	1		0	0	0	1
k__Bacteria;p__HDBW-WB69;c__;o__;f__	0	0	0	0	0.000112448	0	0	0	0	0	0	0			k__Bacteria	p__Acidobacteria	c__Acidobacteria	o__Acidobacteriales	f__Acidobacteriaceae			0	0	0	0		0	0	0	0		0	0	1	0
k__Bacteria;p__Hyd24-12;c__;o__;f__	0	0	0	0	0	0	0	0	0	0	0	0			k__Bacteria	p__Actinobacteria	c__Actinobacteria	o__Acidimicrobiales	f__AKIW874			0	0	0	1		0	0	0	0		2	0	0	0
k__Bacteria;p__Hyd24-12;c__WM88;o__;f__	0	0	0	0	0	0	0	0	0	0	0	0			k__Bacteria	p__Actinobacteria	c__Actinobacteria	o__Acidimicrobiales	f__Acidimicrobiaceae			0	0	0	0		0	0	0	0		0	0	0	0
k__Bacteria;p__KSB1;c__;o__;f__	0.000267917	0	0	0.000251667	0	0	0	0	0.000498691	0	0.000329761	0.000719011			k__Bacteria	p__Actinobacteria	c__Actinobacteria	o__Acidimicrobiales	f__JdFBGBact			0	0	0	1		0	0	0	0		0	0	2	0
k__Bacteria;p__KSB1;c__GW-22;o__;f__	0	0	0	0	0.000112448	0	0.000187126	0	0	0	0	0.000143802			k__Bacteria	p__Actinobacteria	c__Actinobacteria	o__Acidimicrobiales	f__Microthrixaceae			0	2	3	3		1	0	0	0		2	0	1	1
k__Bacteria;p__KSB1;c__MSB-5B5;o__;f__	0	0	0	0	0	0	0	0	0	0	0	0			k__Bacteria	p__Actinobacteria	c__Actinobacteria	o__Acidimicrobiales	f__SC3-41			0	0	0	0		0	0	0	0		0	0	0	0
k__Bacteria;p__KSB1;c__Ucn15732;o__;f__	0	0	0	0.000251667	0	0	0	0	0	0	0	0			k__Bacteria	p__Actinobacteria	c__Actinobacteria	o__Acidimicrobiales	f__ZA3409c			0	0	0	0		0	0	0	0		0	0	0	0
k__Bacteria;p__LCP-89;c__;o__;f__	0	0	0	0	0.000224896	0	0	0.000534855	0	0	0	0.000143802			k__Bacteria	p__Actinobacteria	c__Actinobacteria	o__Actinomycetales	f__Actinospicaceae			0	0	0	0		0	0	0	0		0	0	0	0
k__Bacteria;p__LD1;c__;o__;f__	0	0	0	0	0.000112448	0	0	0	0.000124673	0	0.00016488	0.000287604			k__Bacteria	p__Actinobacteria	c__Actinobacteria	o__Actinomycetales	f__Actinosynnemataceae			0	0	0	0		0	0	0	0		0	0	0	0
k__Bacteria;p__Lentisphaerae;c__;o__;f__	0.000133958	0	0	0	0	0	0	0	0	0	0	0			k__Bacteria	p__Actinobacteria	c__Actinobacteria	o__Actinomycetales	f__Beutenbergiaceae			0	0	0	0		0	0	0	0		0	0	0	0
k__Bacteria;p__Lentisphaerae;c__Lentisphaerae;o__Lentisphaerales;f__	0	0	0	0	0	0	0	0	0	0	0	0			k__Bacteria	p__Actinobacteria	c__Actinobacteria	o__Actinomycetales	f__Bogoriellaceae			0	0	0	0		0	0	0	0		0	0	0	0
k__Bacteria;p__Lentisphaerae;c__Lentisphaerae;o__Victivallales;f__	0	0	0	0	0	0	0	0	0	0	0	0			k__Bacteria	p__Actinobacteria	c__Actinobacteria	o__Actinomycetales	f__Brevibacteriaceae			0	0	0	1		0	1	0	0		0	0	0	0
k__Bacteria;p__Lentisphaerae;c__Lentisphaerae;o__Victivallales;f__Victivallaceae	0	0	0	0	0	0.000169492	0	0	0	0	0	0			k__Bacteria	p__Actinobacteria	c__Actinobacteria	o__Actinomycetales	f__Catenulisporaceae			0	0	0	2		0	0	1	0		1	0	0	0
k__Bacteria;p__Lentisphaerae;c__Lentisphaerae;o__Z20;f__	0	0	0	0	0	0	0	0	0	0	0	0			k__Bacteria	p__Actinobacteria	c__Actinobacteria	o__Actinomycetales	f__Corynebacteriaceae			0	0	0	0		0	0	0	0		0	0	0	0
k__Bacteria;p__MSBL6;c__AT425_EubG1;o__;f__	0	0	0	0	0	0	0	0	0	0	0.00016488	0			k__Bacteria	p__Actinobacteria	c__Actinobacteria	o__Actinomycetales	f__Dermabacteraceae			0	0	0	0		0	0	0	0		0	0	0	0
k__Bacteria;p__MVP-15;c__;o__;f__	0	0	0	0	0	0	0	0	0	0	0	0			k__Bacteria	p__Actinobacteria	c__Actinobacteria	o__Actinomycetales	f__Frankiaceae			0	0	0	0		0	0	0	0		0	0	0	0
k__Bacteria;p__NC10;c__12-24;o__JH-WHS47;f__	0.000267917	0	0.000194477	0.000251667	0.000224896	0.000169492	0.000187126	0.000891424	0.000997382	0.000129349	0.000494641	0.000431406			k__Bacteria	p__Actinobacteria	c__Actinobacteria	o__Actinomycetales	f__Gordoniaceae			0	0	0	1		0	0	0	0		0	0	0	0
k__Bacteria;p__NC10;c__12-24;o__MIZ17;f__	0.000133958	0	0	0	0	0	0	0	0.000124673	0	0.00016488	0.000287604			k__Bacteria	p__Actinobacteria	c__Actinobacteria	o__Actinomycetales	f__Kineosporiaceae			0	0	0	0		1	0	1	1		3	2	1	2
k__Bacteria;p__NC10;c__12-24;o__Methylomirabiliales;f__Methylomirabiliaceae	0	0	0	0.000125834	0	0	0	0.000534855	0	0	0	0.000143802			k__Bacteria	p__Actinobacteria	c__Actinobacteria	o__Actinomycetales	f__Promicromonosporaceae			0	0	0	1		0	0	0	0		0	0	1	0
k__Bacteria;p__NC10;c__wb1-A12;o__;f__	0	0	0	0	0	0	0	0	0	0	0	0			k__Bacteria	p__Actinobacteria	c__Actinobacteria	o__Actinomycetales	f__Propionibacteriaceae			0	0	0	4		0	0	0	0		0	0	1	0
k__Bacteria;p__NKB19;c__;o__;f__	0.000133958	0	0.000194477	0	0	0	0	0	0	0	0.00016488	0			k__Bacteria	p__Actinobacteria	c__Actinobacteria	o__Actinomycetales	f__Segniliparaceae			0	1	0	0		0	0	0	0		0	0	0	0
k__Bacteria;p__NKB19;c__GN13;o__;f__	0	0	0	0	0	0	0	0	0	0	0	0			k__Bacteria	p__Actinobacteria	c__Actinobacteria	o__Actinomycetales	f__Streptosporangiaceae			0	0	0	0		0	0	1	0		0	1	0	0
k__Bacteria;p__Nitrospirae;c__Nitrospira;o__Nitrospirales;f__	0	0	0	0	0.000112448	0	0	0	0	0	0	0			k__Bacteria	p__Actinobacteria	c__Actinobacteria	o__Actinomycetales	f__Thermomonosporaceae			0	0	0	0		2	0	1	0		0	0	0	1
k__Bacteria;p__Nitrospirae;c__Nitrospira;o__Nitrospirales;f__FW	0.00187542	0.000407498	0.00330611	0.00125834	0.000449792	0.000508475	0.000187126	0.000178285	0.000748036	0.000388048	0.000494641	0.00100661			k__Bacteria	p__Actinobacteria	c__Actinobacteria	o__Actinomycetales	f__Williamsiaceae			0	0	0	0		0	1	0	0		0	0	0	0
k__Bacteria;p__Nitrospirae;c__Nitrospira;o__Nitrospirales;f__Leptospirillaceae	0	0	0	0	0	0	0	0	0	0	0	0			k__Bacteria	p__Aquificae	c__Aquificae	o__Aquificales	f__Aquificaceae			0	0	0	0		2	0	0	0		0	0	0	0
k__Bacteria;p__Nitrospirae;c__Nitrospira;o__Nitrospirales;f__Nitrospiraceae	0.00281313	0.00203749	0.00427849	0.00213917	0	0	0.000374251	0.00035657	0.00174542	0.00129349	0.00197857	0.00301984			k__Bacteria	p__Armatimonadetes	c__	o__	f__			0	0	0	0		0	0	0	0		0	0	0	0
k__Bacteria;p__Nitrospirae;c__Nitrospira;o__Nitrospirales;f__Thermodesulfovibrionaceae	0.00401875	0.000814996	0.00233372	0.00302001	0.0272124	0.00491525	0.0200225	0.0295953	0.00361551	0.000905446	0.00511129	0.00603969			k__Bacteria	p__Armatimonadetes	c__Armatimonadia	o__Armatimonadales	f__Armatimonadaceae			0	0	0	2		0	0	0	0		0	0	0	1
k__Bacteria;p__O1aA90;c__;o__;f__	0	0	0	0	0	0	0	0	0	0	0	0			k__Bacteria	p__Armatimonadetes	c__Chthonomonadetes	o__Chthonomonadales	f__Chthonomonadaceae			0	0	0	2		0	0	0	0		1	0	0	1
k__Bacteria;p__OP1;c__GAL35;o__;f__	0	0	0	0	0	0	0	0	0	0	0	0			k__Bacteria	p__Armatimonadetes	c__OPB80	o__	f__			0	0	0	0		0	0	0	0		0	0	0	0
k__Bacteria;p__OP1;c__OP1;o__;f__	0	0	0	0	0.000112448	0	0	0	0	0	0.00016488	0			k__Bacteria	p__Armatimonadetes	c__S1a-1H	o__	f__			0	0	0	0		0	0	0	0		0	0	1	0
k__Bacteria;p__OP11;c__;o__;f__	0	0	0.000194477	0	0.000112448	0	0.000187126	0.000178285	0.000124673	0	0	0.000287604			k__Bacteria	p__BRC1	c__	o__	f__			0	0	0	0		0	0	0	0		0	0	0	0
k__Bacteria;p__OP11;c__OP11-2;o__KD3-145;f__	0	0	0	0	0	0	0	0	0	0	0	0			k__Bacteria	p__BRC1	c__09D2Y74	o__	f__			0	0	0	0		0	0	1	0		0	0	1	0
k__Bacteria;p__OP11;c__OP11-2;o__WCHB1-07;f__	0	0	0	0	0	0	0	0	0	0	0	0			k__Bacteria	p__Bacteroidetes	c__	o__	f__			0	0	0	0		0	0	0	0		0	0	0	0
k__Bacteria;p__OP11;c__OP11-3;o__;f__	0.000133958	0	0.000194477	0	0.000224896	0.000169492	0.00112275	0.00071314	0	0.000129349	0.00016488	0			k__Bacteria	p__Bacteroidetes	c__Flavobacteria	o__Flavobacteriales	f__Cryomorphaceae			0	0	0	0		0	0	0	0		0	0	0	0
k__Bacteria;p__OP11;c__OP11-4;o__J-1;f__	0	0	0	0	0	0	0	0	0.000124673	0	0	0			k__Bacteria	p__Bacteroidetes	c__Sphingobacteria	o__Sphingobacteriales	f__Cyclobacteriaceae			0	0	0	1		0	0	0	0		0	0	0	0
k__Bacteria;p__OP11;c__OP11-4;o__KNA6-NB14;f__	0.000267917	0.000101874	0.000194477	0.000377501	0.000449792	0.000169492	0	0.00035657	0.000124673	0	0.000329761	0.000431406			k__Bacteria	p__Bacteroidetes	c__Sphingobacteria	o__Sphingobacteriales	f__Flammeovirgaceae			0	0	0	0		0	0	0	0		0	0	0	0
k__Bacteria;p__OP11;c__OP11-4;o__RCP1-27;f__	0	0	0.000194477	0.000125834	0	0	0.000187126	0.000178285	0.000124673	0.000129349	0.00016488	0.000287604			k__Bacteria	p__Bacteroidetes	c__Sphingobacteria	o__Sphingobacteriales	f__Rhodothermaceae			0	0	0	0		0	0	0	0		0	0	0	0
k__Bacteria;p__OP11;c__WCHB1-64;o__K2-4-19;f__	0	0	0	0	0.000224896	0	0.000374251	0.00035657	0	0	0	0.000143802			k__Bacteria	p__CCM11b	c__	o__	f__			0	0	0	0		0	0	0	0		0	0	0	0
k__Bacteria;p__OP11;c__WCHB1-64;o__d153;f__	0	0	0	0	0	0.000169492	0	0.000534855	0	0	0	0			k__Bacteria	p__Caldiserica	c__Caldisericia	o__Caldisericales	f__Caldisericaceae			0	0	0	0		0	0	0	1		0	0	0	0
k__Bacteria;p__OP3;c__BD4-9;o__;f__	0	0	0	0	0	0	0	0	0	0.000129349	0.00016488	0.000143802			k__Bacteria	p__Caldiserica	c__OP5	o__BA129	f__ML635J-28			0	0	0	0		0	0	0	0		0	0	0	0
k__Bacteria;p__OP3;c__PBS-25;o__;f__	0	0	0	0	0	0	0	0	0	0	0	0.000287604			k__Bacteria	p__Caldithrix	c__Caldithrixae	o__Caldithrixales	f__			0	0	0	0		5	1	0	1		0	0	0	0
k__Bacteria;p__OP3;c__koll11;o__;f__	0	0.000203749	0	0	0	0.000169492	0	0	0.000124673	0	0	0			k__Bacteria	p__CandidatusPoribacteria	c__	o__	f__			0	0	0	0		0	0	0	0		0	0	0	0
k__Bacteria;p__OP3;c__koll11;o__GIF10;f__	0	0	0.00116686	0	0	0.000338983	0	0.00035657	0	0.000129349	0.00016488	0.000143802			k__Bacteria	p__Chlorobi	c__	o__	f__			0	0	0	1		0	0	0	0		0	0	0	0
k__Bacteria;p__OP3;c__koll11;o__GIF10;f__kpj58rc	0.000535834	0.000101874	0	0	0	0	0	0	0	0.000258699	0.000494641	0.000287604			k__Bacteria	p__Chlorobi	c__Chlorobia	o__Chlorobiales	f__Chlorobiaceae			0	0	2	0		0	0	0	0		0	0	0	0
k__Bacteria;p__OP8;c__;o__;f__	0	0	0	0	0	0	0	0	0	0	0	0			k__Bacteria	p__Chlorobi	c__Ignavibacteria	o__ZB1	f__			0	0	0	0		0	0	0	0		1	0	0	0
k__Bacteria;p__OP8;c__OP8_1;o__;f__	0	0.000101874	0.000388954	0.000125834	0.00449792	0.00135593	0.00280689	0.00641826	0.000872709	0.000258699	0.000659522	0.000575209			k__Bacteria	p__Chlorobi	c__OPB56	o__	f__			0	0	0	0		0	0	0	0		1	0	2	1
k__Bacteria;p__OP8;c__OP8_1;o__HMMVPog-54;f__	0.000133958	0	0	0	0.000224896	0.000169492	0.000374251	0.00106971	0	0	0.00016488	0			k__Bacteria	p__Chlorobi	c__SM1B02	o__	f__			0	0	0	0		0	0	0	0		0	0	0	0
k__Bacteria;p__OP8;c__OP8_1;o__OPB95;f__	0	0	0	0	0.000112448	0	0	0	0	0	0	0			k__Bacteria	p__Chlorobi	c__SM1B09	o__	f__			0	0	0	0		0	0	0	0		0	0	1	0
k__Bacteria;p__OP8;c__OP8_1;o__SHA-124;f__	0.000669792	0	0	0.000629168	0.00359834	0.00169492	0.00299401	0.0058834	0.0013714	0	0.00016488	0.000287604			k__Bacteria	p__Chloroflexi	c__Anaerolineae	o__Caldilineales	f__			0	1	0	0		0	0	0	0		0	0	0	0
k__Bacteria;p__OP8;c__OP8_2;o__;f__	0	0	0	0	0.000337344	0	0.000561377	0.00035657	0.000997382	0	0.000329761	0.000143802			k__Bacteria	p__Chloroflexi	c__Anaerolineae	o__O4D2Z37	f__			0	0	0	0		2	0	2	2		1	0	0	0
k__Bacteria;p__OP9;c__JS1;o__BA021;f__	0	0	0	0	0	0	0	0	0	0	0	0			k__Bacteria	p__Chloroflexi	c__Chloroflexi	o__Chloroflexales	f__Chlorothrixaceae			0	0	0	0		0	0	0	0		0	0	0	0
k__Bacteria;p__OP9;c__JS1;o__SB-45;f__	0	0	0	0	0	0	0	0	0	0	0	0			k__Bacteria	p__Chloroflexi	c__Chloroflexi	o__Chloroflexales	f__Oscillochloridaceae			0	0	0	0		0	0	0	0		0	0	0	0
k__Bacteria;p__OP9;c__OPB46;o__OPB72;f__	0	0	0	0	0	0	0	0	0	0	0	0			k__Bacteria	p__Chloroflexi	c__Chloroflexi	o__Roseiflexales	f__Roseiflexaceae			0	0	0	0		0	0	0	0		0	0	0	0
k__Bacteria;p__OP9;c__OPB46;o__OPB72;f__TIBD11	0	0	0	0	0	0	0	0	0	0	0	0			k__Bacteria	p__Chloroflexi	c__Chloroflexi-4	o__	f__			0	0	0	0		0	0	0	1		2	1	1	1
k__Bacteria;p__PAUC34f;c__;o__;f__	0	0	0	0	0	0	0	0.000178285	0.000124673	0	0	0			k__Bacteria	p__Chloroflexi	c__Dehalococcoidetes	o__	f__			0	0	0	0		8	2	1	8		5	2	2	4
k__Bacteria;p__Planctomycetes;c__C6;o__;f__	0.000133958	0	0.000388954	0	0	0	0	0	0	0	0	0			k__Bacteria	p__Chloroflexi	c__Dehalococcoidetes	o__NT-B4	f__			0	1	1	2		114	21	47	112		8	10	8	8
k__Bacteria;p__Planctomycetes;c__FFCH393;o__;f__	0	0	0	0.000125834	0	0	0	0	0	0	0.00016488	0			k__Bacteria	p__Chloroflexi	c__TK17	o__TK18	f__			0	0	1	0		0	0	0	0		1	0	0	0
k__Bacteria;p__Planctomycetes;c__Koll-18;o__;f__	0	0	0	0	0	0	0	0	0	0	0	0			k__Bacteria	p__Chloroflexi	c__Thermobacula	o__Thermobaculales	f__Thermobaculaceae			0	0	0	0		3	1	1	1		2	2	0	0
k__Bacteria;p__Planctomycetes;c__ODP123;o__;f__	0	0	0	0	0.000112448	0	0	0	0	0	0	0			k__Bacteria	p__Chloroflexi	c__Thermomicrobia	o__	f__			0	0	0	0		0	0	0	0		0	0	1	0
k__Bacteria;p__Planctomycetes;c__PW285;o__;f__	0.000133958	0	0	0	0	0	0	0	0	0	0	0			k__Bacteria	p__Cyanobacteria	c__	o__	f__			0	0	0	0		0	0	0	0		0	0	0	0
k__Bacteria;p__Planctomycetes;c__Phycisphaerae;o__;f__	0.00174146	0.000101874	0.000777907	0.00213917	0.00202406	0.00186441	0.00112275	0.0023177	0.00199476	0.00103479	0.00181369	0.00201323			k__Bacteria	p__Cyanobacteria	c__4C0d-2	o__	f__			0	0	0	0		0	0	0	1		0	0	0	0
k__Bacteria;p__Planctomycetes;c__Phycisphaerae;o__Phycisphaerales;f__	0.000133958	0	0	0.000251667	0	0	0	0.000178285	0.000498691	0	0.000329761	0.000575209			k__Bacteria	p__Cyanobacteria	c__4C0d-2	o__SM1D11	f__			0	0	0	1		0	0	0	0		1	0	0	0
k__Bacteria;p__Planctomycetes;c__Phycisphaerae;o__Phycisphaerales;f__Phycisphaeraceae	0	0	0.000194477	0.000125834	0	0	0	0.000178285	0	0	0	0			k__Bacteria	p__Cyanobacteria	c__4C0d-2	o__mle1-12	f__			0	0	0	0		0	0	0	0		0	0	2	0
k__Bacteria;p__Planctomycetes;c__Planctomycea;o__Gemmatales;f__Gemmataceae	0.00227729	0.000305623	0.0025282	0.00201334	0.000112448	0.000169492	0.000187126	0	0.0013714	0.000258699	0.0016488	0.00143802			k__Bacteria	p__Cyanobacteria	c__Chloroplast	o__Chlorophyta	f__Chlamydomonadaceae			0	0	0	0		0	0	0	0		0	0	0	0
k__Bacteria;p__Planctomycetes;c__Planctomycea;o__Gemmatales;f__Isosphaeraceae	0.000401875	0.000203749	0	0	0	0	0	0	0.000124673	0	0.00016488	0.000143802			k__Bacteria	p__Cyanobacteria	c__Chloroplast	o__Chlorophyta	f__Mamiellaceae			0	0	0	0		0	0	0	0		0	1	0	0
k__Bacteria;p__Planctomycetes;c__Planctomycea;o__Pirellulales;f__	0.0038848	0.00091687	0.00350058	0.00415251	0.00112448	0.00135593	0.00205838	0.00249599	0.00286747	0.000776096	0.00280297	0.00345125			k__Bacteria	p__Cyanobacteria	c__Chloroplast	o__Cryptophyta	f__			0	0	0	0		1	0	0	0		0	0	0	0
k__Bacteria;p__Planctomycetes;c__Planctomycea;o__Pirellulales;f__Pirellulaceae	0.00616209	0.00142624	0.00447297	0.00440418	0.00427302	0.000677966	0.00449102	0.00463541	0.00772971	0.00194024	0.00511129	0.00517688			k__Bacteria	p__Cyanobacteria	c__Chloroplast	o__Rhodophyta	f__			0	0	0	0		0	0	0	0		0	0	0	0
k__Bacteria;p__Planctomycetes;c__Planctomycea;o__Planctomycetales;f__Planctomycetaceae	0.00214334	0.000101874	0.00116686	0.00339751	0	0	0.000187126	0	0.00124673	0.000258699	0.000494641	0.00129422			k__Bacteria	p__Cyanobacteria	c__Nostocophycideae	o__Nostocales	f__Nostocaceae			0	0	1	0		0	0	0	0		0	0	0	0
k__Bacteria;p__Planctomycetes;c__agg27;o__CL500-15;f__	0.000401875	0	0	0	0	0	0	0.00035657	0.000374018	0	0.00016488	0			k__Bacteria	p__Cyanobacteria	c__Nostocophycideae	o__Nostocales	f__Rivulariaceae			0	0	0	0		0	0	0	0		0	0	0	0
k__Bacteria;p__Planctomycetes;c__agg27;o__OM190;f__	0.000133958	0	0	0.000251667	0	0	0	0	0.000249345	0	0	0.000143802			k__Bacteria	p__Cyanobacteria	c__Oscillatoriophycideae	o__	f__			0	0	0	0		0	0	0	0		0	0	0	0
k__Bacteria;p__Planctomycetes;c__vadinHA49;o__;f__	0.000133958	0.000101874	0.000388954	0	0.000112448	0.000169492	0	0	0.000249345	0.000129349	0.00016488	0			k__Bacteria	p__Cyanobacteria	c__Oscillatoriophycideae	o__Chroococcales	f__			0	0	0	1		0	0	0	0		0	0	0	0
k__Bacteria;p__Proteobacteria;c__;o__;f__	0	0	0	0	0	0	0	0	0.000249345	0	0.00016488	0			k__Bacteria	p__Cyanobacteria	c__Oscillatoriophycideae	o__Chroococcales	f__Xenococcaceae			0	0	0	0		0	0	0	0		1	0	0	0
k__Bacteria;p__Proteobacteria;c__Alphaproteobacteria;o__;f__	0.0016075	0.000305623	0.000972384	0.00151	0.000112448	0	0.000561377	0.000534855	0.000374018	0.000129349	0.00115416	0.000719011			k__Bacteria	p__Cyanobacteria	c__Oscillatoriophycideae	o__Oscillatoriales	f__Oscillatoriaceae			0	0	0	0		0	0	0	0		0	0	0	0
k__Bacteria;p__Proteobacteria;c__Alphaproteobacteria;o__Caulobacterales;f__Caulobacteraceae	0.000401875	0	0.000972384	0.000880836	0.000337344	0	0	0.00106971	0.000249345	0	0.00016488	0.000575209			k__Bacteria	p__Cyanobacteria	c__Oscillatoriophycideae	o__Oscillatoriales	f__Phormidiaceae			0	0	0	0		0	0	0	0		0	0	1	0
k__Bacteria;p__Proteobacteria;c__Alphaproteobacteria;o__Rhizobiales;f__	0.019424	0.00254686	0.0188643	0.0191267	0.000787136	0.000508475	0.000561377	0	0.00710635	0.00349243	0.00956307	0.0222893			k__Bacteria	p__Cyanobacteria	c__S15B-MN24	o__	f__			0	1	0	0		1	0	0	0		0	0	0	0
k__Bacteria;p__Proteobacteria;c__Alphaproteobacteria;o__Rhizobiales;f__Aurantimonadaceae	0	0	0	0	0	0	0	0	0	0	0	0			k__Bacteria	p__Cyanobacteria	c__Synechococcophycideae	o__Pseudanabaenales	f__Pseudanabaenaceae			0	0	1	1		0	0	0	0		0	0	0	0
k__Bacteria;p__Proteobacteria;c__Alphaproteobacteria;o__Rhizobiales;f__Beijerinckiaceae	0.000937709	0.000101874	0.000972384	0.000377501	0	0	0	0	0.00112205	0	0.00016488	0.000287604			k__Bacteria	p__Cyanobacteria	c__Synechococcophycideae	o__Synechococcales	f__Chamaesiphonaceae			0	0	0	1		0	0	0	0		0	0	0	0
k__Bacteria;p__Proteobacteria;c__Alphaproteobacteria;o__Rhizobiales;f__Bradyrhizobiaceae	0.00482251	0.000611247	0.00233372	0.00591418	0.000112448	0	0.000374251	0.00035657	0.00448822	0.00168154	0.0067601	0.0104976			k__Bacteria	p__Cyanobacteria	c__Synechococcophycideae	o__Synechococcales	f__Synechococcaceae			0	0	0	0		0	0	0	0		0	0	0	0
k__Bacteria;p__Proteobacteria;c__Alphaproteobacteria;o__Rhizobiales;f__Brucellaceae	0.000133958	0	0	0	0	0	0	0	0	0	0	0			k__Bacteria	p__Deferribacteres	c__Deferribacteres	o__Deferribacterales	f__Deferribacteraceae			0	0	0	0		0	0	0	0		0	0	0	0
k__Bacteria;p__Proteobacteria;c__Alphaproteobacteria;o__Rhizobiales;f__Hyphomicrobiaceae	0.0317482	0.00631622	0.0392843	0.0373726	0.00157427	0.000338983	0.00205838	0.0023177	0.0165815	0.00582072	0.0215993	0.0317803			k__Bacteria	p__Elusimicrobia	c__	o__	f__			0	0	1	0		0	0	0	0		0	0	0	0
k__Bacteria;p__Proteobacteria;c__Alphaproteobacteria;o__Rhizobiales;f__Methylobacteriaceae	0	0	0.000194477	0.000377501	0	0	0	0.000178285	0	0.000129349	0	0.000143802			k__Bacteria	p__Elusimicrobia	c__Elusimicrobia	o__Elusimicrobiales	f__Elusimicrobiaceae			0	0	0	0		0	0	0	0		0	0	0	0
k__Bacteria;p__Proteobacteria;c__Alphaproteobacteria;o__Rhizobiales;f__Methylocystaceae	0.00227729	0.000407498	0.00175029	0.00226501	0	0.000169492	0.000374251	0.00035657	0.00124673	0.000258699	0.00131904	0.00287604			k__Bacteria	p__Elusimicrobia	c__Elusimicrobia	o__FAC88	f__			0	2	0	0		0	0	0	1		0	0	0	0
k__Bacteria;p__Proteobacteria;c__Alphaproteobacteria;o__Rhizobiales;f__Phyllobacteriaceae	0.0016075	0	0.00155581	0.000755002	0.000224896	0	0	0.000178285	0.000872709	0	0.000989283	0.000575209			k__Bacteria	p__Elusimicrobia	c__Elusimicrobia	o__MVP-88	f__			0	0	0	0		0	0	0	0		1	0	0	1
k__Bacteria;p__Proteobacteria;c__Alphaproteobacteria;o__Rhizobiales;f__Rhizobiaceae	0.000133958	0.000101874	0.000388954	0.000629168	0	0	0	0	0	0	0.00016488	0.000287604			k__Bacteria	p__Elusimicrobia	c__Endomicrobia	o__	f__			0	0	0	0		0	0	0	0		0	0	0	0
k__Bacteria;p__Proteobacteria;c__Alphaproteobacteria;o__Rhizobiales;f__Rhodobiaceae	0.000267917	0	0	0.000251667	0	0	0	0	0	0	0.000329761	0			k__Bacteria	p__Fibrobacteres	c__Fibrobacteres-2	o__	f__			0	0	0	0		0	0	0	1		0	0	0	0
k__Bacteria;p__Proteobacteria;c__Alphaproteobacteria;o__Rhizobiales;f__Xanthobacteraceae	0.000267917	0.000305623	0.000777907	0.000251667	0	0	0	0	0.000124673	0	0	0			k__Bacteria	p__Firmicutes	c__Bacilli	o__	f__			0	0	0	0		0	0	0	1		0	0	0	0
k__Bacteria;p__Proteobacteria;c__Alphaproteobacteria;o__Rhodobacterales;f__	0	0	0	0.000125834	0	0	0	0	0	0	0	0			k__Bacteria	p__Firmicutes	c__Bacilli	o__Bacillales	f__			0	3	3	1		9	0	41	3		0	0	1	2
k__Bacteria;p__Proteobacteria;c__Alphaproteobacteria;o__Rhodobacterales;f__Hyphomonadaceae	0.000669792	0.000203749	0.00116686	0.000755002	0	0	0	0	0.000249345	0.000258699	0.000494641	0.00186943			k__Bacteria	p__Firmicutes	c__Bacilli	o__Bacillales	f__Sporolactobacillaceae			0	0	0	0		0	0	0	0		0	0	0	0
k__Bacteria;p__Proteobacteria;c__Alphaproteobacteria;o__Rhodobacterales;f__Rhodobacteraceae	0.00602813	0.000611247	0.00661221	0.00641752	0	0.000169492	0	0	0.00361551	0.000646747	0.00247321	0.0070463			k__Bacteria	p__Firmicutes	c__Bacilli	o__Bacillales	f__Staphylococcaceae			0	0	0	1		0	0	0	0		0	0	0	0
k__Bacteria;p__Proteobacteria;c__Alphaproteobacteria;o__Rhodospirillales;f__Acetobacteraceae	0.000535834	0.000101874	0.000777907	0.000503335	0.000337344	0	0	0.000178285	0.000124673	0.000129349	0.000989283	0.000287604			k__Bacteria	p__Firmicutes	c__Bacilli	o__Bacillales	f__Thermoactinomycetaceae			0	0	0	1		3	0	0	0		0	1	0	1
k__Bacteria;p__Proteobacteria;c__Alphaproteobacteria;o__Rhodospirillales;f__Rhodospirillaceae	0.00401875	0.00173187	0.00544535	0.00604002	0.000449792	0.000169492	0.000374251	0.00035657	0.00361551	0.00103479	0.00230833	0.00618349			k__Bacteria	p__Firmicutes	c__Bacilli	o__Lactobacillales	f__Enterococcaceae			0	0	0	0		0	0	0	0		0	0	0	0
k__Bacteria;p__Proteobacteria;c__Alphaproteobacteria;o__Rickettsiales;f__	0	0	0	0.000125834	0	0	0.000187126	0	0.000249345	0	0.00016488	0.000143802			k__Bacteria	p__Firmicutes	c__Bacilli	o__Lactobacillales	f__Lactobacillaceae			0	0	0	0		0	0	0	0		0	0	0	0
k__Bacteria;p__Proteobacteria;c__Alphaproteobacteria;o__Rickettsiales;f__Rickettsiaceae	0	0	0	0.000125834	0	0	0	0	0	0	0.00016488	0			k__Bacteria	p__Firmicutes	c__Bacilli	o__Lactobacillales	f__Streptococcaceae			0	1	0	0		0	0	0	0		0	0	0	0
k__Bacteria;p__Proteobacteria;c__Alphaproteobacteria;o__Sphingomonadales;f__	0.000669792	0.000305623	0.000388954	0.000503335	0.000112448	0	0	0	0.000623364	0.000258699	0.000329761	0.00100661			k__Bacteria	p__Firmicutes	c__Clostridia	o__1B07	f__			0	0	0	2		0	0	0	0		0	0	0	0
k__Bacteria;p__Proteobacteria;c__Alphaproteobacteria;o__Sphingomonadales;f__Erythrobacteraceae	0.000401875	0.000101874	0.000388954	0.000251667	0	0	0	0	0.000124673	0	0.000494641	0.000143802			k__Bacteria	p__Firmicutes	c__Clostridia	o__BSA2B-08	f__			0	0	0	0		0	0	0	0		0	0	0	0
k__Bacteria;p__Proteobacteria;c__Alphaproteobacteria;o__Sphingomonadales;f__Sphingomonadaceae	0.00522438	0.00091687	0.00525088	0.00629168	0	0	0.000187126	0.000178285	0.00149607	0.000905446	0.00395713	0.00402646			k__Bacteria	p__Firmicutes	c__Clostridia	o__Clostridiales	f__BSV43			0	0	0	1		1	0	3	0		0	0	1	0
k__Bacteria;p__Proteobacteria;c__Betaproteobacteria;o__;f__	0.00790355	0.00203749	0.0075846	0.00666918	0	0	0.000561377	0.000178285	0.00448822	0.00155219	0.00774938	0.00733391			k__Bacteria	p__Firmicutes	c__Clostridia	o__Clostridiales	f__Carboxydocellaceae			0	0	0	0		0	0	0	0		0	0	0	0
k__Bacteria;p__Proteobacteria;c__Betaproteobacteria;o__Burkholderiales;f__	0.0151373	0.00285249	0.0101128	0.00956336	0	0	0	0	0.00635831	0.00116414	0.00873866	0.00834052			k__Bacteria	p__Firmicutes	c__Clostridia	o__Clostridiales	f__ClostridialesFamilyXI.IncertaeSedis			0	0	0	1		1	0	1	0		0	0	0	0
k__Bacteria;p__Proteobacteria;c__Betaproteobacteria;o__Burkholderiales;f__Alcaligenaceae	0.00214334	0.000407498	0.00466744	0.00264251	0	0	0	0	0.00299215	0.000258699	0.000659522	0.00215703			k__Bacteria	p__Firmicutes	c__Clostridia	o__Clostridiales	f__ClostridialesFamilyXIII.IncertaeSedis			0	0	0	0		0	0	0	1		0	0	0	0
k__Bacteria;p__Proteobacteria;c__Betaproteobacteria;o__Burkholderiales;f__Burkholderiaceae	0.000535834	0.000101874	0.000583431	0.000503335	0.000112448	0	0	0	0.000124673	0	0.000659522	0.000431406			k__Bacteria	p__Firmicutes	c__Clostridia	o__Clostridiales	f__D2			0	0	0	0		0	0	0	0		0	0	0	0
k__Bacteria;p__Proteobacteria;c__Betaproteobacteria;o__Burkholderiales;f__Comamonadaceae	0.0393838	0.00101874	0.0342279	0.0313326	0.0500394	0.000169492	0.0162799	0.00338741	0.00635831	0.000646747	0.00214345	0.0142364			k__Bacteria	p__Firmicutes	c__Clostridia	o__Clostridiales	f__Heliobacteriaceae			0	0	0	0		1	0	0	0		0	0	0	0
k__Bacteria;p__Proteobacteria;c__Betaproteobacteria;o__Burkholderiales;f__Oxalobacteraceae	0.087207	0.00407498	0.0387009	0.0576318	0.072529	0	0.0151572	0.052594	0.0652038	0.000258699	0.0590272	0.0349439			k__Bacteria	p__Firmicutes	c__Clostridia	o__Clostridiales	f__Peptostreptococcaceae			0	0	0	0		0	0	0	0		0	0	0	0
k__Bacteria;p__Proteobacteria;c__Betaproteobacteria;o__Gallionellales;f__Gallionellaceae	0.000401875	0.000101874	0.000388954	0.000377501	0	0	0	0	0.000374018	0	0.00016488	0.000287604			k__Bacteria	p__Firmicutes	c__Clostridia	o__Clostridiales	f__Sulfobacillaceae			0	1	0	1		0	0	0	0		0	0	0	0
k__Bacteria;p__Proteobacteria;c__Betaproteobacteria;o__Hydrogenophilales;f__Hydrogenophilaceae	0.000937709	0.000509372	0.000972384	0.000880836	0.000112448	0	0	0.000178285	0.00261813	0.00103479	0.00148392	0.00186943			k__Bacteria	p__Firmicutes	c__Clostridia	o__Clostridiales	f__Syntrophomonadaceae			0	0	1	4		0	0	0	2		0	2	0	0
k__Bacteria;p__Proteobacteria;c__Betaproteobacteria;o__Methylophilales;f__	0.000133958	0	0.000583431	0.000377501	0.000112448	0	0	0	0.000872709	0.000258699	0.00115416	0.000575209			k__Bacteria	p__Firmicutes	c__Clostridia	o__Clostridiales	f__ThermoanaerobacteralesFamilyIII.IncertaeSedis			0	0	0	0		0	0	1	2		0	0	0	0
k__Bacteria;p__Proteobacteria;c__Betaproteobacteria;o__Methylophilales;f__Methylophilaceae	0	0.000101874	0	0.000251667	0	0	0	0	0.00361551	0.000129349	0.000329761	0.000143802			k__Bacteria	p__Firmicutes	c__Clostridia	o__Desulfitobacterales	f__Desulfitobacteraceae			0	0	0	0		0	0	0	0		0	0	0	0
k__Bacteria;p__Proteobacteria;c__Betaproteobacteria;o__Neisseriales;f__Neisseriaceae	0.000133958	0.000305623	0	0.000251667	0.00056224	0.000169492	0.000187126	0.000534855	0	0	0.00016488	0			k__Bacteria	p__Firmicutes	c__Clostridia	o__Halanaerobiales	f__Halanaerobiaceae			0	0	0	0		1	0	0	0		0	0	0	0
k__Bacteria;p__Proteobacteria;c__Betaproteobacteria;o__Nitrosomonadales;f__Nitrosomonadaceae	0.000267917	0.000203749	0.000194477	0	0	0	0	0	0.000124673	0	0.000494641	0.000287604			k__Bacteria	p__Firmicutes	c__Clostridia	o__MBA08	f__			0	0	1	0		1	2	0	1		0	1	1	0
k__Bacteria;p__Proteobacteria;c__Betaproteobacteria;o__Procabacteriales;f__Procabacteriaceae	0	0	0	0	0	0	0	0	0	0	0	0			k__Bacteria	p__Firmicutes	c__Clostridia	o__Natranaerobiales	f__Anaerobrancaceae			0	0	0	0		1	0	0	0		0	0	0	0
k__Bacteria;p__Proteobacteria;c__Betaproteobacteria;o__Rhodocyclales;f__	0.00843938	0.00203749	0.0112797	0.00591418	0.000337344	0	0.000374251	0.000178285	0.00224411	0.00284569	0.00280297	0.00460167			k__Bacteria	p__Firmicutes	c__Clostridia	o__Natranaerobiales	f__ML1228J-1			0	0	0	0		0	0	0	0		0	0	0	0
k__Bacteria;p__Proteobacteria;c__Betaproteobacteria;o__Rhodocyclales;f__Rhodocyclaceae	0.00924313	0.000713121	0.00175029	0.00704668	0.000224896	0.000338983	0.000748503	0.000178285	0.00423887	0.00142284	0.00329761	0.00417026			k__Bacteria	p__Firmicutes	c__Clostridia	o__Natranaerobiales	f__Natranaerobiaceae			0	0	0	0		0	0	0	0		0	0	0	0
k__Bacteria;p__Proteobacteria;c__Deltaproteobacteria;o__;f__	0.00334896	0.00112062	0.00291715	0.00239084	0.0354211	0.00711864	0.0243263	0.0413621	0.00286747	0.00271634	0.00461665	0.00546448			k__Bacteria	p__Firmicutes	c__Clostridia	o__Natranaerobiales	f__YAB3B13			0	0	0	0		0	0	0	0		0	0	0	0
k__Bacteria;p__Proteobacteria;c__Deltaproteobacteria;o__;f__Syntrophorhabdaceae	0.00200938	0.000203749	0.000777907	0.000503335	0.000899584	0.000169492	0.00112275	0.00213942	0.00947513	0.00103479	0.00230833	0.00100661			k__Bacteria	p__Firmicutes	c__Clostridia	o__SHA-98	f__			0	0	0	0		0	0	0	0		0	0	0	0
k__Bacteria;p__Proteobacteria;c__Deltaproteobacteria;o__Bdellovibrionales;f__Bacteriovoracaceae	0	0	0	0.000125834	0	0	0	0	0.000374018	0	0.00016488	0.000719011			k__Bacteria	p__Firmicutes	c__Clostridia	o__Thermoanaerobacterales	f__			0	0	0	0		0	0	0	0		1	1	0	2
k__Bacteria;p__Proteobacteria;c__Deltaproteobacteria;o__Bdellovibrionales;f__Bdellovibrionaceae	0.000133958	0	0.000194477	0.000125834	0	0	0.000187126	0	0	0	0.000329761	0.000431406			k__Bacteria	p__Firmicutes	c__Clostridia	o__Thermoanaerobacterales	f__Caldicellulosiruptoraceae			0	0	0	0		0	0	1	0		0	0	0	0
k__Bacteria;p__Proteobacteria;c__Deltaproteobacteria;o__CTD005-82B-02;f__	0.000133958	0	0	0	0	0	0.000187126	0	0.000124673	0	0	0			k__Bacteria	p__Firmicutes	c__Clostridia	o__Thermoanaerobacterales	f__Thermoanaerobacteraceae			0	0	1	0		1	0	0	0		0	0	1	1
k__Bacteria;p__Proteobacteria;c__Deltaproteobacteria;o__Desulfobacterales;f__	0.00455459	0.00112062	0.00213925	0.00302001	0.000337344	0.000169492	0.00112275	0.000534855	0.00349084	0.00116414	0.00379225	0.00258844			k__Bacteria	p__Fusobacteria	c__Fusobacteria	o__Fusobacteriales	f__Fusobacteriaceae			0	6	0	0		0	28	0	0		1	37	0	0
k__Bacteria;p__Proteobacteria;c__Deltaproteobacteria;o__Desulfobacterales;f__Desulfobulbaceae	0.000535834	0.000203749	0.000972384	0.000755002	0.000224896	0	0	0	0.00112205	0.000258699	0.000824402	0.00115042			k__Bacteria	p__GN02	c__	o__	f__			0	0	0	0		0	0	0	0		0	0	0	0
k__Bacteria;p__Proteobacteria;c__Deltaproteobacteria;o__Desulfobacterales;f__Nitrospinaceae	0	0	0.000388954	0	0.000112448	0.000169492	0.000374251	0.000178285	0	0	0	0			k__Bacteria	p__GN02	c__BB34	o__	f__			0	1	0	0		1	0	0	1		0	0	0	0
k__Bacteria;p__Proteobacteria;c__Deltaproteobacteria;o__Desulfovibrionales;f__Desulfohalobiaceae	0.000133958	0	0	0	0	0	0	0	0.000249345	0	0	0			k__Bacteria	p__GN02	c__GKS2-174	o__	f__			0	1	2	1		0	0	1	1		1	0	0	0
k__Bacteria;p__Proteobacteria;c__Deltaproteobacteria;o__Desulfovibrionales;f__Desulfomicrobiaceae	0	0	0	0	0	0	0	0	0.000124673	0	0	0			k__Bacteria	p__GN02	c__GN08	o__	f__			0	0	0	0		1	0	0	0		0	0	0	0
k__Bacteria;p__Proteobacteria;c__Deltaproteobacteria;o__Desulfovibrionales;f__Desulfovibrionaceae	0	0.000101874	0	0	0.000224896	0	0	0	0	0	0	0			k__Bacteria	p__GN04	c__5bav_B12	o__	f__			0	0	0	1		0	0	0	0		0	0	0	0
k__Bacteria;p__Proteobacteria;c__Deltaproteobacteria;o__Desulfurellales;f__Desulfurellaceae	0	0	0	0	0	0	0	0	0	0	0	0			k__Bacteria	p__GN06	c__	o__	f__			0	0	0	0		2	0	0	2		7	3	1	1
k__Bacteria;p__Proteobacteria;c__Deltaproteobacteria;o__Desulfuromonadales;f__	0.000535834	0.000101874	0.000972384	0	0	0.000169492	0	0.000534855	0.000124673	0.000129349	0	0			k__Bacteria	p__GN06	c__KSB3	o__	f__			0	0	0	0		2	0	1	1		1	2	0	0
k__Bacteria;p__Proteobacteria;c__Deltaproteobacteria;o__Desulfuromonadales;f__Desulfuromonadaceae	0.000535834	0	0.000194477	0.000377501	0	0	0	0.000178285	0	0	0	0			k__Bacteria	p__GN1	c__	o__	f__			0	0	0	0		0	0	0	0		0	0	0	0
k__Bacteria;p__Proteobacteria;c__Deltaproteobacteria;o__Desulfuromonadales;f__Geobacteraceae	0.0306765	0	0.00525088	0.0351076	0.00056224	0	0	0.000534855	0.0463783	0	0.0174773	0.0424216			k__Bacteria	p__GN12	c__	o__	f__			0	0	0	0		1	0	0	0		1	0	0	0
k__Bacteria;p__Proteobacteria;c__Deltaproteobacteria;o__Desulfuromonadales;f__Pelobacteraceae	0.00147354	0.000101874	0.000194477	0.000503335	0	0	0	0	0	0	0	0			k__Bacteria	p__GOUTA4	c__	o__	f__			0	0	0	0		0	0	1	1		0	0	0	0
k__Bacteria;p__Proteobacteria;c__Deltaproteobacteria;o__Entotheonellales;f__Entotheonellaceae	0.000133958	0	0	0.000125834	0	0	0	0	0	0.000129349	0	0			k__Bacteria	p__HDBW-WB69	c__	o__	f__			0	0	0	0		1	0	0	0		0	0	0	0
k__Bacteria;p__Proteobacteria;c__Deltaproteobacteria;o__MIZ46;f__	0.000401875	0.000203749	0.000194477	0.000377501	0	0	0	0.000178285	0.000374018	0	0.000659522	0.000575209			k__Bacteria	p__Hyd24-12	c__	o__	f__			0	0	0	0		0	0	0	0		0	0	0	0
k__Bacteria;p__Proteobacteria;c__Deltaproteobacteria;o__Myxococcales;f__	0.0016075	0.000101874	0.00213925	0.0018875	0.000337344	0	0.000187126	0.00106971	0.000623364	0.000388048	0.0016488	0.00201323			k__Bacteria	p__Hyd24-12	c__WM88	o__	f__			0	0	0	0		0	0	0	0		0	0	0	0
k__Bacteria;p__Proteobacteria;c__Deltaproteobacteria;o__Myxococcales;f__Cystobacteraceae	0	0.000101874	0	0.000125834	0	0	0	0	0	0	0.00016488	0			k__Bacteria	p__KSB1	c__GW-22	o__	f__			0	0	0	0		1	0	1	0		0	0	0	1
k__Bacteria;p__Proteobacteria;c__Deltaproteobacteria;o__Myxococcales;f__Haliangiaceae	0.000803751	0.000305623	0.000972384	0.000251667	0	0	0	0.000178285	0.000623364	0.000129349	0.000494641	0.00129422			k__Bacteria	p__KSB1	c__MSB-5B5	o__	f__			0	0	0	0		0	0	0	0		0	0	0	0
k__Bacteria;p__Proteobacteria;c__Deltaproteobacteria;o__Myxococcales;f__Myxococcaceae	0.00133958	0.00091687	0.00175029	0.00125834	0	0	0	0	0.000997382	0.000517397	0.000824402	0.000575209			k__Bacteria	p__KSB1	c__Ucn15732	o__	f__			0	0	0	2		0	0	0	0		0	0	0	0
k__Bacteria;p__Proteobacteria;c__Deltaproteobacteria;o__Myxococcales;f__Nannocystaceae	0.000133958	0	0	0.000125834	0	0	0	0	0	0	0	0			k__Bacteria	p__LCP-89	c__	o__	f__			0	0	0	0		2	0	0	3		0	0	0	1
k__Bacteria;p__Proteobacteria;c__Deltaproteobacteria;o__Myxococcales;f__Polyangiaceae	0.000133958	0	0.000583431	0	0.000224896	0	0.000187126	0.00071314	0.000124673	0.000129349	0.00016488	0.000143802			k__Bacteria	p__LD1	c__	o__	f__			0	0	0	0		1	0	0	0		1	0	1	2
k__Bacteria;p__Proteobacteria;c__Deltaproteobacteria;o__NB1-j;f__	0.000401875	0.000203749	0	0.000377501	0	0	0	0	0.000124673	0.000129349	0.000329761	0.000143802			k__Bacteria	p__Lentisphaerae	c__Lentisphaerae	o__Lentisphaerales	f__			0	0	0	0		0	0	0	0		0	0	0	0
k__Bacteria;p__Proteobacteria;c__Deltaproteobacteria;o__NB1-j;f__JTB38	0	0	0	0.000125834	0	0	0	0	0	0	0	0			k__Bacteria	p__Lentisphaerae	c__Lentisphaerae	o__Victivallales	f__			0	0	0	0		0	0	0	0		0	0	0	0
k__Bacteria;p__Proteobacteria;c__Deltaproteobacteria;o__NB1-j;f__MND4	0	0	0	0	0	0	0	0	0	0	0	0			k__Bacteria	p__Lentisphaerae	c__Lentisphaerae	o__Victivallales	f__Victivallaceae			0	0	0	0		0	1	0	0		0	0	0	0
k__Bacteria;p__Proteobacteria;c__Deltaproteobacteria;o__NB1-j;f__NB1-i	0.000133958	0	0	0	0.000112448	0	0	0	0.000124673	0	0	0			k__Bacteria	p__Lentisphaerae	c__Lentisphaerae	o__Z20	f__			0	0	0	0		0	0	0	0		0	0	0	0
k__Bacteria;p__Proteobacteria;c__Deltaproteobacteria;o__NKB15;f__	0	0	0	0	0	0	0	0	0	0	0.00016488	0			k__Bacteria	p__MSBL6	c__AT425_EubG1	o__	f__			0	0	0	0		0	0	0	0		0	0	1	0
k__Bacteria;p__Proteobacteria;c__Deltaproteobacteria;o__Syntrophobacterales;f__	0.000133958	0	0.000388954	0.000251667	0.000112448	0.000169492	0.000187126	0	0.000249345	0.000129349	0	0.000143802			k__Bacteria	p__MVP-15	c__	o__	f__			0	0	0	0		0	0	0	0		0	0	0	0
k__Bacteria;p__Proteobacteria;c__Deltaproteobacteria;o__Syntrophobacterales;f__Desulfobacteraceae	0.00495646	0.000407498	0.00136134	0.00264251	0.0030361	0.000677966	0.00261976	0.00338741	0.00623364	0.00116414	0.00511129	0.00575209			k__Bacteria	p__NC10	c__12-24	o__Methylomirabiliales	f__Methylomirabiliaceae			0	0	0	1		0	0	0	3		0	0	0	1
k__Bacteria;p__Proteobacteria;c__Deltaproteobacteria;o__Syntrophobacterales;f__Syntrophaceae	0.00455459	0.000407498	0.00213925	0.00276834	0.0056224	0.00169492	0.00692365	0.00659654	0.00698167	0.00232829	0.00461665	0.00373886			k__Bacteria	p__NC10	c__wb1-A12	o__	f__			0	0	0	0		0	0	0	0		0	0	0	0
k__Bacteria;p__Proteobacteria;c__Deltaproteobacteria;o__Syntrophobacterales;f__Syntrophobacteraceae	0.00562626	0.00142624	0.00311163	0.00427834	0.00101203	0	0.000935629	0.00178285	0.00473756	0.00129349	0.00445177	0.00388266			k__Bacteria	p__NKB19	c__GN13	o__	f__			0	0	0	0		0	0	0	0		0	0	0	0
k__Bacteria;p__Proteobacteria;c__Epsilonproteobacteria;o__;f__	0	0	0	0	0	0	0	0	0	0	0	0			k__Bacteria	p__Nitrospirae	c__Nitrospira	o__Nitrospirales	f__			0	0	0	0		1	0	0	0		0	0	0	0
k__Bacteria;p__Proteobacteria;c__Epsilonproteobacteria;o__Campylobacterales;f__Campylobacteraceae	0.0235767	0	0.00739012	0.0690827	0.000674688	0	0.0409805	0.000178285	0.0585962	0	0.0492993	0.0836928			k__Bacteria	p__Nitrospirae	c__Nitrospira	o__Nitrospirales	f__Leptospirillaceae			0	0	0	0		0	0	0	0		0	0	0	0
k__Bacteria;p__Proteobacteria;c__Epsilonproteobacteria;o__Campylobacterales;f__Helicobacteraceae	0.00200938	0	0	0.000629168	0.00168672	0	0	0	0.000249345	0	0	0			k__Bacteria	p__O1aA90	c__	o__	f__			0	0	0	0		0	0	0	0		0	0	0	0
k__Bacteria;p__Proteobacteria;c__Epsilonproteobacteria;o__Nautiliales;f__Nautiliaceae	0	0	0	0	0	0	0	0	0	0	0	0			k__Bacteria	p__OP1	c__GAL35	o__	f__			0	0	0	0		0	0	0	0		0	0	0	0
k__Bacteria;p__Proteobacteria;c__Gammaproteobacteria;o__;f__	0.000401875	0	0.000194477	0.000377501	0	0	0	0	0.000623364	0.000258699	0.000329761	0.000575209			k__Bacteria	p__OP1	c__OP1	o__	f__			0	0	0	0		1	0	0	0		0	0	1	0
k__Bacteria;p__Proteobacteria;c__Gammaproteobacteria;o__Acidithiobacillales;f__Acidithiobacillaceae	0	0	0	0.000125834	0	0	0	0	0	0	0	0			k__Bacteria	p__OP11	c__	o__	f__			0	0	1	0		1	0	1	1		1	0	0	2
k__Bacteria;p__Proteobacteria;c__Gammaproteobacteria;o__Aeromonadales;f__Aeromonadaceae	0	0.000407498	0	0	0	0.00237288	0.000748503	0	0	0.000258699	0	0			k__Bacteria	p__OP11	c__OP11-2	o__KD3-145	f__			0	0	0	0		0	0	0	0		0	0	0	0
k__Bacteria;p__Proteobacteria;c__Gammaproteobacteria;o__Alteromonadales;f__Shewanellaceae	0	0	0	0	0	0	0	0	0	0	0	0			k__Bacteria	p__OP11	c__OP11-2	o__WCHB1-07	f__			0	0	0	0		0	0	0	0		0	0	0	0
k__Bacteria;p__Proteobacteria;c__Gammaproteobacteria;o__Chromatiales;f__	0.0016075	0.000305623	0.000388954	0.00100667	0.000449792	0	0.000561377	0.000178285	0.000997382	0.000388048	0.000494641	0.00100661			k__Bacteria	p__OP11	c__OP11-4	o__J-1	f__			0	0	0	0		0	0	0	0		1	0	0	0
k__Bacteria;p__Proteobacteria;c__Gammaproteobacteria;o__Chromatiales;f__Chromatiaceae	0.000267917	0	0	0	0	0	0	0	0.000374018	0	0	0.000143802			k__Bacteria	p__OP11	c__OP11-4	o__RCP1-27	f__			0	0	1	1		0	0	1	1		1	1	1	2
k__Bacteria;p__Proteobacteria;c__Gammaproteobacteria;o__Chromatiales;f__Ectothiorhodospiraceae	0	0	0	0	0	0	0	0	0	0	0.00016488	0.000143802			k__Bacteria	p__OP11	c__WCHB1-64	o__K2-4-19	f__			0	0	0	0		2	0	2	2		0	0	0	1
k__Bacteria;p__Proteobacteria;c__Gammaproteobacteria;o__Chromatiales;f__Halothiobacillaceae	0	0	0	0.000125834	0	0	0	0	0	0	0	0			k__Bacteria	p__OP11	c__WCHB1-64	o__d153	f__			0	0	0	0		0	1	0	3		0	0	0	0
k__Bacteria;p__Proteobacteria;c__Gammaproteobacteria;o__Chromatiales;f__Sinobacteraceae	0.00522438	0.00162999	0.00641774	0.00742419	0.000337344	0.000169492	0	0.000891424	0.0082284	0.00245764	0.00544106	0.00747771			k__Bacteria	p__OP3	c__BD4-9	o__	f__			0	0	0	0		0	0	0	0		0	1	1	1
k__Bacteria;p__Proteobacteria;c__Gammaproteobacteria;o__Chromatiales;f__Thiotrichaceae	0.000133958	0	0	0	0	0	0	0	0.000124673	0	0	0			k__Bacteria	p__OP3	c__PBS-25	o__	f__			0	0	0	0		0	0	0	0		0	0	0	2
k__Bacteria;p__Proteobacteria;c__Gammaproteobacteria;o__Enterobacteriales;f__Enterobacteriaceae	0	0.000203749	0	0.000125834	0.000224896	0.00220339	0.000187126	0.000534855	0	0.000129349	0.00016488	0			k__Bacteria	p__OP3	c__koll11	o__	f__			0	2	0	0		0	1	0	0		1	0	0	0
k__Bacteria;p__Proteobacteria;c__Gammaproteobacteria;o__Legionellales;f__	0	0	0	0	0	0	0	0.00035657	0.000124673	0.000129349	0.00016488	0			k__Bacteria	p__OP3	c__koll11	o__GIF10	f__			0	0	6	0		0	2	0	2		0	1	1	1
k__Bacteria;p__Proteobacteria;c__Gammaproteobacteria;o__Legionellales;f__Coxiellaceae	0.00133958	0.000101874	0.000194477	0.0011325	0.000224896	0.000169492	0.000561377	0.00178285	0.000498691	0.000129349	0.00115416	0.00115042			k__Bacteria	p__OP8	c__	o__	f__			0	0	0	0		0	0	0	0		0	0	0	0
k__Bacteria;p__Proteobacteria;c__Gammaproteobacteria;o__Legionellales;f__Legionellaceae	0.000401875	0	0	0.000125834	0	0.000338983	0	0.000178285	0.000498691	0	0.000329761	0.000719011			k__Bacteria	p__OP8	c__OP8_1	o__	f__			0	1	2	1		40	8	15	36		7	2	4	4
k__Bacteria;p__Proteobacteria;c__Gammaproteobacteria;o__Methylococcales;f__	0	0	0	0	0	0	0	0	0	0	0	0			k__Bacteria	p__OP8	c__OP8_1	o__OPB95	f__			0	0	0	0		1	0	0	0		0	0	0	0
k__Bacteria;p__Proteobacteria;c__Gammaproteobacteria;o__Methylococcales;f__Crenotrichaceae	0.00107167	0.000101874	0.000972384	0.000755002	0	0	0	0	0.000498691	0	0.000494641	0.000862813			k__Bacteria	p__OP8	c__OP8_2	o__	f__			0	0	0	0		3	0	3	2		8	0	2	1
k__Bacteria;p__Proteobacteria;c__Gammaproteobacteria;o__Methylococcales;f__Methylococcaceae	0.000535834	0.000101874	0	0.000125834	0	0	0	0.00071314	0.000623364	0	0.00016488	0.000287604			k__Bacteria	p__OP9	c__JS1	o__BA021	f__			0	0	0	0		0	0	0	0		0	0	0	0
k__Bacteria;p__Proteobacteria;c__Gammaproteobacteria;o__Oceanospirillales;f__125ds10	0	0	0	0.000125834	0	0	0	0	0	0	0.000329761	0			k__Bacteria	p__OP9	c__JS1	o__SB-45	f__			0	0	0	0		0	0	0	0		0	0	0	0
k__Bacteria;p__Proteobacteria;c__Gammaproteobacteria;o__Oceanospirillales;f__211ds20	0	0	0	0.000125834	0	0	0	0	0	0	0	0.000143802			k__Bacteria	p__OP9	c__OPB46	o__OPB72	f__			0	0	0	0		0	0	0	0		0	0	0	0
k__Bacteria;p__Proteobacteria;c__Gammaproteobacteria;o__Oceanospirillales;f__Alcanivoracaceae	0	0	0	0	0	0	0	0	0	0	0	0.000143802			k__Bacteria	p__OP9	c__OPB46	o__OPB72	f__TIBD11			0	0	0	0		0	0	0	0		0	0	0	0
k__Bacteria;p__Proteobacteria;c__Gammaproteobacteria;o__Oceanospirillales;f__Alteromonadaceae	0	0	0	0	0	0	0	0.000178285	0	0	0	0.000143802			k__Bacteria	p__PAUC34f	c__	o__	f__			0	0	0	0		0	0	0	1		1	0	0	0
k__Bacteria;p__Proteobacteria;c__Gammaproteobacteria;o__Oceanospirillales;f__FCPT525	0	0	0	0	0	0	0	0	0	0	0	0			k__Bacteria	p__Planctomycetes	c__FFCH393	o__	f__			0	0	0	1		0	0	0	0		0	0	1	0
k__Bacteria;p__Proteobacteria;c__Gammaproteobacteria;o__Oceanospirillales;f__HOC21	0	0	0	0	0	0	0	0	0	0	0	0			k__Bacteria	p__Planctomycetes	c__Koll-18	o__	f__			0	0	0	0		0	0	0	0		0	0	0	0
k__Bacteria;p__Proteobacteria;c__Gammaproteobacteria;o__Oceanospirillales;f__HTCC2089	0.000401875	0	0	0.000125834	0	0	0	0	0.000249345	0	0	0			k__Bacteria	p__Planctomycetes	c__ODP123	o__	f__			0	0	0	0		1	0	0	0		0	0	0	0
k__Bacteria;p__Proteobacteria;c__Gammaproteobacteria;o__Oceanospirillales;f__HTCC2188	0.000133958	0	0	0	0	0	0	0	0	0	0	0			k__Bacteria	p__Planctomycetes	c__Phycisphaerae	o__Phycisphaerales	f__Phycisphaeraceae			0	0	1	1		0	0	0	1		0	0	0	0
k__Bacteria;p__Proteobacteria;c__Gammaproteobacteria;o__Oceanospirillales;f__Halomonadaceae	0	0	0	0	0	0	0	0	0	0	0	0			k__Bacteria	p__Proteobacteria	c__	o__	f__			0	0	0	0		0	0	0	0		2	0	1	0
k__Bacteria;p__Proteobacteria;c__Gammaproteobacteria;o__Oceanospirillales;f__OM60	0.000133958	0.000203749	0	0	0	0	0	0	0.000124673	0.000129349	0.00016488	0.000143802			k__Bacteria	p__Proteobacteria	c__Alphaproteobacteria	o__Rhizobiales	f__Aurantimonadaceae			0	0	0	0		0	0	0	0		0	0	0	0
k__Bacteria;p__Proteobacteria;c__Gammaproteobacteria;o__Oceanospirillales;f__Oceanospirillaceae	0	0	0	0	0	0	0	0	0	0	0.00016488	0			k__Bacteria	p__Proteobacteria	c__Alphaproteobacteria	o__Rhizobiales	f__Methylobacteriaceae			0	0	1	3		0	0	0	1		0	1	0	1
k__Bacteria;p__Proteobacteria;c__Gammaproteobacteria;o__Pseudomonadales;f__	0	0	0	0	0	0	0	0	0	0	0	0			k__Bacteria	p__Proteobacteria	c__Alphaproteobacteria	o__Rhodobacterales	f__			0	0	0	1		0	0	0	0		0	0	0	0
k__Bacteria;p__Proteobacteria;c__Gammaproteobacteria;o__Pseudomonadales;f__Moraxellaceae	0.00254521	0.000203749	0.00194477	0.00264251	0	0	0	0.0023177	0.000124673	0	0.000824402	0.000431406			k__Bacteria	p__Proteobacteria	c__Alphaproteobacteria	o__Rickettsiales	f__			0	0	0	1		0	0	1	0		2	0	1	1
k__Bacteria;p__Proteobacteria;c__Gammaproteobacteria;o__Pseudomonadales;f__Pseudomonadaceae	0.00643001	0.000101874	0.00563983	0.0132125	0.175419	0.00101695	0.0930015	0.17775	0.0528612	0.000388048	0.0558945	0.0277538			k__Bacteria	p__Proteobacteria	c__Alphaproteobacteria	o__Rickettsiales	f__Rickettsiaceae			0	0	0	1		0	0	0	0		0	0	1	0
k__Bacteria;p__Proteobacteria;c__Gammaproteobacteria;o__Thiotrichales;f__	0	0	0.000388954	0.000251667	0	0	0	0	0	0.000129349	0.00016488	0.000143802			k__Bacteria	p__Proteobacteria	c__Betaproteobacteria	o__Methylophilales	f__Methylophilaceae			0	1	0	2		0	0	0	0		29	1	2	1
k__Bacteria;p__Proteobacteria;c__Gammaproteobacteria;o__Thiotrichales;f__Thiotrichaceae	0.000133958	0	0	0	0	0	0	0	0	0	0	0			k__Bacteria	p__Proteobacteria	c__Betaproteobacteria	o__Procabacteriales	f__Procabacteriaceae			0	0	0	0		0	0	0	0		0	0	0	0
k__Bacteria;p__Proteobacteria;c__Gammaproteobacteria;o__Vibrionales;f__Vibrionaceae	0	0	0	0.000125834	0	0	0.000187126	0	0	0	0	0			k__Bacteria	p__Proteobacteria	c__Deltaproteobacteria	o__Bdellovibrionales	f__Bacteriovoracaceae			0	0	0	1		0	0	0	0		3	0	1	5
k__Bacteria;p__Proteobacteria;c__Gammaproteobacteria;o__Xanthomonadales;f__	0.000133958	0	0.000388954	0.000125834	0	0	0	0	0	0	0	0.000143802			k__Bacteria	p__Proteobacteria	c__Deltaproteobacteria	o__Desulfobacterales	f__Nitrospinaceae			0	0	2	0		1	1	2	1		0	0	0	0
k__Bacteria;p__Proteobacteria;c__Gammaproteobacteria;o__Xanthomonadales;f__Sinobacteraceae	0	0	0	0.000125834	0	0	0	0	0	0	0	0			k__Bacteria	p__Proteobacteria	c__Deltaproteobacteria	o__Desulfovibrionales	f__Desulfomicrobiaceae			0	0	0	0		0	0	0	0		1	0	0	0
k__Bacteria;p__Proteobacteria;c__Gammaproteobacteria;o__Xanthomonadales;f__Xanthomonadaceae	0.00267917	0	0.0025282	0.00151	0	0	0.000187126	0	0.00174542	0.000388048	0.00115416	0.00230083			k__Bacteria	p__Proteobacteria	c__Deltaproteobacteria	o__Desulfovibrionales	f__Desulfovibrionaceae			0	1	0	0		2	0	0	0		0	0	0	0
k__Bacteria;p__SAR406;c__AB16;o__Arctic96B-7;f__	0	0	0	0	0	0	0	0	0	0	0.00016488	0			k__Bacteria	p__Proteobacteria	c__Deltaproteobacteria	o__Desulfurellales	f__Desulfurellaceae			0	0	0	0		0	0	0	0		0	0	0	0
k__Bacteria;p__SAR406;c__AB16;o__Arctic96B-7;f__A714017	0	0	0	0	0	0	0	0	0	0	0	0.000143802			k__Bacteria	p__Proteobacteria	c__Deltaproteobacteria	o__Myxococcales	f__Cystobacteraceae			0	1	0	1		0	0	0	0		0	0	1	0
k__Bacteria;p__SAR406;c__AB16;o__ZA3648c;f__AEGEAN_185	0	0	0	0	0	0	0	0	0	0	0	0			k__Bacteria	p__Proteobacteria	c__Deltaproteobacteria	o__NB1-j	f__JTB38			0	0	0	1		0	0	0	0		0	0	0	0
k__Bacteria;p__SBR1093;c__VHS-B5-50;o__;f__	0.000133958	0	0.000194477	0.000125834	0	0	0.000187126	0.00035657	0	0	0	0			k__Bacteria	p__Proteobacteria	c__Deltaproteobacteria	o__NB1-j	f__MND4			0	0	0	0		0	0	0	0		0	0	0	0
k__Bacteria;p__SC3;c__;o__;f__	0	0	0	0.000125834	0.000224896	0	0	0	0	0	0.00016488	0			k__Bacteria	p__Proteobacteria	c__Deltaproteobacteria	o__NKB15	f__			0	0	0	0		0	0	0	0		0	0	1	0
k__Bacteria;p__SC4;c__;o__;f__	0.000133958	0	0	0	0.000112448	0.000169492	0	0	0.000124673	0	0	0.000143802			k__Bacteria	p__Proteobacteria	c__Epsilonproteobacteria	o__	f__			0	0	0	0		0	0	0	0		0	0	0	0
k__Bacteria;p__SC4;c__KD3-113;o__;f__	0	0	0	0	0.000112448	0	0	0	0	0	0	0.000143802			k__Bacteria	p__Proteobacteria	c__Epsilonproteobacteria	o__Nautiliales	f__Nautiliaceae			0	0	0	0		0	0	0	0		0	0	0	0
k__Bacteria;p__SM2F11;c__;o__;f__	0	0	0.000194477	0	0	0	0	0	0	0	0	0.000143802			k__Bacteria	p__Proteobacteria	c__Gammaproteobacteria	o__Acidithiobacillales	f__Acidithiobacillaceae			0	0	0	1		0	0	0	0		0	0	0	0
k__Bacteria;p__SPAM;c__0319-6G9;o__;f__	0.00133958	0.000713121	0.0025282	0.00176167	0	0	0.000374251	0	0.000623364	0.000258699	0.00115416	0.000143802			k__Bacteria	p__Proteobacteria	c__Gammaproteobacteria	o__Aeromonadales	f__Aeromonadaceae			0	4	0	0		0	14	4	0		0	2	0	0
k__Bacteria;p__SPAM;c__FFCH6980;o__;f__	0.000267917	0.000203749	0	0.000251667	0	0	0	0	0	0	0	0			k__Bacteria	p__Proteobacteria	c__Gammaproteobacteria	o__Alteromonadales	f__Shewanellaceae			0	0	0	0		0	0	0	0		0	0	0	0
k__Bacteria;p__SR1;c__;o__;f__	0	0	0	0	0	0	0	0	0	0	0	0			k__Bacteria	p__Proteobacteria	c__Gammaproteobacteria	o__Chromatiales	f__Ectothiorhodospiraceae			0	0	0	0		0	0	0	0		0	0	1	1
k__Bacteria;p__SRI-24;c__;o__;f__	0	0	0	0	0	0	0	0	0	0	0	0			k__Bacteria	p__Proteobacteria	c__Gammaproteobacteria	o__Chromatiales	f__Halothiobacillaceae			0	0	0	1		0	0	0	0		0	0	0	0
k__Bacteria;p__Spirochaetes;c__;o__;f__	0.000133958	0	0	0.000377501	0.000449792	0	0.000187126	0.000891424	0.000249345	0	0.00016488	0.000143802			k__Bacteria	p__Proteobacteria	c__Gammaproteobacteria	o__Enterobacteriales	f__Enterobacteriaceae			0	2	0	1		2	13	1	3		0	1	1	0
k__Bacteria;p__Spirochaetes;c__Brachyspirae;o__Brachyspirales;f__Brachyspiraceae	0	0	0	0	0	0	0	0	0	0	0	0			k__Bacteria	p__Proteobacteria	c__Gammaproteobacteria	o__Legionellales	f__			0	0	0	0		0	0	0	2		1	1	1	0
k__Bacteria;p__Spirochaetes;c__GN05;o__IF025;f__	0.000267917	0	0	0	0	0	0.000187126	0.000178285	0.000124673	0	0	0.000287604			k__Bacteria	p__Proteobacteria	c__Gammaproteobacteria	o__Methylococcales	f__			0	0	0	0		0	0	0	0		0	0	0	0
k__Bacteria;p__Spirochaetes;c__Leptospirae;o__Leptospirales;f__Leptospiraceae	0	0	0.00116686	0.000251667	0.000337344	0.000169492	0	0.000178285	0.000623364	0.000129349	0.000494641	0.000719011			k__Bacteria	p__Proteobacteria	c__Gammaproteobacteria	o__Oceanospirillales	f__125ds10			0	0	0	1		0	0	0	0		0	0	2	0
k__Bacteria;p__Spirochaetes;c__M1NP2-04;o__;f__	0	0	0	0	0	0	0	0	0.000124673	0	0	0.000143802			k__Bacteria	p__Proteobacteria	c__Gammaproteobacteria	o__Oceanospirillales	f__211ds20			0	0	0	1		0	0	0	0		0	0	0	1
k__Bacteria;p__Spirochaetes;c__Spirochaetes;o__Sphaerochaetales;f__Sphaerochaetaceae	0	0	0	0	0	0	0	0	0	0	0	0			k__Bacteria	p__Proteobacteria	c__Gammaproteobacteria	o__Oceanospirillales	f__Alcanivoracaceae			0	0	0	0		0	0	0	0		0	0	0	1
k__Bacteria;p__Spirochaetes;c__Spirochaetes;o__Spirochaetales;f__Spirochaetaceae	0.00214334	0.000203749	0.000583431	0.000755002	0.00236141	0.00101695	0.00336826	0.00570512	0.00461289	0.00103479	0.00329761	0.00244464			k__Bacteria	p__Proteobacteria	c__Gammaproteobacteria	o__Oceanospirillales	f__Alteromonadaceae			0	0	0	0		0	0	0	1		0	0	0	1
k__Bacteria;p__Spirochaetes;c__WWE1;o__PBS-18;f__SHA-116	0	0	0	0.000125834	0	0	0	0	0	0	0	0			k__Bacteria	p__Proteobacteria	c__Gammaproteobacteria	o__Oceanospirillales	f__FCPT525			0	0	0	0		0	0	0	0		0	0	0	0
k__Bacteria;p__Spirochaetes;c__WWE1;o__PBS-18;f__SHA-4	0	0	0	0	0	0	0	0	0	0	0	0			k__Bacteria	p__Proteobacteria	c__Gammaproteobacteria	o__Oceanospirillales	f__HOC21			0	0	0	0		0	0	0	0		0	0	0	0
k__Bacteria;p__Synergistetes;c__Synergistia;o__Synergistales;f__Dethiosulfovibrionaceae	0	0	0	0	0	0	0	0	0	0	0	0			k__Bacteria	p__Proteobacteria	c__Gammaproteobacteria	o__Oceanospirillales	f__Halomonadaceae			0	0	0	0		0	0	0	0		0	0	0	0
k__Bacteria;p__Synergistetes;c__Synergistia;o__Synergistales;f__TTA_B6	0	0	0	0	0	0	0	0	0	0	0	0			k__Bacteria	p__Proteobacteria	c__Gammaproteobacteria	o__Oceanospirillales	f__Oceanospirillaceae			0	0	0	0		0	0	0	0		0	0	1	0
k__Bacteria;p__Synergistetes;c__Synergistia;o__Synergistales;f__Thermovirgaceae	0	0	0	0	0	0	0	0	0	0	0	0			k__Bacteria	p__Proteobacteria	c__Gammaproteobacteria	o__Pseudomonadales	f__			0	0	0	0		0	0	0	0		0	0	0	0
k__Bacteria;p__TG3;c__TG3-1;o__GN09;f__	0.000133958	0	0	0	0	0	0	0.000178285	0.0013714	0.000258699	0.00016488	0.000287604			k__Bacteria	p__Proteobacteria	c__Gammaproteobacteria	o__Thiotrichales	f__			0	0	2	2		0	0	0	0		0	1	1	1
k__Bacteria;p__TG3;c__TG3-1;o__M1PL1-46;f__	0	0	0	0	0	0	0	0	0.000374018	0	0.00016488	0			k__Bacteria	p__Proteobacteria	c__Gammaproteobacteria	o__Vibrionales	f__Vibrionaceae			0	0	0	1		0	0	1	0		0	0	0	0
k__Bacteria;p__TK-SH1;c__;o__;f__	0	0	0	0	0	0	0	0	0	0	0	0			k__Bacteria	p__Proteobacteria	c__Gammaproteobacteria	o__Xanthomonadales	f__Sinobacteraceae			0	0	0	1		0	0	0	0		0	0	0	0
k__Bacteria;p__TM6;c__SBRH58;o__;f__	0	0	0	0	0	0	0	0	0	0	0	0			k__Bacteria	p__SAR406	c__AB16	o__Arctic96B-7	f__			0	0	0	0		0	0	0	0		0	0	1	0
k__Bacteria;p__TM6;c__SJA-4;o__;f__	0.000267917	0.000101874	0.000194477	0.000377501	0.000112448	0.000169492	0.000561377	0.00035657	0.000498691	0.000129349	0.00131904	0.000719011			k__Bacteria	p__SAR406	c__AB16	o__Arctic96B-7	f__A714017			0	0	0	0		0	0	0	0		0	0	0	1
k__Bacteria;p__TM7;c__;o__;f__	0	0	0	0	0.000674688	0	0.000187126	0	0	0	0	0			k__Bacteria	p__SAR406	c__AB16	o__ZA3648c	f__AEGEAN_185			0	0	0	0		0	0	0	0		0	0	0	0
k__Bacteria;p__TM7;c__MJK10;o__;f__	0	0	0	0	0	0	0	0	0	0	0	0			k__Bacteria	p__SC3	c__	o__	f__			0	0	0	1		2	0	0	0		0	0	1	0
k__Bacteria;p__TM7;c__TM7-1;o__;f__	0.000267917	0.000101874	0.000194477	0.000629168	0	0	0	0.000178285	0.000374018	0.000129349	0.000329761	0.000287604			k__Bacteria	p__SC4	c__KD3-113	o__	f__			0	0	0	0		1	0	0	0		0	0	0	1
k__Bacteria;p__TM7;c__TM7-3;o__;f__	0.000133958	0	0	0	0	0	0	0	0	0	0	0.000143802			k__Bacteria	p__SM2F11	c__	o__	f__			0	0	1	0		0	0	0	0		0	0	0	1
k__Bacteria;p__TM7;c__TM7-3;o__Blgi18;f__	0.000133958	0	0.000194477	0.000125834	0	0	0	0	0	0	0	0			k__Bacteria	p__SR1	c__	o__	f__			0	0	0	0		0	0	0	0		0	0	0	0
k__Bacteria;p__TM7;c__TM7-3;o__EW055;f__	0.000669792	0	0.000583431	0.000629168	0	0.000169492	0	0	0.000124673	0	0	0			k__Bacteria	p__SRI-24	c__	o__	f__			0	0	0	0		0	0	0	0		0	0	0	0
k__Bacteria;p__TM7;c__TM7-3;o__I025;f__A29	0	0.000101874	0	0	0	0	0	0	0	0	0	0			k__Bacteria	p__Spirochaetes	c__Brachyspirae	o__Brachyspirales	f__Brachyspiraceae			0	0	0	0		0	0	0	0		0	0	0	0
k__Bacteria;p__Tenericutes;c__;o__;f__	0	0	0.000194477	0	0	0	0	0	0	0	0	0			k__Bacteria	p__Spirochaetes	c__Leptospirae	o__Leptospirales	f__Leptospiraceae			0	0	6	2		3	1	0	1		5	1	3	5
k__Bacteria;p__Tenericutes;c__Erysipelotrichi;o__Erysipelotrichales;f__Erysipelotrichaceae	0.000535834	0	0.000972384	0.00176167	0	0	0.000374251	0.000178285	0	0	0	0			k__Bacteria	p__Spirochaetes	c__M1NP2-04	o__	f__			0	0	0	0		0	0	0	0		1	0	0	1
k__Bacteria;p__Tenericutes;c__Erysipelotrichi;o__Erysipelotrichales;f__vadinHA31	0	0	0	0.000125834	0	0	0	0	0	0	0.00016488	0.000575209			k__Bacteria	p__Spirochaetes	c__Spirochaetes	o__Sphaerochaetales	f__Sphaerochaetaceae			0	0	0	0		0	0	0	0		0	0	0	0
k__Bacteria;p__Tenericutes;c__Mollicutes;o__RF39;f__	0	0	0	0.000125834	0	0	0	0	0	0	0	0			k__Bacteria	p__Spirochaetes	c__WWE1	o__PBS-18	f__SHA-116			0	0	0	1		0	0	0	0		0	0	0	0
k__Bacteria;p__Thermi;c__Deinococci;o__Deinococcales;f__Deinococcaceae	0.000937709	0	0	0.000251667	0.000112448	0	0.000374251	0.000178285	0.000374018	0.000129349	0.000659522	0.000287604			k__Bacteria	p__Spirochaetes	c__WWE1	o__PBS-18	f__SHA-4			0	0	0	0		0	0	0	0		0	0	0	0
k__Bacteria;p__Thermi;c__Deinococci;o__Thermales;f__Thermaceae	0	0	0	0.000503335	0	0	0	0	0.000124673	0.000129349	0	0.000143802			k__Bacteria	p__Synergistetes	c__Synergistia	o__Synergistales	f__Dethiosulfovibrionaceae			0	0	0	0		0	0	0	0		0	0	0	0
k__Bacteria;p__Thermodesulfobacteria;c__Thermodesulfobacteria;o__Thermodesulfobacteriales;f__Thermodesulfobacteriaceae	0	0	0	0.000125834	0	0	0.000187126	0	0	0	0	0.000143802			k__Bacteria	p__Synergistetes	c__Synergistia	o__Synergistales	f__TTA_B6			0	0	0	0		0	0	0	0		0	0	0	0
k__Bacteria;p__Thermotogae;c__Thermotogae;o__Thermotogales;f__Thermotogaceae	0	0	0	0	0	0	0	0.000178285	0	0	0	0			k__Bacteria	p__Synergistetes	c__Synergistia	o__Synergistales	f__Thermovirgaceae			0	0	0	0		0	0	0	0		0	0	0	0
k__Bacteria;p__VHS-B3-43;c__;o__;f__	0	0	0	0	0	0	0	0	0	0	0.00016488	0			k__Bacteria	p__TG3	c__TG3-1	o__M1PL1-46	f__			0	0	0	0		0	0	0	0		3	0	1	0
k__Bacteria;p__Verrucomicrobia;c__;o__;f__	0.000133958	0	0	0.000251667	0	0	0	0.000178285	0.000124673	0	0.00016488	0.000287604			k__Bacteria	p__TK-SH1	c__	o__	f__			0	0	0	0		0	0	0	0		0	0	0	0
k__Bacteria;p__Verrucomicrobia;c__Methylacidiphilae;o__Methylacidiphilales;f__LD19	0	0.000101874	0	0	0.000112448	0	0	0	0	0	0	0			k__Bacteria	p__TM6	c__SBRH58	o__	f__			0	0	0	0		0	0	0	0		0	0	0	0
k__Bacteria;p__Verrucomicrobia;c__Methylacidiphilae;o__Methylacidiphilales;f__Methylacidiphilaceae	0	0	0	0	0.000112448	0	0	0.00071314	0	0	0	0			k__Bacteria	p__TM7	c__	o__	f__			0	0	0	0		6	0	1	0		0	0	0	0
k__Bacteria;p__Verrucomicrobia;c__Opitutae;o__;f__	0.000133958	0	0	0	0	0	0	0	0	0	0	0			k__Bacteria	p__TM7	c__MJK10	o__	f__			0	0	0	0		0	0	0	0		0	0	0	0
k__Bacteria;p__Verrucomicrobia;c__Opitutae;o__Opitutales;f__Opitutaceae	0.000133958	0.000101874	0.000194477	0.000251667	0	0	0	0	0	0.000129349	0.00016488	0.000143802			k__Bacteria	p__TM7	c__TM7-3	o__I025	f__A29			0	1	0	0		0	0	0	0		0	0	0	0
k__Bacteria;p__Verrucomicrobia;c__Opitutae;o__Puniceicoccales;f__Puniceicoccaceae	0	0	0	0	0	0	0	0	0	0	0	0			k__Bacteria	p__Tenericutes	c__	o__	f__			0	0	1	0		0	0	0	0		0	0	0	0
k__Bacteria;p__Verrucomicrobia;c__R76-B18;o__;f__	0	0	0	0	0	0	0	0	0	0	0	0			k__Bacteria	p__Tenericutes	c__Erysipelotrichi	o__Erysipelotrichales	f__vadinHA31			0	0	0	1		0	0	0	0		0	0	1	4
k__Bacteria;p__Verrucomicrobia;c__Spartobacteria;o__Spartobacteriales;f__Spartobacteriaceae	0.00120563	0	0.000777907	0.00289417	0.000224896	0	0	0.00071314	0.000623364	0.000517397	0.000824402	0.000575209			k__Bacteria	p__Tenericutes	c__Mollicutes	o__RF39	f__			0	0	0	1		0	0	0	0		0	0	0	0
k__Bacteria;p__Verrucomicrobia;c__TP21;o__;f__	0	0	0.000194477	0	0.000112448	0	0	0	0.000374018	0	0	0.000143802			k__Bacteria	p__Thermi	c__Deinococci	o__Thermales	f__Thermaceae			0	0	0	4		0	0	0	0		1	1	0	1
k__Bacteria;p__Verrucomicrobia;c__Verruco-5;o__;f__	0.000133958	0	0	0.000125834	0.000449792	0	0.000187126	0	0.000249345	0	0	0.000287604			k__Bacteria	p__Thermodesulfobacteria	c__Thermodesulfobacteria	o__Thermodesulfobacteriales	f__Thermodesulfobacteriaceae			0	0	0	1		0	0	1	0		0	0	0	1
k__Bacteria;p__Verrucomicrobia;c__Verruco-5;o__RFP12;f__	0	0	0	0	0	0	0	0	0	0	0	0			k__Bacteria	p__Thermotogae	c__Thermotogae	o__Thermotogales	f__Thermotogaceae			0	0	0	0		0	0	0	1		0	0	0	0
k__Bacteria;p__Verrucomicrobia;c__Verrucomicrobiae;o__Verrucomicrobiales;f__	0.00120563	0	0.000194477	0.00176167	0.00056224	0.000169492	0.000374251	0.00035657	0.000374018	0.000258699	0.00131904	0.00172563			k__Bacteria	p__VHS-B3-43	c__	o__	f__			0	0	0	0		0	0	0	0		0	0	1	0
k__Bacteria;p__Verrucomicrobia;c__Verrucomicrobiae;o__Verrucomicrobiales;f__Verrucomicrobiaceae	0.003215	0.000203749	0.00194477	0.00364918	0.000224896	0	0	0	0.000498691	0.000646747	0	0			k__Bacteria	p__Verrucomicrobia	c__Methylacidiphilae	o__Methylacidiphilales	f__LD19			0	1	0	0		1	0	0	0		0	0	0	0
k__Bacteria;p__Verrucomicrobia;c__Verrucomicrobiae;o__Verrucomicrobiales;f__Verrucomicrobiasubdivision3	0.000803751	0.000203749	0	0.000629168	0.00056224	0.000338983	0	0	0.000374018	0.000258699	0.000329761	0.000431406			k__Bacteria	p__Verrucomicrobia	c__Methylacidiphilae	o__Methylacidiphilales	f__Methylacidiphilaceae			0	0	0	0		1	0	0	4		0	0	0	0
k__Bacteria;p__WPS-2;c__;o__;f__	0	0	0	0.000125834	0	0	0	0	0	0	0	0			k__Bacteria	p__Verrucomicrobia	c__Opitutae	o__Puniceicoccales	f__Puniceicoccaceae			0	0	0	0		0	0	0	0		0	0	0	0
k__Bacteria;p__WS1;c__;o__;f__	0.000535834	0	0.000194477	0	0.000449792	0.000338983	0.000748503	0.00071314	0.000374018	0	0.000824402	0.000431406			k__Bacteria	p__Verrucomicrobia	c__R76-B18	o__	f__			0	0	0	0		0	0	0	0		0	0	0	0
k__Bacteria;p__WS2;c__;o__;f__	0	0	0	0.000251667	0.000224896	0	0	0	0	0	0.000329761	0.000143802			k__Bacteria	p__Verrucomicrobia	c__TP21	o__	f__			0	0	1	0		1	0	0	0		3	0	0	1
k__Bacteria;p__WS3;c__PRR-12;o__;f__	0	0	0	0	0.000337344	0	0.000187126	0.000178285	0.000124673	0	0	0			k__Bacteria	p__Verrucomicrobia	c__Verruco-5	o__RFP12	f__			0	0	0	0		0	0	0	0		0	0	0	0
k__Bacteria;p__WS3;c__PRR-12;o__CV106;f__	0	0	0	0.000251667	0	0	0	0.000178285	0	0	0	0			k__Bacteria	p__WPS-2	c__	o__	f__			0	0	0	1		0	0	0	0		0	0	0	0
k__Bacteria;p__WS3;c__PRR-12;o__GN03;f__	0	0	0.000194477	0.000125834	0	0	0	0	0.000249345	0	0	0			k__Bacteria	p__WS2	c__	o__	f__			0	0	0	2		2	0	0	0		0	0	2	1
k__Bacteria;p__WS3;c__PRR-12;o__LD1-PA13;f__	0.000133958	0	0.000194477	0.000251667	0.000337344	0	0.000561377	0.00035657	0.000249345	0.000258699	0.00016488	0.000143802			k__Bacteria	p__WS3	c__PRR-12	o__	f__			0	0	0	0		3	0	1	1		1	0	0	0
k__Bacteria;p__WS3;c__PRR-12;o__MSB-4E2;f__	0	0	0	0	0.000674688	0	0	0.000534855	0	0	0	0			k__Bacteria	p__WS3	c__PRR-12	o__CV106	f__			0	0	0	2		0	0	0	1		0	0	0	0
k__Bacteria;p__WS3;c__PRR-12;o__PBS-III-9;f__	0	0	0	0	0	0	0	0.000178285	0	0	0	0			k__Bacteria	p__WS3	c__PRR-12	o__GN03	f__			0	0	1	1		0	0	0	0		2	0	0	0
k__Bacteria;p__WS3;c__PRR-12;o__SAW1_B6;f__	0	0	0	0	0	0	0.000187126	0.00035657	0	0	0	0			k__Bacteria	p__WS3	c__PRR-12	o__MSB-4E2	f__			0	0	0	0		6	0	0	3		0	0	0	0
k__Bacteria;p__WS3;c__PRR-12;o__SSS58A;f__	0	0	0	0	0.000112448	0.000169492	0.000374251	0.00106971	0.000124673	0	0	0			k__Bacteria	p__WS3	c__PRR-12	o__PBS-III-9	f__			0	0	0	0		0	0	0	1		0	0	0	0
k__Bacteria;p__WS3;c__PRR-12;o__Sediment-1;f__	0.000669792	0.000203749	0.000388954	0.000503335	0.000449792	0	0.000187126	0.000891424	0.000748036	0.000129349	0.000329761	0.000575209			k__Bacteria	p__WS3	c__PRR-12	o__SAW1_B6	f__			0	0	0	0		0	0	1	2		0	0	0	0
k__Bacteria;p__WS3;c__PRR-12;o__Sediment-1;f__PRR-10	0.000937709	0.000305623	0.000777907	0.000629168	0.00056224	0.000508475	0.000187126	0.00035657	0.000623364	0	0.000329761	0.000431406			k__Bacteria	p__WS3	c__PRR-12	o__SSS58A	f__			0	0	0	0		1	1	2	6		1	0	0	0
k__Bacteria;p__WS3;c__PRR-12;o__wb1_H11;f__	0	0	0	0.000125834	0.000112448	0	0	0	0	0	0	0.000143802			k__Bacteria	p__WS3	c__PRR-12	o__wb1_H11	f__			0	0	0	1		1	0	0	0		0	0	0	1
k__Bacteria;p__WS6;c__;o__;f__	0	0	0	0	0	0	0	0	0	0	0.00016488	0			k__Bacteria	p__WS6	c__	o__	f__			0	0	0	0		0	0	0	0		0	0	1	0
k__Bacteria;p__WS6;c__WM1006;o__;f__	0	0	0	0	0	0	0	0	0	0	0	0			k__Bacteria	p__WS6	c__WM1006	o__	f__			0	0	0	0		0	0	0	0		0	0	0	0
k__Bacteria;p__ZB2;c__;o__;f__	0	0	0	0	0.000112448	0.000338983	0.000187126	0	0	0	0	0			k__Bacteria	p__ZB2	c__	o__	f__			0	0	0	0		1	2	1	0		0	0	0	0
k__Bacteria;p__ZB3;c__;o__;f__	0	0	0	0.000125834	0	0	0	0	0	0	0	0			k__Bacteria	p__ZB3	c__	o__	f__			0	0	0	1		0	0	0	0		0	0	0	0
k__Bacteria;p__ZB3;c__Rs-J96;o__;f__	0	0	0	0	0	0	0	0	0	0	0	0			k__Bacteria	p__ZB3	c__Rs-J96	o__	f__			0	0	0	0		0	0	0	0		0	0	0	0
																					Other/Unclassified	2891	771	1724	2848		2863	443	1349	2551		2666	788	1940	2579
																					Site:	HC					NOAA					NH
																					Amendment:	Unamended	Cellobiose	Lactate	Ethanol		Unamended	Cellobiose	Lactate	Ethanol		Unamended	Cellobiose	Lactate	Ethanol
																					Total Sequence Reads:	7465	9816	5142	7947		8893	5900	5344	5609		8021	7731	6065	6954
															GENUS
No blast hit;Other;Other;Other;Other;Other	0.000267917	0	0	0.000125834	0.000337344	0.000169492	0	0	0.000374018	0.000129349	0	0.000287604			k__Bacteria	p__Bacteroidetes	c__Flavobacteria	o__Flavobacteriales	f__Flavobacteriaceae	g__Flavobacterium		1296	147	386	998		1999	1	446	537		1724	52	782	1370
k__Bacteria;p__;c__;o__;f__;g__	0.000133958	0	0	0	0.000337344	0	0.000187126	0.00035657	0	0	0.00016488	0			k__Bacteria	p__Firmicutes	c__Clostridia	o__Clostridiales	f__Clostridiaceae	g__Clostridium		678	4191	743	843		904	3593	464	733		843	3894	1065	586
k__Bacteria;p__49S1_2B;c__;o__;f__;g__	0	0	0	0	0	0	0	0	0.000249345	0.000258699	0	0			k__Bacteria	p__Proteobacteria	c__Betaproteobacteria	o__Burkholderiales	f__Oxalobacteraceae	g__		504	39	140	375		138	0	16	68		399	1	300	190
k__Bacteria;p__ABY1_OD1;c__;o__;f__;g__	0.000267917	0	0	0	0.000112448	0	0.000187126	0.000178285	0	0	0	0.000287604			k__Bacteria	p__Firmicutes	c__Clostridia	o__Clostridiales	f__Eubacteriaceae	g__		231	1	20	216		3	0	5	0		196	1	51	409
k__Bacteria;p__AC1;c__LC-1;o__;f__;g__	0.000133958	0	0	0	0.000112448	0.000169492	0	0.000178285	0	0	0	0			k__Bacteria	p__Proteobacteria	c__Deltaproteobacteria	o__Desulfuromonadales	f__Geobacteraceae	g__Geobacter		229	0	27	279		5	0	0	3		372	0	106	295
k__Bacteria;p__AC1;c__SHA-114;o__;f__;g__	0	0	0	0	0.000112448	0.000169492	0	0	0.000124673	0	0	0			k__Bacteria	p__Proteobacteria	c__Epsilonproteobacteria	o__Campylobacterales	f__Campylobacteraceae	g__Arcobacter		176	0	38	543		6	0	219	1		470	0	299	582
k__Bacteria;p__AD3;c__ABS-6;o__;f__;g__	0	0	0	0	0.000112448	0	0	0	0	0	0	0			k__Bacteria	p__Firmicutes	c__Clostridia	o__Clostridiales	f__ClostridialesFamilyXII.IncertaeSedis	g__Fusibacter		160	1	49	391		14	0	23	17		29	0	5	12
k__Bacteria;p__AD3;c__JG37-AG-4;o__;f__;g__	0.000401875	0	0.000388954	0	0	0	0	0	0.000124673	0	0	0			k__Bacteria	p__Proteobacteria	c__Alphaproteobacteria	o__Rhizobiales	f__	g__		145	25	95	151		7	3	3	0		57	27	58	155
k__Bacteria;p__Acidobacteria;c__;o__;f__;g__	0.00562626	0.00132437	0.00388954	0.00591418	0.00134938	0.000677966	0.00149701	0.00196113	0.00336616	0.000905446	0.00428689	0.00445787			k__Bacteria	p__Acidobacteria	c__Acidobacteria	o__Acidobacteriales	f__	g__		142	44	94	129		20	3	10	13		86	23	79	94
k__Bacteria;p__Acidobacteria;c__;o__;f__Koribacteraceae;g__	0	0	0	0.000251667	0	0	0	0.000178285	0	0	0	0.000143802			k__Bacteria	p__Proteobacteria	c__Betaproteobacteria	o__Burkholderiales	f__Oxalobacteraceae	g__Massilia		140	1	52	75		507	0	65	227		120	1	54	50
k__Bacteria;p__Acidobacteria;c__;o__;f__Koribacteraceae;g__CandidatusKoribacter	0	0	0	0	0	0	0	0	0	0	0	0			k__Bacteria	p__Firmicutes	c__Clostridia	o__Clostridiales	f__Clostridiaceae	g__		116	25	327	273		6	0	10	4		12	1	30	3
k__Bacteria;p__Acidobacteria;c__Acidobacteria;o__Acidobacteriales;f__;g__	0.0190221	0.00448248	0.0182808	0.0162325	0.00224896	0.000508475	0.00187126	0.0023177	0.0107219	0.00297504	0.0130256	0.0135174			k__Bacteria	p__Actinobacteria	c__Actinobacteria	o__Actinomycetales	f__Micrococcaceae	g__		112	14	52	84		124	0	27	71		156	8	81	104
k__Bacteria;p__Acidobacteria;c__Acidobacteria;o__Acidobacteriales;f__Acidobacteriaceae;g__	0	0	0	0	0	0	0	0	0	0	0.00016488	0			k__Bacteria	p__Proteobacteria	c__Alphaproteobacteria	o__Rhizobiales	f__Hyphomicrobiaceae	g__Rhodoplanes		104	34	110	162		5	1	6	5		76	17	62	101
k__Bacteria;p__Acidobacteria;c__Acidobacteria-5;o__;f__;g__	0.000803751	0	0.000194477	0.000629168	0	0	0	0	0.000374018	0	0.000329761	0.000287604			k__Bacteria	p__Actinobacteria	c__Actinobacteria	o__Coriobacteriales	f__	g__		98	10	100	156		6	1	2	2		22	7	14	17
k__Bacteria;p__Acidobacteria;c__BPC102;o__;f__;g__	0.000133958	0	0	0	0.000224896	0	0	0.000178285	0.000124673	0.000129349	0.00016488	0.000287604			k__Bacteria	p__Firmicutes	c__Clostridia	o__Clostridiales	f__Veillonellaceae	g__		90	6	818	38		16	10	1900	8		177	4	668	33
k__Bacteria;p__Acidobacteria;c__Chloracidobacteria;o__;f__;g__	0.00428667	0.000305623	0.00291715	0.00276834	0	0.000169492	0.000561377	0.000178285	0.00187009	0.000905446	0.00362737	0.00258844			k__Bacteria	p__Proteobacteria	c__Betaproteobacteria	o__Burkholderiales	f__Comamonadaceae	g__		88	1	27	70		2	0	2	8		4	2	6	8
k__Bacteria;p__Acidobacteria;c__Holophagae;o__Holophagales;f__Holophagaceae;g__	0.000267917	0	0	0.000251667	0	0	0	0	0.000249345	0.000129349	0.000989283	0.000143802			k__Bacteria	p__Proteobacteria	c__Betaproteobacteria	o__Burkholderiales	f__	g__		75	13	37	61		0	0	0	0		42	9	44	51
k__Bacteria;p__Acidobacteria;c__Holophagae;o__Holophagales;f__Holophagaceae;g__Geothrix	0	0	0	0	0	0	0	0	0	0	0	0.000287604			k__Bacteria	p__Chloroflexi	c__Anaerolineae	o__envOPS12	f__	g__		71	15	27	59		28	3	19	28		45	20	39	70
k__Bacteria;p__Acidobacteria;c__MVS-40;o__;f__;g__	0.00214334	0.000203749	0.000777907	0.00176167	0.00382323	0.00118644	0.00299401	0.00517026	0.00598429	0.00245764	0.00263809	0.00287604			k__Bacteria	p__Proteobacteria	c__Betaproteobacteria	o__Burkholderiales	f__Comamonadaceae	g__Polaromonas		69	3	5	46		27	0	2	10		13	1	3	7
k__Bacteria;p__Acidobacteria;c__OS-K;o__;f__;g__	0.000401875	0	0	0.000503335	0.00134938	0.000169492	0.000935629	0.00142628	0.000623364	0.000388048	0.000989283	0.000575209			k__Bacteria	p__Proteobacteria	c__Alphaproteobacteria	o__Rhizobiales	f__Hyphomicrobiaceae	g__Hyphomicrobium		68	8	47	60		4	0	2	5		33	17	42	69
k__Bacteria;p__Acidobacteria;c__PAUC37f;o__;f__;g__	0.000267917	0	0.000194477	0.000251667	0	0.000169492	0	0.000178285	0.000124673	0.000129349	0.000659522	0.000287604			k__Bacteria	p__Proteobacteria	c__Betaproteobacteria	o__Burkholderiales	f__Comamonadaceae	g__Rhodoferax		66	4	13	78		416	1	83	1		22	0	3	68
k__Bacteria;p__Acidobacteria;c__RB25;o__;f__;g__	0.000133958	0.000101874	0	0.000629168	0.000224896	0	0	0.000178285	0.000374018	0.000129349	0.000494641	0.000575209			k__Bacteria	p__Proteobacteria	c__Betaproteobacteria	o__Rhodocyclales	f__	g__		63	20	58	47		3	0	2	1		18	22	17	32
k__Bacteria;p__Acidobacteria;c__Solibacteres;o__Solibacterales;f__Solibacteraceae;g__CandidatusSolibacter	0.000937709	0.000101874	0.00136134	0.0018875	0.000337344	0	0.000187126	0.00071314	0.00112205	0.000129349	0.000989283	0.00158182			k__Bacteria	p__Chloroflexi	c__SOGA31	o__	f__	g__		63	15	35	73		12	6	5	12		60	14	47	48
k__Bacteria;p__Acidobacteria;c__Sva0725;o__;f__;g__	0.000267917	0	0	0	0	0	0	0.000178285	0	0	0	0			k__Bacteria	p__Proteobacteria	c__Betaproteobacteria	o__	f__	g__		59	20	39	53		0	0	3	1		36	12	47	51
k__Bacteria;p__Acidobacteria;c__Sva0725;o__Sva0725;f__;g__	0.0016075	0	0.000777907	0.0011325	0	0	0.000187126	0	0.000748036	0.000388048	0.00131904	0.00129422			k__Bacteria	p__Actinobacteria	c__Actinobacteria	o__Actinomycetales	f__Micrococcaceae	g__Arthrobacter		59	8	34	23		78	0	23	101		42	11	70	73
k__Bacteria;p__Acidobacteria;c__iii1-8;o__32-20;f__;g__	0.000133958	0.000101874	0.000388954	0.000125834	0	0	0	0	0.000249345	0	0.00016488	0.000143802			k__Bacteria	p__Firmicutes	c__Bacilli	o__Lactobacillales	f__Carnobacteriaceae	g__Trichococcus		58	4515	107	101		188	1839	163	239		120	2900	83	70
k__Bacteria;p__Acidobacteria;c__iii1-8;o__DS-18;f__;g__	0.00254521	0.00101874	0.00388954	0.00289417	0.000224896	0	0	0	0.000498691	0.000129349	0.00131904	0.00100661			k__Bacteria	p__Proteobacteria	c__Alphaproteobacteria	o__Rhizobiales	f__Hyphomicrobiaceae	g__		56	16	36	61		3	0	0	0		20	8	22	41
k__Bacteria;p__Acidobacteria;c__iii1-8;o__SJA-36;f__;g__	0.000401875	0.000101874	0	0.000251667	0	0	0	0	0	0	0.000659522	0.000143802			k__Bacteria	p__Proteobacteria	c__Betaproteobacteria	o__Burkholderiales	f__Comamonadaceae	g__Giesbergeria		52	0	130	47		0	0	0	0		0	0	0	0
k__Bacteria;p__Actinobacteria;c__Actinobacteria;o__;f__;g__	0.00535834	0.00203749	0.00641774	0.00515918	0.00179917	0.000847458	0.00149701	0.00410055	0.00511158	0.00245764	0.00873866	0.00848433			k__Bacteria	p__Chloroflexi	c__Anaerolineae	o__A4b	f__	g__		50	9	20	41		28	4	7	12		33	15	32	48
k__Bacteria;p__Actinobacteria;c__Actinobacteria;o__0319-7L14;f__;g__	0.00200938	0.000814996	0.00369506	0.00226501	0.00292365	0.000847458	0.00299401	0.00338741	0.00124673	0.000905446	0.00263809	0.00186943			k__Bacteria	p__Firmicutes	c__Clostridia	o__Clostridiales	f__ClostridialesFamilyXII.IncertaeSedis	g__		49	4	21	88		10	1	5	5		42	4	21	49
k__Bacteria;p__Actinobacteria;c__Actinobacteria;o__Acidimicrobiales;f__;g__	0.00107167	0.000203749	0.00213925	0.00125834	0	0	0.000748503	0.000178285	0.0013714	0.000517397	0.00131904	0.00158182			k__Bacteria	p__Proteobacteria	c__Gammaproteobacteria	o__Pseudomonadales	f__Pseudomonadaceae	g__Pseudomonas		48	1	29	103		1560	6	497	997		424	3	339	193
k__Bacteria;p__Actinobacteria;c__Actinobacteria;o__Acidimicrobiales;f__AKIW874;g__	0	0	0	0.000125834	0	0	0	0	0.000249345	0	0	0			k__Bacteria	p__Bacteroidetes	c__Sphingobacteria	o__Sphingobacteriales	f__	g__		47	8	20	47		2	0	2	0		22	10	13	38
k__Bacteria;p__Actinobacteria;c__Actinobacteria;o__Acidimicrobiales;f__Acidimicrobiaceae;g__	0	0	0	0	0	0	0	0	0	0	0	0			k__Bacteria	p__Firmicutes	c__Clostridia	o__Clostridiales	f__	g__		46	7	22	85		11	1	4	4		47	6	13	18
k__Bacteria;p__Actinobacteria;c__Actinobacteria;o__Acidimicrobiales;f__CL500-29;g__	0.00535834	0.000509372	0.00408401	0.00465584	0.000112448	0	0	0.000178285	0.00162075	0.00142284	0.00412201	0.00460167			k__Bacteria	p__Actinobacteria	c__Actinobacteria	o__MC47	f__	g__		45	14	29	37		4	0	4	4		33	11	21	30
k__Bacteria;p__Actinobacteria;c__Actinobacteria;o__Acidimicrobiales;f__EB1017;g__	0.000937709	0.000407498	0.00116686	0.000880836	0.000224896	0	0	0.000178285	0.000997382	0.000388048	0.00115416	0.00158182			k__Bacteria	p__Acidobacteria	c__	o__	f__	g__		42	13	20	47		12	4	8	11		27	7	26	31
k__Bacteria;p__Actinobacteria;c__Actinobacteria;o__Acidimicrobiales;f__Iamiaceae;g__	0.000401875	0	0.000777907	0.000377501	0	0	0	0	0.000124673	0	0.000329761	0.000287604			k__Bacteria	p__Chloroflexi	c__Anaerolineae	o__	f__	g__		42	2	10	21		59	14	34	47		54	12	57	59
k__Bacteria;p__Actinobacteria;c__Actinobacteria;o__Acidimicrobiales;f__Iamiaceae;g__Iamia	0	0.000101874	0.000388954	0.000377501	0	0	0	0	0	0.000129349	0	0.000431406			k__Bacteria	p__Actinobacteria	c__Actinobacteria	o__	f__	g__		40	20	33	41		16	5	8	23		41	19	53	59
k__Bacteria;p__Actinobacteria;c__Actinobacteria;o__Acidimicrobiales;f__JdFBGBact;g__	0	0	0	0.000125834	0	0	0	0	0	0	0.000329761	0			k__Bacteria	p__Actinobacteria	c__Actinobacteria	o__Acidimicrobiales	f__CL500-29	g__		40	5	21	37		1	0	0	1		13	11	25	32
k__Bacteria;p__Actinobacteria;c__Actinobacteria;o__Acidimicrobiales;f__Microthrixaceae;g__	0	0.000203749	0.000583431	0.000377501	0.000112448	0	0	0	0.000249345	0	0.00016488	0.000143802			k__Bacteria	p__Proteobacteria	c__Gammaproteobacteria	o__Chromatiales	f__Sinobacteraceae	g__		39	16	32	59		3	1	0	5		66	19	33	50
k__Bacteria;p__Actinobacteria;c__Actinobacteria;o__Acidimicrobiales;f__SC3-41;g__	0	0	0	0	0	0	0	0	0	0	0	0			k__Bacteria	p__Proteobacteria	c__Deltaproteobacteria	o__Syntrophobacterales	f__Syntrophobacteraceae	g__		38	12	15	31		7	0	4	8		21	10	25	23
k__Bacteria;p__Actinobacteria;c__Actinobacteria;o__Acidimicrobiales;f__ZA3409c;g__	0	0	0	0	0	0	0	0	0	0	0	0			k__Bacteria	p__Bacteroidetes	c__Bacteroidia	o__Bacteroidales	f__	g__		37	6	18	30		27	2	8	17		43	7	35	61
k__Bacteria;p__Actinobacteria;c__Actinobacteria;o__Actinomycetales;f__;g__	0.00241125	0.000713121	0.00388954	0.0018875	0.000112448	0	0.000187126	0.000178285	0.00187009	0.000129349	0.00181369	0.00100661			k__Bacteria	p__Proteobacteria	c__Deltaproteobacteria	o__Desulfobacterales	f__	g__		34	11	11	24		3	1	6	3		28	9	23	18
k__Bacteria;p__Actinobacteria;c__Actinobacteria;o__Actinomycetales;f__Actinospicaceae;g__	0	0	0	0	0	0	0	0	0	0	0	0			k__Bacteria	p__Proteobacteria	c__Alphaproteobacteria	o__Rhizobiales	f__Bradyrhizobiaceae	g__Bradyrhizobium		32	5	8	36		1	0	2	2		34	9	38	66
k__Bacteria;p__Actinobacteria;c__Actinobacteria;o__Actinomycetales;f__Actinosynnemataceae;g__Actinokineospora	0	0	0	0	0	0	0	0	0	0	0	0			k__Bacteria	p__Acidobacteria	c__Chloracidobacteria	o__	f__	g__		32	3	15	22		0	1	3	1		15	7	22	18
k__Bacteria;p__Actinobacteria;c__Actinobacteria;o__Actinomycetales;f__Beutenbergiaceae;g__	0	0	0	0	0	0	0	0	0	0	0	0			k__Bacteria	p__Proteobacteria	c__Betaproteobacteria	o__Rhodocyclales	f__Rhodocyclaceae	g__Dechloromonas		32	3	2	18		0	1	1	0		15	3	6	9
k__Bacteria;p__Actinobacteria;c__Actinobacteria;o__Actinomycetales;f__Bogoriellaceae;g__Georgenia	0	0	0	0	0	0	0	0	0	0	0	0			k__Bacteria	p__Proteobacteria	c__Deltaproteobacteria	o__Syntrophobacterales	f__Desulfobacteraceae	g__		32	1	7	15		9	1	7	10		42	4	22	30
k__Bacteria;p__Actinobacteria;c__Actinobacteria;o__Actinomycetales;f__Brevibacteriaceae;g__Brevibacterium	0	0	0	0.000125834	0	0.000169492	0	0	0	0	0	0			k__Bacteria	p__Firmicutes	c__Bacilli	o__Bacillales	f__Bacillaceae	g__Bacillus		28	8	17	16		26	4	20	31		15	1	8	10
k__Bacteria;p__Actinobacteria;c__Actinobacteria;o__Actinomycetales;f__Catenulisporaceae;g__Catenulispora	0	0	0	0.000251667	0	0	0.000187126	0	0.000124673	0	0	0			k__Bacteria	p__Proteobacteria	c__Alphaproteobacteria	o__Rhodobacterales	f__Rhodobacteraceae	g__		28	3	18	29		0	0	0	0		10	0	2	8
k__Bacteria;p__Actinobacteria;c__Actinobacteria;o__Actinomycetales;f__Cellulomonadaceae;g__	0	0	0	0	0	0	0	0	0	0	0	0			k__Bacteria	p__Chloroflexi	c__Anaerolineae	o__SJA-15	f__	g__		26	5	15	13		16	2	4	10		25	1	10	14
k__Bacteria;p__Actinobacteria;c__Actinobacteria;o__Actinomycetales;f__Cellulomonadaceae;g__Actinotalea	0.000133958	0	0	0.000125834	0	0	0	0	0	0	0	0			k__Bacteria	p__Proteobacteria	c__Alphaproteobacteria	o__Rhodospirillales	f__Rhodospirillaceae	g__		25	16	28	48		4	0	2	2		28	8	12	40
k__Bacteria;p__Actinobacteria;c__Actinobacteria;o__Actinomycetales;f__Cellulomonadaceae;g__Cellulomonas	0.000535834	0.000203749	0.000194477	0.000755002	0	0	0	0.000178285	0	0	0.00016488	0.000431406			k__Bacteria	p__Proteobacteria	c__Deltaproteobacteria	o__	f__	g__		25	11	15	19		315	42	130	232		23	21	28	38
k__Bacteria;p__Actinobacteria;c__Actinobacteria;o__Actinomycetales;f__Cellulomonadaceae;g__Demequina	0	0	0	0.000125834	0	0	0	0	0	0	0	0			k__Bacteria	p__Planctomycetes	c__Planctomycea	o__Pirellulales	f__	g__		24	8	14	24		10	7	10	12		21	5	12	22
k__Bacteria;p__Actinobacteria;c__Actinobacteria;o__Actinomycetales;f__Corynebacteriaceae;g__Corynebacterium	0	0	0	0	0	0	0	0	0	0	0	0			k__Bacteria	p__Proteobacteria	c__Betaproteobacteria	o__Burkholderiales	f__	g__Aquabacterium		23	2	5	5		0	0	0	0		1	0	1	1
k__Bacteria;p__Actinobacteria;c__Actinobacteria;o__Actinomycetales;f__Dermabacteraceae;g__Brachybacterium	0	0	0	0	0	0	0	0	0	0	0	0			k__Bacteria	p__Proteobacteria	c__Deltaproteobacteria	o__Syntrophobacterales	f__Syntrophaceae	g__Desulfobacca		23	2	6	13		38	7	30	26		36	13	14	19
k__Bacteria;p__Actinobacteria;c__Actinobacteria;o__Actinomycetales;f__Dietziaceae;g__Dietzia	0.000133958	0	0	0	0	0	0	0	0.000124673	0	0	0			k__Bacteria	p__Nitrospirae	c__Nitrospira	o__Nitrospirales	f__Nitrospiraceae	g__Nitrospira		21	20	22	17		0	0	2	2		14	10	12	21
k__Bacteria;p__Actinobacteria;c__Actinobacteria;o__Actinomycetales;f__Frankiaceae;g__	0	0	0	0	0	0	0	0	0	0	0	0			k__Bacteria	p__Proteobacteria	c__Alphaproteobacteria	o__Sphingomonadales	f__Sphingomonadaceae	g__Novosphingobium		21	6	16	35		0	0	1	0		4	6	9	6
k__Bacteria;p__Actinobacteria;c__Actinobacteria;o__Actinomycetales;f__Frankiaceae;g__Frankia	0	0	0	0	0	0	0	0	0	0	0	0			k__Bacteria	p__Actinobacteria	c__Actinobacteria	o__Solirubrobacterales	f__	g__		20	4	11	17		1	0	0	2		23	5	10	9
k__Bacteria;p__Actinobacteria;c__Actinobacteria;o__Actinomycetales;f__Geodermatophilaceae;g__	0.000401875	0	0	0.000251667	0	0	0	0	0	0	0	0			k__Bacteria	p__Chloroflexi	c__Anaerolineae	o__Caldilineales	f__Caldilineaceae	g__Caldilinea		20	2	12	20		0	0	0	0		23	9	14	25
k__Bacteria;p__Actinobacteria;c__Actinobacteria;o__Actinomycetales;f__Geodermatophilaceae;g__Blastococcus	0.000133958	0	0	0	0	0	0	0	0	0	0	0			k__Bacteria	p__Chloroflexi	c__Anaerolineae	o__SJA-101	f__SHA-31	g__		20	1	3	16		6	2	3	13		11	3	8	18
k__Bacteria;p__Actinobacteria;c__Actinobacteria;o__Actinomycetales;f__Geodermatophilaceae;g__Geodermatophilus	0	0	0	0.000125834	0	0	0	0	0	0	0	0			k__Bacteria	p__Acidobacteria	c__iii1-8	o__DS-18	f__	g__		19	10	20	23		2	0	0	0		4	1	8	7
k__Bacteria;p__Actinobacteria;c__Actinobacteria;o__Actinomycetales;f__Geodermatophilaceae;g__Modestobacter	0	0	0	0	0	0	0	0.000178285	0	0	0	0			k__Bacteria	p__Planctomycetes	c__Planctomycea	o__Pirellulales	f__Pirellulaceae	g__		19	4	11	11		35	4	20	25		42	9	21	24
k__Bacteria;p__Actinobacteria;c__Actinobacteria;o__Actinomycetales;f__Gordoniaceae;g__Gordonia	0	0	0	0.000125834	0	0	0	0	0	0	0	0			k__Bacteria	p__Proteobacteria	c__Gammaproteobacteria	o__Pseudomonadales	f__Moraxellaceae	g__Acinetobacter		19	2	10	21		0	0	0	13		1	0	5	2
k__Bacteria;p__Actinobacteria;c__Actinobacteria;o__Actinomycetales;f__Intrasporangiaceae;g__	0.000535834	0	0.000972384	0.000880836	0	0	0	0	0.000249345	0	0.000329761	0			k__Bacteria	p__Chloroflexi	c__Anaerolineae	o__S0208	f__	g__		18	8	12	28		30	3	16	26		21	5	22	19
k__Bacteria;p__Actinobacteria;c__Actinobacteria;o__Actinomycetales;f__Intrasporangiaceae;g__Knoellia	0	0	0	0.000251667	0	0	0	0	0	0	0	0			k__Bacteria	p__Actinobacteria	c__Actinobacteria	o__Actinomycetales	f__	g__		18	7	20	15		1	0	1	1		15	1	11	7
k__Bacteria;p__Actinobacteria;c__Actinobacteria;o__Actinomycetales;f__Intrasporangiaceae;g__Phycicoccus	0.000267917	0	0.000388954	0.000251667	0	0	0	0	0	0	0	0			k__Bacteria	p__Proteobacteria	c__Alphaproteobacteria	o__Rhizobiales	f__Methylocystaceae	g__		17	2	6	10		0	0	0	1		8	2	7	11
k__Bacteria;p__Actinobacteria;c__Actinobacteria;o__Actinomycetales;f__Intrasporangiaceae;g__Terracoccus	0	0	0	0.000251667	0	0	0	0	0.000249345	0	0	0			k__Bacteria	p__Planctomycetes	c__Planctomycea	o__Pirellulales	f__Pirellulaceae	g__Pirellula		16	7	6	14		0	0	1	0		5	0	4	9
k__Bacteria;p__Actinobacteria;c__Actinobacteria;o__Actinomycetales;f__Kineosporiaceae;g__	0	0	0	0	0	0	0	0.000178285	0	0.000258699	0	0.000287604			k__Bacteria	p__Proteobacteria	c__Betaproteobacteria	o__Burkholderiales	f__Alcaligenaceae	g__		16	4	24	21		0	0	0	0		24	2	4	15
k__Bacteria;p__Actinobacteria;c__Actinobacteria;o__Actinomycetales;f__Kineosporiaceae;g__Kineococcus	0	0	0	0	0.000112448	0	0	0	0.000374018	0	0.00016488	0			k__Bacteria	p__Acidobacteria	c__MVS-40	o__	f__	g__		16	2	4	14		34	7	16	29		48	19	16	20
k__Bacteria;p__Actinobacteria;c__Actinobacteria;o__Actinomycetales;f__Kineosporiaceae;g__Kineosporia	0	0	0	0	0	0	0.000187126	0	0	0	0	0			k__Bacteria	p__Planctomycetes	c__Planctomycea	o__Planctomycetales	f__Planctomycetaceae	g__Planctomyces		16	1	6	27		0	0	1	0		10	2	3	9
k__Bacteria;p__Actinobacteria;c__Actinobacteria;o__Actinomycetales;f__Microbacteriaceae;g__	0.000803751	0.000203749	0.000583431	0.000880836	0.00056224	0.000169492	0	0.000534855	0.000872709	0.000129349	0.00115416	0.000431406			k__Bacteria	p__Actinobacteria	c__Actinobacteria	o__0319-7L14	f__	g__		15	8	19	18		26	5	16	19		10	7	16	13
k__Bacteria;p__Actinobacteria;c__Actinobacteria;o__Actinomycetales;f__Microbacteriaceae;g__Agrococcus	0	0	0.000194477	0	0	0	0	0	0	0	0	0			k__Bacteria	p__Proteobacteria	c__Deltaproteobacteria	o__	f__Syntrophorhabdaceae	g__		15	2	4	4		8	1	6	12		76	8	14	7
k__Bacteria;p__Actinobacteria;c__Actinobacteria;o__Actinomycetales;f__Microbacteriaceae;g__Agromyces	0.000133958	0.000101874	0	0.000251667	0.000112448	0	0	0	0	0	0	0.000143802			k__Bacteria	p__Proteobacteria	c__Betaproteobacteria	o__Rhodocyclales	f__Rhodocyclaceae	g__Methyloversatilis		15	1	4	8		1	1	2	0		13	4	9	15
k__Bacteria;p__Actinobacteria;c__Actinobacteria;o__Actinomycetales;f__Microbacteriaceae;g__CandidatusAquiluna	0	0	0	0	0.000112448	0	0.000187126	0.000178285	0.000124673	0	0	0			k__Bacteria	p__Armatimonadetes	c__SJA-176	o__	f__	g__		14	3	5	12		17	4	9	23		17	10	14	15
k__Bacteria;p__Actinobacteria;c__Actinobacteria;o__Actinomycetales;f__Microbacteriaceae;g__CandidatusRhodoluna	0	0	0.000194477	0.000125834	0	0	0.000187126	0.00035657	0	0	0	0.000143802			k__Bacteria	p__Proteobacteria	c__Alphaproteobacteria	o__Rhodobacterales	f__Rhodobacteraceae	g__Rhodobacter		14	3	13	18		0	1	0	0		5	1	5	11
k__Bacteria;p__Actinobacteria;c__Actinobacteria;o__Actinomycetales;f__Microbacteriaceae;g__Cryobacterium	0.000803751	0	0.000583431	0	0.000112448	0	0	0	0.000124673	0	0.00016488	0.000143802			k__Bacteria	p__Chloroflexi	c__Anaerolineae	o__CFB-26	f__	g__		14	2	6	6		4	0	1	3		10	3	6	15
k__Bacteria;p__Actinobacteria;c__Actinobacteria;o__Actinomycetales;f__Microbacteriaceae;g__Curtobacterium	0	0	0	0	0	0	0	0	0	0	0	0			k__Bacteria	p__Planctomycetes	c__Planctomycea	o__Gemmatales	f__Gemmataceae	g__		14	1	10	10		1	0	1	0		9	1	5	7
k__Bacteria;p__Actinobacteria;c__Actinobacteria;o__Actinomycetales;f__Microbacteriaceae;g__Frigoribacterium	0	0	0	0	0	0	0	0.000178285	0.000124673	0	0	0			k__Bacteria	p__Proteobacteria	c__Epsilonproteobacteria	o__Campylobacterales	f__Helicobacteraceae	g__Sulfuricurvum		14	0	0	4		15	0	0	0		2	0	0	0
k__Bacteria;p__Actinobacteria;c__Actinobacteria;o__Actinomycetales;f__Microbacteriaceae;g__Leucobacter	0	0	0	0	0	0	0	0	0	0	0	0			k__Bacteria	p__Verrucomicrobia	c__Verrucomicrobiae	o__Verrucomicrobiales	f__Verrucomicrobiaceae	g__Luteolibacter		14	0	6	20		0	0	0	0		2	0	0	0
k__Bacteria;p__Actinobacteria;c__Actinobacteria;o__Actinomycetales;f__Microbacteriaceae;g__Microbacterium	0.000133958	0.000101874	0.000388954	0.000251667	0.000112448	0	0	0	0.000124673	0	0.000329761	0.000143802			k__Bacteria	p__Firmicutes	c__Clostridia	o__Clostridiales	f__Eubacteriaceae	g__Acetobacterium		13	11	176	45		0	0	1	0		0	0	2	1
k__Bacteria;p__Actinobacteria;c__Actinobacteria;o__Actinomycetales;f__Microbacteriaceae;g__Microcella	0	0	0	0	0	0	0	0	0	0	0	0			k__Bacteria	p__Nitrospirae	c__Nitrospira	o__Nitrospirales	f__FW	g__4-29		13	4	17	10		3	3	1	1		6	3	3	7
k__Bacteria;p__Actinobacteria;c__Actinobacteria;o__Actinomycetales;f__Microbacteriaceae;g__Pseudoclavibacter	0	0	0	0	0	0	0	0	0	0	0	0			k__Bacteria	p__Actinobacteria	c__Actinobacteria	o__Rubrobacterales	f__Rubrobacteraceae	g__		13	3	6	9		13	1	8	8		22	6	16	9
k__Bacteria;p__Actinobacteria;c__Actinobacteria;o__Actinomycetales;f__Microbacteriaceae;g__Salinibacterium	0	0	0	0	0	0	0	0	0	0	0	0			k__Bacteria	p__Planctomycetes	c__Phycisphaerae	o__	f__	g__		13	1	4	17		18	11	6	13		16	8	11	14
k__Bacteria;p__Actinobacteria;c__Actinobacteria;o__Actinomycetales;f__Micrococcaceae;g__	0.0150033	0.00142624	0.0101128	0.01057	0.0139436	0	0.0050524	0.0126582	0.0194489	0.00103479	0.0133553	0.0149554			k__Bacteria	p__Proteobacteria	c__Gammaproteobacteria	o__Xanthomonadales	f__Xanthomonadaceae	g__		13	0	8	9		0	0	1	0		7	2	7	14
k__Bacteria;p__Actinobacteria;c__Actinobacteria;o__Actinomycetales;f__Micrococcaceae;g__Arthrobacter	0.00790355	0.000814996	0.00661221	0.00289417	0.00877094	0	0.00430389	0.0180068	0.00523625	0.00142284	0.0115416	0.0104976			k__Bacteria	p__Proteobacteria	c__Alphaproteobacteria	o__	f__	g__		12	3	5	12		1	0	3	3		3	1	7	5
k__Bacteria;p__Actinobacteria;c__Actinobacteria;o__Actinomycetales;f__Micrococcaceae;g__Micrococcus	0	0	0	0	0	0	0	0	0	0	0	0			k__Bacteria	p__Proteobacteria	c__Gammaproteobacteria	o__Chromatiales	f__	g__		12	3	2	8		4	0	3	1		8	3	3	7
k__Bacteria;p__Actinobacteria;c__Actinobacteria;o__Actinomycetales;f__Micrococcaceae;g__Sinomonas	0	0	0.000194477	0	0	0	0	0	0	0	0	0			k__Bacteria	p__Firmicutes	c__Clostridia	o__Clostridiales	f__Ruminococcaceae	g__		12	2	2	6		7	2	8	14		8	2	4	8
k__Bacteria;p__Actinobacteria;c__Actinobacteria;o__Actinomycetales;f__Micromonosporaceae;g__	0	0	0	0	0.000224896	0	0	0.000178285	0.000374018	0	0.000824402	0.000287604			k__Bacteria	p__Proteobacteria	c__Deltaproteobacteria	o__Myxococcales	f__	g__		12	1	11	15		3	0	1	6		5	3	10	14
k__Bacteria;p__Actinobacteria;c__Actinobacteria;o__Actinomycetales;f__Micromonosporaceae;g__Actinoplanes	0.000267917	0	0	0	0.000112448	0	0	0	0	0	0	0			k__Bacteria	p__Acidobacteria	c__Sva0725	o__Sva0725	f__	g__		12	0	4	9		0	0	1	0		6	3	8	9
k__Bacteria;p__Actinobacteria;c__Actinobacteria;o__Actinomycetales;f__Micromonosporaceae;g__Catellatospora	0.000267917	0	0.000388954	0	0	0	0	0	0	0	0	0			k__Bacteria	p__Chloroflexi	c__Anaerolineae	o__Anaerolineales	f__Anaerolinaceae	g__		12	0	6	11		5	0	1	4		21	3	16	21
k__Bacteria;p__Actinobacteria;c__Actinobacteria;o__Actinomycetales;f__Micromonosporaceae;g__Couchioplanes	0	0	0	0	0	0	0	0	0	0	0	0.000143802			k__Bacteria	p__Gemmatimonadetes	c__Gemmatimonadetes	o__Gemmatimonadales	f__Gemmatimonadaceae	g__		12	0	7	8		0	0	0	0		4	2	6	5
k__Bacteria;p__Actinobacteria;c__Actinobacteria;o__Actinomycetales;f__Micromonosporaceae;g__Dactylosporangium	0	0	0	0	0	0	0	0	0	0	0	0			k__Bacteria	p__Actinobacteria	c__Actinobacteria	o__Actinomycetales	f__Nocardioidaceae	g__		11	11	9	13		1	0	0	0		1	3	4	7
k__Bacteria;p__Actinobacteria;c__Actinobacteria;o__Actinomycetales;f__Micromonosporaceae;g__Luedemannella	0.000133958	0	0	0	0	0	0	0	0	0.000129349	0	0			k__Bacteria	p__Proteobacteria	c__Betaproteobacteria	o__Burkholderiales	f__	g__Methylibium		11	11	10	7		0	0	0	0		6	0	4	3
k__Bacteria;p__Actinobacteria;c__Actinobacteria;o__Actinomycetales;f__Micromonosporaceae;g__Micromonospora	0.000133958	0.000101874	0	0	0	0	0	0	0	0	0	0.000143802			k__Bacteria	p__Nitrospirae	c__Nitrospira	o__Nitrospirales	f__Thermodesulfovibrionaceae	g__GOUTA19		11	4	7	12		31	1	14	23		11	3	10	12
k__Bacteria;p__Actinobacteria;c__Actinobacteria;o__Actinomycetales;f__Micromonosporaceae;g__Pilimelia	0	0	0	0	0	0	0	0	0	0	0	0			k__Bacteria	p__Nitrospirae	c__Nitrospira	o__Nitrospirales	f__Thermodesulfovibrionaceae	g__HB118		11	3	3	5		1	0	0	1		0	0	2	0
k__Bacteria;p__Actinobacteria;c__Actinobacteria;o__Actinomycetales;f__Micromonosporaceae;g__Salinispora	0	0	0	0	0	0	0	0	0	0	0.00016488	0.000143802			k__Bacteria	p__Planctomycetes	c__Planctomycea	o__Pirellulales	f__Pirellulaceae	g__A17		11	3	6	10		3	0	3	1		15	6	6	3
k__Bacteria;p__Actinobacteria;c__Actinobacteria;o__Actinomycetales;f__Micromonosporaceae;g__Virgisporangium	0	0	0	0	0	0	0	0	0	0	0	0			k__Bacteria	p__Chloroflexi	c__Anaerolineae	o__Anaerolineales	f__Anaerolinaceae	g__Anaerolinea		11	1	7	13		0	1	0	1		11	4	13	12
k__Bacteria;p__Actinobacteria;c__Actinobacteria;o__Actinomycetales;f__Mycobacteriaceae;g__Mycobacterium	0.00120563	0.000101874	0.000583431	0.0011325	0.000224896	0	0.000561377	0.000178285	0.00149607	0.000388048	0.000659522	0.00100661			k__Bacteria	p__Proteobacteria	c__Deltaproteobacteria	o__Desulfuromonadales	f__Pelobacteraceae	g__Pelobacter		11	1	1	4		0	0	0	0		0	0	0	0
k__Bacteria;p__Actinobacteria;c__Actinobacteria;o__Actinomycetales;f__Nakamurellaceae;g__	0.000133958	0.000101874	0	0.000125834	0	0	0	0	0	0	0.00016488	0			k__Bacteria	p__Proteobacteria	c__Alphaproteobacteria	o__Rhizobiales	f__Phyllobacteriaceae	g__		11	0	6	6		2	0	0	1		7	0	5	4
k__Bacteria;p__Actinobacteria;c__Actinobacteria;o__Actinomycetales;f__Nocardiaceae;g__Nocardia	0	0	0	0	0	0	0	0	0.000124673	0	0.00016488	0			k__Bacteria	p__Proteobacteria	c__Betaproteobacteria	o__Rhodocyclales	f__Rhodocyclaceae	g__		11	0	1	5		1	0	0	0		4	2	4	4
k__Bacteria;p__Actinobacteria;c__Actinobacteria;o__Actinomycetales;f__Nocardiaceae;g__Rhodococcus	0.000803751	0.000509372	0.000972384	0.000629168	0.000112448	0	0	0	0	0	0	0.000287604			k__Bacteria	p__Proteobacteria	c__Deltaproteobacteria	o__Myxococcales	f__Myxococcaceae	g__Anaeromyxobacter		10	9	9	9		0	0	0	0		8	4	5	4
k__Bacteria;p__Actinobacteria;c__Actinobacteria;o__Actinomycetales;f__Nocardioidaceae;g__	0.00147354	0.00112062	0.00175029	0.00163584	0.000112448	0	0	0	0.000124673	0.000388048	0.000659522	0.00100661			k__Bacteria	p__SPAM	c__0319-6G9	o__	f__	g__		10	7	13	14		0	0	2	0		5	2	7	1
k__Bacteria;p__Actinobacteria;c__Actinobacteria;o__Actinomycetales;f__Nocardioidaceae;g__Actinopolymorpha	0.000133958	0	0	0	0	0	0	0	0	0	0	0			k__Bacteria	p__Actinobacteria	c__Actinobacteria	o__koll13	f__	g__		10	5	15	10		5	3	2	3		2	1	2	2
k__Bacteria;p__Actinobacteria;c__Actinobacteria;o__Actinomycetales;f__Nocardioidaceae;g__Aeromicrobium	0	0	0.000194477	0	0	0	0	0	0	0	0	0			k__Bacteria	p__Chlorobi	c__Ignavibacteria	o__Ignavibacteriales	f__Ignavibacteriaceae	g__		10	1	3	6		7	1	4	5		1	4	3	2
k__Bacteria;p__Actinobacteria;c__Actinobacteria;o__Actinomycetales;f__Nocardioidaceae;g__Friedmanniella	0	0	0	0	0	0	0	0	0	0	0	0			k__Bacteria	p__Proteobacteria	c__Betaproteobacteria	o__Burkholderiales	f__Comamonadaceae	g__Ramlibacter		10	1	0	0		0	0	0	0		1	1	0	1
k__Bacteria;p__Actinobacteria;c__Actinobacteria;o__Actinomycetales;f__Nocardioidaceae;g__Kribbella	0	0	0	0	0	0	0	0	0	0	0	0			k__Bacteria	p__Chloroflexi	c__Anaerolineae	o__Anaerolineales	f__Anaerolinaceae	g__WCHB1-05		10	0	1	6		1	0	1	0		8	1	8	6
k__Bacteria;p__Actinobacteria;c__Actinobacteria;o__Actinomycetales;f__Nocardioidaceae;g__Marmoricola	0	0	0	0	0	0	0	0	0	0	0	0			k__Bacteria	p__Proteobacteria	c__Alphaproteobacteria	o__Rhizobiales	f__Hyphomicrobiaceae	g__Pedomicrobium		9	4	9	11		2	1	3	3		4	3	5	9
k__Bacteria;p__Actinobacteria;c__Actinobacteria;o__Actinomycetales;f__Nocardioidaceae;g__Nocardioides	0.000803751	0.000101874	0.000972384	0.000880836	0	0	0	0	0.000249345	0	0.000329761	0.000575209			k__Bacteria	p__Proteobacteria	c__Betaproteobacteria	o__Rhodocyclales	f__Rhodocyclaceae	g__Thauera		9	3	2	18		0	0	1	0		0	0	0	0
k__Bacteria;p__Actinobacteria;c__Actinobacteria;o__Actinomycetales;f__Nocardioidaceae;g__Pimelobacter	0	0	0	0	0	0	0	0	0	0	0	0			k__Bacteria	p__Chlorobi	c__BSV19	o__	f__	g__		9	2	8	9		28	4	10	16		13	2	7	9
k__Bacteria;p__Actinobacteria;c__Actinobacteria;o__Actinomycetales;f__Nocardioidaceae;g__Propionicimonas	0.000267917	0	0.000194477	0.000377501	0.000112448	0	0.000187126	0.000178285	0	0	0	0.000143802			k__Bacteria	p__Chloroflexi	c__Dehalococcoidetes	o__Dehalococcoidales	f__Dehalococcoidaceae	g__		9	2	1	6		104	32	41	92		44	10	22	20
k__Bacteria;p__Actinobacteria;c__Actinobacteria;o__Actinomycetales;f__Promicromonosporaceae;g__Cellulosimicrobium	0	0	0	0.000125834	0	0	0	0	0	0	0	0			k__Bacteria	p__Actinobacteria	c__Actinobacteria	o__Actinomycetales	f__Mycobacteriaceae	g__Mycobacterium		9	1	3	9		2	0	3	1		12	3	4	7
k__Bacteria;p__Actinobacteria;c__Actinobacteria;o__Actinomycetales;f__Promicromonosporaceae;g__Myceligenerans	0	0	0	0	0	0	0	0	0	0	0.00016488	0			k__Bacteria	p__Verrucomicrobia	c__Verrucomicrobiae	o__Verrucomicrobiales	f__	g__		9	0	1	14		5	1	2	2		3	2	8	12
k__Bacteria;p__Actinobacteria;c__Actinobacteria;o__Actinomycetales;f__Propionibacteriaceae;g__	0	0	0	0	0	0	0	0	0	0	0.00016488	0			k__Bacteria	p__Actinobacteria	c__Actinobacteria	o__Acidimicrobiales	f__	g__		8	2	11	10		0	0	4	1		11	4	8	11
k__Bacteria;p__Actinobacteria;c__Actinobacteria;o__Actinomycetales;f__Propionibacteriaceae;g__Microlunatus	0	0	0	0.000125834	0	0	0	0	0	0	0	0			k__Bacteria	p__Bacteroidetes	c__Sphingobacteria	o__Sphingobacteriales	f__Saprospiraceae	g__		8	1	5	14		0	0	0	0		3	2	1	2
k__Bacteria;p__Actinobacteria;c__Actinobacteria;o__Actinomycetales;f__Propionibacteriaceae;g__Propionibacterium	0	0	0	0.000125834	0	0	0	0	0	0	0	0			k__Bacteria	p__Nitrospirae	c__Nitrospira	o__Nitrospirales	f__Thermodesulfovibrionaceae	g__LCP-6		8	1	2	5		203	28	93	140		17	4	16	26
k__Bacteria;p__Actinobacteria;c__Actinobacteria;o__Actinomycetales;f__Propionibacteriaceae;g__Tessaracoccus	0	0	0	0.000251667	0	0	0	0	0	0	0	0			k__Bacteria	p__Proteobacteria	c__Gammaproteobacteria	o__Methylococcales	f__Crenotrichaceae	g__Crenothrix		8	1	5	6		0	0	0	0		4	0	3	6
k__Bacteria;p__Actinobacteria;c__Actinobacteria;o__Actinomycetales;f__Pseudonocardiaceae;g__	0	0	0	0	0	0	0	0	0	0	0	0			k__Bacteria	p__Chloroflexi	c__TK-SH13	o__	f__	g__		8	0	4	3		3	0	5	6		4	1	6	4
k__Bacteria;p__Actinobacteria;c__Actinobacteria;o__Actinomycetales;f__Pseudonocardiaceae;g__Actinoalloteichus	0	0	0	0	0	0	0	0	0	0	0	0			k__Bacteria	p__Bacteroidetes	c__Bacteroidia	o__Bacteroidales	f__Porphyromonadaceae	g__		7	42	2	9		1	0	0	0		2	2	4	1
k__Bacteria;p__Actinobacteria;c__Actinobacteria;o__Actinomycetales;f__Pseudonocardiaceae;g__Actinomycetospora	0	0	0	0	0	0	0	0	0	0	0	0			k__Bacteria	p__Actinobacteria	c__Actinobacteria	o__Acidimicrobiales	f__EB1017	g__		7	4	6	7		2	0	0	1		8	3	7	11
k__Bacteria;p__Actinobacteria;c__Actinobacteria;o__Actinomycetales;f__Pseudonocardiaceae;g__Amycolatopsis	0	0	0	0	0	0	0	0	0	0	0	0			k__Bacteria	p__WS3	c__PRR-12	o__Sediment-1	f__PRR-10	g__		7	3	4	5		5	3	1	2		5	0	2	3
k__Bacteria;p__Actinobacteria;c__Actinobacteria;o__Actinomycetales;f__Pseudonocardiaceae;g__Pseudonocardia	0.000133958	0	0	0.000125834	0	0	0	0	0	0	0.00016488	0			k__Bacteria	p__Chloroflexi	c__Anaerolineae	o__WCHB1-50	f__	g__		7	2	4	8		41	3	24	40		13	4	14	4
k__Bacteria;p__Actinobacteria;c__Actinobacteria;o__Actinomycetales;f__Pseudonocardiaceae;g__Saccharomonospora	0.000133958	0	0	0	0	0	0	0	0	0	0	0			k__Bacteria	p__Spirochaetes	c__Spirochaetes	o__Spirochaetales	f__Spirochaetaceae	g__TM3		7	2	3	5		18	5	12	27		30	7	16	13
k__Bacteria;p__Actinobacteria;c__Actinobacteria;o__Actinomycetales;f__Pseudonocardiaceae;g__Saccharopolyspora	0	0	0	0	0	0	0	0	0	0	0	0			k__Bacteria	p__Acidobacteria	c__Solibacteres	o__Solibacterales	f__Solibacteraceae	g__CandidatusSolibacter		7	1	7	15		3	0	1	4		9	1	6	11
k__Bacteria;p__Actinobacteria;c__Actinobacteria;o__Actinomycetales;f__Segniliparaceae;g__Segniliparus	0	0.000101874	0	0	0	0	0	0	0	0	0	0			k__Bacteria	p__Firmicutes	c__Bacilli	o__Bacillales	f__Planococcaceae	g__		7	1	1	3		2	1	1	1		0	0	0	1
k__Bacteria;p__Actinobacteria;c__Actinobacteria;o__Actinomycetales;f__Sporichthyaceae;g__Sporichthya	0.000133958	0	0.000194477	0.000125834	0	0	0	0	0.000249345	0.000129349	0.000329761	0			k__Bacteria	p__Verrucomicrobia	c__Verrucomicrobiae	o__Verrucomicrobiales	f__Verrucomicrobiaceae	g__		7	1	2	6		2	0	0	0		2	4	0	0
k__Bacteria;p__Actinobacteria;c__Actinobacteria;o__Actinomycetales;f__Streptomycetaceae;g__	0.000133958	0	0	0	0	0	0	0	0	0	0	0			k__Bacteria	p__Thermi	c__Deinococci	o__Deinococcales	f__Deinococcaceae	g__Deinococcus		7	0	0	2		1	0	2	1		3	1	4	2
k__Bacteria;p__Actinobacteria;c__Actinobacteria;o__Actinomycetales;f__Streptomycetaceae;g__Streptomyces	0.000535834	0	0.000583431	0.000503335	0.000224896	0	0	0.00035657	0.000623364	0.000258699	0	0.000431406			k__Bacteria	p__Actinobacteria	c__Actinobacteria	o__Actinomycetales	f__Nocardiaceae	g__Rhodococcus		6	5	5	5		1	0	0	0		0	0	0	2
k__Bacteria;p__Actinobacteria;c__Actinobacteria;o__Actinomycetales;f__Streptosporangiaceae;g__	0	0	0	0	0	0	0	0	0	0	0	0			k__Bacteria	p__Proteobacteria	c__Betaproteobacteria	o__Hydrogenophilales	f__Hydrogenophilaceae	g__Thiobacillus		6	5	5	7		1	0	0	1		19	6	7	12
k__Bacteria;p__Actinobacteria;c__Actinobacteria;o__Actinomycetales;f__Streptosporangiaceae;g__Nonomuraea	0	0	0	0	0	0	0	0	0	0	0	0			k__Bacteria	p__Chloroflexi	c__TK17	o__S085	f__	g__		6	3	3	11		27	4	16	24		37	1	12	9
k__Bacteria;p__Actinobacteria;c__Actinobacteria;o__Actinomycetales;f__Streptosporangiaceae;g__Sphaerisporangium	0	0	0	0	0	0	0	0	0	0	0	0			k__Bacteria	p__Gemmatimonadetes	c__Gemmatimonadetes	o__Gemmatimonadales	f__	g__		6	3	2	12		1	0	0	0		2	1	2	4
k__Bacteria;p__Actinobacteria;c__Actinobacteria;o__Actinomycetales;f__Streptosporangiaceae;g__Streptosporangium	0	0	0	0	0	0	0.000187126	0	0	0.000129349	0	0			k__Bacteria	p__Proteobacteria	c__Deltaproteobacteria	o__Myxococcales	f__Haliangiaceae	g__		6	3	5	2		0	0	0	1		5	1	2	9
k__Bacteria;p__Actinobacteria;c__Actinobacteria;o__Actinomycetales;f__Thermomonosporaceae;g__Actinoallomurus	0	0	0	0	0	0	0	0	0	0	0	0			k__Bacteria	p__Actinobacteria	c__Actinobacteria	o__Actinomycetales	f__Microbacteriaceae	g__		6	2	3	7		5	1	0	3		7	1	7	3
k__Bacteria;p__Actinobacteria;c__Actinobacteria;o__Actinomycetales;f__Thermomonosporaceae;g__Actinomadura	0	0	0	0	0.000224896	0	0.000187126	0	0	0	0	0.000143802			k__Bacteria	p__Chloroflexi	c__Anaerolineae	o__A31	f__KNA6-EB22	g__		6	2	1	4		8	2	3	4		6	1	6	7
k__Bacteria;p__Actinobacteria;c__Actinobacteria;o__Actinomycetales;f__Williamsiaceae;g__Williamsia	0	0	0	0	0	0.000169492	0	0	0	0	0	0			k__Bacteria	p__Firmicutes	c__Bacilli	o__Bacillales	f__Paenibacillaceae	g__Paenibacillus		6	2	12	4		19	6	13	27		10	0	2	6
k__Bacteria;p__Actinobacteria;c__Actinobacteria;o__Coriobacteriales;f__;g__	0.0131279	0.00101874	0.0194477	0.01963	0.000674688	0.000169492	0.000374251	0.00035657	0.0027428	0.000905446	0.00230833	0.00244464			k__Bacteria	p__Verrucomicrobia	c__Verrucomicrobiae	o__Verrucomicrobiales	f__Verrucomicrobiasubdivision3	g__		6	2	0	5		5	2	0	0		3	2	2	3
k__Bacteria;p__Actinobacteria;c__Actinobacteria;o__MC47;f__;g__	0.00602813	0.00142624	0.00563983	0.00465584	0.000449792	0	0.000748503	0.00071314	0.0041142	0.00142284	0.00346249	0.00431406			k__Bacteria	p__Actinobacteria	c__Actinobacteria	o__Actinomycetales	f__Nocardioidaceae	g__Nocardioides		6	1	5	7		0	0	0	0		2	0	2	4
k__Bacteria;p__Actinobacteria;c__Actinobacteria;o__Rubrobacterales;f__Rubrobacteraceae;g__	0.00174146	0.000305623	0.00116686	0.0011325	0.00146182	0.000169492	0.00149701	0.00142628	0.0027428	0.000776096	0.00263809	0.00129422			k__Bacteria	p__Bacteroidetes	c__Sphingobacteria	o__Sphingobacteriales	f__Flexibacteraceae	g__Cytophaga		6	1	2	3		0	0	0	0		3	4	3	6
k__Bacteria;p__Actinobacteria;c__Actinobacteria;o__Rubrobacterales;f__Rubrobacteraceae;g__Rubrobacter	0	0	0	0.000125834	0	0	0	0	0.000124673	0	0	0			k__Bacteria	p__Proteobacteria	c__Betaproteobacteria	o__Burkholderiales	f__Comamonadaceae	g__Aquamonas		6	1	0	0		0	0	0	0		9	0	1	0
k__Bacteria;p__Actinobacteria;c__Actinobacteria;o__Solirubrobacterales;f__;g__	0.00267917	0.000407498	0.00213925	0.00213917	0.000112448	0	0	0.00035657	0.00286747	0.000646747	0.0016488	0.00129422			k__Bacteria	p__Proteobacteria	c__Gammaproteobacteria	o__Legionellales	f__Coxiellaceae	g__		6	1	1	7		1	1	2	9		3	1	5	5
k__Bacteria;p__Actinobacteria;c__Actinobacteria;o__Solirubrobacterales;f__Patulibacteraceae;g__	0.000535834	0	0.000777907	0.000377501	0	0	0	0	0.000748036	0	0.000494641	0.000431406			k__Bacteria	p__Acidobacteria	c__Acidobacteria-5	o__	f__	g__		6	0	1	5		0	0	0	0		3	0	2	2
k__Bacteria;p__Actinobacteria;c__Actinobacteria;o__Solirubrobacterales;f__Patulibacteraceae;g__Patulibacter	0.000133958	0	0	0.000125834	0	0	0	0.000178285	0	0	0	0.000143802			k__Bacteria	p__Actinobacteria	c__Actinobacteria	o__Actinomycetales	f__Microbacteriaceae	g__Cryobacterium		6	0	3	0		1	0	0	0		1	0	1	1
k__Bacteria;p__Actinobacteria;c__Actinobacteria;o__Solirubrobacterales;f__Solirubrobacteraceae;g__	0	0.000101874	0	0	0	0	0	0	0	0	0.000329761	0			k__Bacteria	p__Actinobacteria	c__Actinobacteria	o__WCHB1-81	f__At425_EubF1	g__		6	0	2	2		17	4	7	22		15	3	7	2
k__Bacteria;p__Actinobacteria;c__Actinobacteria;o__Solirubrobacterales;f__Solirubrobacteraceae;g__Solirubrobacter	0.000133958	0	0	0	0	0	0	0.000178285	0.000124673	0.000129349	0.000329761	0			k__Bacteria	p__Armatimonadetes	c__CH21	o__	f__	g__		6	0	4	8		0	0	0	0		3	0	3	1
k__Bacteria;p__Actinobacteria;c__Actinobacteria;o__WCHB1-81;f__At425_EubF1;g__	0.000803751	0	0.000388954	0.000251667	0.00191162	0.000677966	0.00130988	0.00392227	0.00187009	0.000388048	0.00115416	0.000287604			k__Bacteria	p__Proteobacteria	c__Alphaproteobacteria	o__Sphingomonadales	f__Sphingomonadaceae	g__Kaistobacter		6	0	7	6		0	0	0	0		2	1	2	2
k__Bacteria;p__Actinobacteria;c__Actinobacteria;o__koll13;f__;g__	0.00133958	0.000509372	0.00291715	0.00125834	0.00056224	0.000508475	0.000374251	0.000534855	0.000249345	0.000129349	0.000329761	0.000287604			k__Bacteria	p__Proteobacteria	c__Betaproteobacteria	o__Burkholderiales	f__Oxalobacteraceae	g__Janthinobacterium		6	0	7	6		0	0	0	0		1	0	0	1
k__Bacteria;p__Aquificae;c__Aquificae;o__Aquificales;f__Aquificaceae;g__	0	0	0	0	0.000224896	0	0	0	0	0	0	0			k__Bacteria	p__Verrucomicrobia	c__Spartobacteria	o__Spartobacteriales	f__Spartobacteriaceae	g__Chthoniobacter		6	0	1	8		1	0	0	2		3	1	1	3
k__Bacteria;p__Armatimonadetes;c__;o__;f__;g__	0	0	0	0	0	0	0	0	0	0	0	0			k__Bacteria	p__Firmicutes	c__Clostridia	o__Clostridiales	f__Lachnospiraceae	g__Coprococcus		5	4	5	2		12	2	2	9		17	1	7	6
k__Bacteria;p__Armatimonadetes;c__5B-18;o__;f__;g__	0.000133958	0	0.000194477	0.000125834	0	0.000169492	0	0	0.000249345	0.000129349	0.00016488	0.000143802			k__Bacteria	p__Proteobacteria	c__Alphaproteobacteria	o__Sphingomonadales	f__	g__		5	3	2	4		1	0	0	0		5	2	2	7
k__Bacteria;p__Armatimonadetes;c__Armatimonadia;o__Armatimonadales;f__Armatimonadaceae;g__	0	0	0	0.000251667	0	0	0	0	0	0	0	0.000143802			k__Bacteria	p__Proteobacteria	c__Deltaproteobacteria	o__Syntrophobacterales	f__Desulfobacteraceae	g__Desulfobacterium		5	3	0	6		15	3	5	8		5	5	7	10
k__Bacteria;p__Armatimonadetes;c__CH21;o__;f__;g__	0.000803751	0	0.000777907	0.00100667	0	0	0	0	0.000374018	0	0.000494641	0.000143802			k__Bacteria	p__Proteobacteria	c__Alphaproteobacteria	o__Rhodobacterales	f__Hyphomonadaceae	g__		5	2	6	6		0	0	0	0		2	2	3	13
k__Bacteria;p__Armatimonadetes;c__Chthonomonadetes;o__Chthonomonadales;f__;g__	0.000133958	0	0	0	0	0	0	0	0	0	0	0			k__Bacteria	p__WS3	c__PRR-12	o__Sediment-1	f__	g__		5	2	2	4		4	0	1	5		6	1	2	4
k__Bacteria;p__Armatimonadetes;c__Chthonomonadetes;o__Chthonomonadales;f__Chthonomonadaceae;g__	0	0	0	0.000251667	0	0	0	0	0.000124673	0	0	0.000143802			k__Bacteria	p__GN04	c__GN15	o__	f__	g__		5	1	1	4		7	1	3	1		7	1	7	5
k__Bacteria;p__Armatimonadetes;c__OPB80;o__;f__;g__	0	0	0	0	0	0	0	0	0	0	0	0			k__Bacteria	p__Planctomycetes	c__Planctomycea	o__Pirellulales	f__	g__Rhodopirellula		5	1	4	9		0	1	1	2		2	1	5	2
k__Bacteria;p__Armatimonadetes;c__S1a-1H;o__;f__;g__	0	0	0	0	0	0	0	0	0	0	0.00016488	0			k__Bacteria	p__Proteobacteria	c__Alphaproteobacteria	o__Rhizobiales	f__Beijerinckiaceae	g__		5	1	5	3		0	0	0	0		9	0	1	2
k__Bacteria;p__Armatimonadetes;c__SJA-176;o__;f__;g__	0.00187542	0.000305623	0.000972384	0.00151	0.00191162	0.000677966	0.00168413	0.00410055	0.00211944	0.00129349	0.00230833	0.00215703			k__Bacteria	p__Proteobacteria	c__Alphaproteobacteria	o__Sphingomonadales	f__Sphingomonadaceae	g__		5	1	1	9		0	0	0	0		5	0	6	11
k__Bacteria;p__BRC1;c__;o__;f__;g__	0	0	0	0	0	0	0	0	0	0	0	0			k__Bacteria	p__Bacteroidetes	c__Sphingobacteria	o__Sphingobacteriales	f__Sphingobacteriaceae	g__		5	0	4	1		0	0	0	0		0	0	0	0
k__Bacteria;p__BRC1;c__09D2Y74;o__;f__;g__	0	0	0	0	0	0	0.000187126	0	0	0	0.00016488	0			k__Bacteria	p__Chloroflexi	c__Anaerolineae	o__Anaerolineales	f__Anaerolinaceae	g__C1_B004		5	0	1	2		15	3	8	7		8	5	5	12
k__Bacteria;p__BRC1;c__PRR-11;o__;f__;g__	0.000267917	0	0	0	0.000112448	0	0	0.000178285	0	0	0.000494641	0.000143802			k__Bacteria	p__OP8	c__OP8_1	o__SHA-124	f__	g__		5	0	0	5		32	10	16	33		11	0	1	2
k__Bacteria;p__Bacteroidetes;c__;o__;f__;g__CandidatusAmoebophilus	0	0	0	0	0	0	0	0	0	0	0	0			k__Bacteria	p__Proteobacteria	c__Alphaproteobacteria	o__Sphingomonadales	f__Sphingomonadaceae	g__Sphingobium		5	0	1	0		0	0	0	0		0	0	4	8
k__Bacteria;p__Bacteroidetes;c__Bacteroidia;o__Bacteroidales;f__;g__	0.00495646	0.000611247	0.00350058	0.00377501	0.0030361	0.000338983	0.00149701	0.00303084	0.00536093	0.000905446	0.00577082	0.00877193			k__Bacteria	p__Proteobacteria	c__Deltaproteobacteria	o__Syntrophobacterales	f__Syntrophaceae	g__		5	0	4	6		4	2	4	2		8	0	10	3
k__Bacteria;p__Bacteroidetes;c__Bacteroidia;o__Bacteroidales;f__Marinilabiaceae;g__	0.000267917	0	0	0.000125834	0	0	0	0	0	0	0	0			k__Bacteria	p__Proteobacteria	c__Gammaproteobacteria	o__Xanthomonadales	f__Xanthomonadaceae	g__Lysobacter		5	0	4	3		0	0	0	0		4	0	0	2
k__Bacteria;p__Bacteroidetes;c__Bacteroidia;o__Bacteroidales;f__Porphyromonadaceae;g__	0.000937709	0.00427873	0.000388954	0.0011325	0.000112448	0	0	0	0.000249345	0.000258699	0.000659522	0.000143802			k__Bacteria	p__Spirochaetes	c__Spirochaetes	o__Spirochaetales	f__Spirochaetaceae	g__Spirochaeta		5	0	0	0		3	0	6	3		3	0	1	0
k__Bacteria;p__Bacteroidetes;c__Bacteroidia;o__Bacteroidales;f__Porphyromonadaceae;g__Dysgonomonas	0	0	0	0	0	0	0	0	0	0	0	0			k__Bacteria	p__TM7	c__TM7-3	o__EW055	f__	g__		5	0	3	5		0	1	0	0		1	0	0	0
k__Bacteria;p__Bacteroidetes;c__Flavobacteria;o__;f__;g__	0.000133958	0	0	0.000251667	0	0	0	0	0.000249345	0	0.00016488	0			k__Bacteria	p__Chlorobi	c__SJA-28	o__	f__	g__		4	4	6	6		5	0	2	6		23	2	8	10
k__Bacteria;p__Bacteroidetes;c__Flavobacteria;o__Flavobacteriales;f__Cryomorphaceae;g__	0	0	0	0	0	0	0	0	0	0	0	0			k__Bacteria	p__Chloroflexi	c__Anaerolineae	o__H39	f__	g__		4	3	8	7		0	1	0	5		5	2	9	9
k__Bacteria;p__Bacteroidetes;c__Flavobacteria;o__Flavobacteriales;f__Flavobacteriaceae;g__	0.000133958	0	0	0	0	0	0	0	0	0	0	0			k__Bacteria	p__Actinobacteria	c__Actinobacteria	o__Actinomycetales	f__Cellulomonadaceae	g__Cellulomonas		4	2	1	6		0	0	0	1		0	0	1	3
k__Bacteria;p__Bacteroidetes;c__Flavobacteria;o__Flavobacteriales;f__Flavobacteriaceae;g__Chryseobacterium	0.000133958	0	0	0	0	0	0	0	0	0	0	0			k__Bacteria	p__Proteobacteria	c__Deltaproteobacteria	o__Syntrophobacterales	f__Syntrophobacteraceae	g__Syntrophobacter		4	2	1	3		2	0	1	2		17	0	2	4
k__Bacteria;p__Bacteroidetes;c__Flavobacteria;o__Flavobacteriales;f__Flavobacteriaceae;g__Flavobacterium	0.17361	0.0149756	0.0750681	0.125582	0.224784	0.000169492	0.0834581	0.095739	0.214936	0.00672617	0.128937	0.197009			k__Bacteria	p__Chloroflexi	c__Anaerolineae	o__Caldilineales	f__Caldilineaceae	g__		4	1	0	3		0	0	0	1		3	0	3	3
k__Bacteria;p__Bacteroidetes;c__Flavobacteria;o__Flavobacteriales;f__Flavobacteriaceae;g__Sediminicola	0	0	0	0	0	0	0.000187126	0	0	0	0	0			k__Bacteria	p__Chloroflexi	c__Thermomicrobia	o__HN1-15	f__	g__		4	1	5	2		0	0	0	0		2	0	2	1
k__Bacteria;p__Bacteroidetes;c__Flavobacteria;o__Flavobacteriales;f__Flavobacteriaceae;g__Sejongia	0.000267917	0	0	0	0	0	0	0	0	0	0	0			k__Bacteria	p__Firmicutes	c__Clostridia	o__Clostridiales	f__Lachnospiraceae	g__		4	1	0	1		2	0	1	0		2	5	2	3
k__Bacteria;p__Bacteroidetes;c__Sphingobacteria;o__Sphingobacteriales;f__;g__	0.00629605	0.000814996	0.00388954	0.00591418	0.000224896	0	0.000374251	0	0.0027428	0.00129349	0.00214345	0.00546448			k__Bacteria	p__Gemmatimonadetes	c__Gemmatimonadetes	o__Gemmatimonadales	f__Gemmatimonadaceae	g__Gemmatimonas		4	1	1	2		0	0	0	0		2	1	0	0
k__Bacteria;p__Bacteroidetes;c__Sphingobacteria;o__Sphingobacteriales;f__;g__Flavisolibacter	0.000267917	0	0	0.000125834	0	0	0	0	0	0	0.00016488	0			k__Bacteria	p__OP3	c__koll11	o__GIF10	f__kpj58rc	g__		4	1	0	0		0	0	0	0		0	2	3	2
k__Bacteria;p__Bacteroidetes;c__Sphingobacteria;o__Sphingobacteriales;f__;g__Niastella	0	0	0	0.000125834	0	0	0	0	0	0	0	0			k__Bacteria	p__Proteobacteria	c__Deltaproteobacteria	o__Desulfuromonadales	f__	g__		4	1	5	0		0	1	0	3		1	1	0	0
k__Bacteria;p__Bacteroidetes;c__Sphingobacteria;o__Sphingobacteriales;f__Cyclobacteriaceae;g__Algoriphagus	0	0	0	0.000125834	0	0	0	0	0	0	0	0			k__Bacteria	p__Proteobacteria	c__Deltaproteobacteria	o__Syntrophobacterales	f__Syntrophaceae	g__Syntrophus		4	1	0	1		3	0	1	2		3	0	1	1
k__Bacteria;p__Bacteroidetes;c__Sphingobacteria;o__Sphingobacteriales;f__Flammeovirgaceae;g__	0	0	0	0	0	0	0	0	0	0	0	0			k__Bacteria	p__Actinobacteria	c__Actinobacteria	o__Actinomycetales	f__Intrasporangiaceae	g__		4	0	5	7		0	0	0	0		2	0	2	0
k__Bacteria;p__Bacteroidetes;c__Sphingobacteria;o__Sphingobacteriales;f__Flexibacteraceae;g__	0.000133958	0	0	0.000125834	0	0	0	0	0	0	0	0.000143802			k__Bacteria	p__Actinobacteria	c__Actinobacteria	o__Actinomycetales	f__Streptomycetaceae	g__Streptomyces		4	0	3	4		2	0	0	2		5	2	0	3
k__Bacteria;p__Bacteroidetes;c__Sphingobacteria;o__Sphingobacteriales;f__Flexibacteraceae;g__Adhaeribacter	0	0	0	0.000125834	0	0	0	0	0	0	0	0			k__Bacteria	p__Actinobacteria	c__Actinobacteria	o__Solirubrobacterales	f__Patulibacteraceae	g__		4	0	4	3		0	0	0	0		6	0	3	3
k__Bacteria;p__Bacteroidetes;c__Sphingobacteria;o__Sphingobacteriales;f__Flexibacteraceae;g__Cytophaga	0.000803751	0.000101874	0.000388954	0.000377501	0	0	0	0	0.000374018	0.000517397	0.000494641	0.000862813			k__Bacteria	p__Chloroflexi	c__	o__	f__	g__		4	0	0	1		2	0	0	1		0	1	0	1
k__Bacteria;p__Bacteroidetes;c__Sphingobacteria;o__Sphingobacteriales;f__Flexibacteraceae;g__Emticicia	0.000133958	0	0	0	0	0	0	0	0	0	0	0			k__Bacteria	p__Chloroflexi	c__Anaerolineae	o__Anaerolineales	f__Anaerolinaceae	g__SHD-231		4	0	0	1		0	0	0	1		1	0	2	3
k__Bacteria;p__Bacteroidetes;c__Sphingobacteria;o__Sphingobacteriales;f__Flexibacteraceae;g__Hymenobacter	0	0	0	0	0	0	0	0	0	0	0	0			k__Bacteria	p__Chloroflexi	c__Anaerolineae	o__GCA004	f__	g__		4	0	2	3		47	5	24	36		37	4	14	36
k__Bacteria;p__Bacteroidetes;c__Sphingobacteria;o__Sphingobacteriales;f__Flexibacteraceae;g__Pontibacter	0	0	0	0	0	0	0	0	0	0	0	0			k__Bacteria	p__Chloroflexi	c__Chloroflexi	o__Roseiflexales	f__Kouleothrixaceae	g__		4	0	3	3		0	0	2	0		0	1	1	2
k__Bacteria;p__Bacteroidetes;c__Sphingobacteria;o__Sphingobacteriales;f__Flexibacteraceae;g__Runella	0	0	0	0	0	0	0	0	0.000124673	0	0	0			k__Bacteria	p__Firmicutes	c__Bacilli	o__Bacillales	f__Planococcaceae	g__Paenisporosarcina		4	0	2	6		725	1	241	755		101	0	57	98
k__Bacteria;p__Bacteroidetes;c__Sphingobacteria;o__Sphingobacteriales;f__Rhodothermaceae;g__	0	0	0	0	0	0	0	0	0	0	0	0			k__Bacteria	p__Proteobacteria	c__Alphaproteobacteria	o__Rhizobiales	f__Bradyrhizobiaceae	g__		4	0	4	9		0	0	0	0		2	1	3	6
k__Bacteria;p__Bacteroidetes;c__Sphingobacteria;o__Sphingobacteriales;f__Saprospiraceae;g__	0.00107167	0.000101874	0.000972384	0.00176167	0	0	0	0	0.000374018	0.000258699	0.00016488	0.000287604			k__Bacteria	p__Proteobacteria	c__Deltaproteobacteria	o__Desulfuromonadales	f__Desulfuromonadaceae	g__Desulfuromonas		4	0	0	2		0	0	0	1		0	0	0	0
k__Bacteria;p__Bacteroidetes;c__Sphingobacteria;o__Sphingobacteriales;f__Saprospiraceae;g__Haliscomenobacter	0.000133958	0	0	0	0	0	0	0	0	0	0	0			k__Bacteria	p__Tenericutes	c__Erysipelotrichi	o__Erysipelotrichales	f__Erysipelotrichaceae	g__PSB-M-3		4	0	3	13		0	0	0	1		0	0	0	0
k__Bacteria;p__Bacteroidetes;c__Sphingobacteria;o__Sphingobacteriales;f__Sphingobacteriaceae;g__	0.000669792	0	0.000777907	0.000125834	0	0	0	0	0	0	0	0			k__Bacteria	p__WS1	c__	o__	f__	g__		4	0	1	0		4	2	4	4		3	0	5	3
k__Bacteria;p__Bacteroidetes;c__Sphingobacteria;o__Sphingobacteriales;f__Sphingobacteriaceae;g__Pedobacter	0	0	0	0	0	0	0	0	0	0	0.00016488	0			k__Bacteria	p__Chloroflexi	c__TK17	o__	f__	g__		3	5	3	8		12	5	6	17		46	5	5	7
k__Bacteria;p__CCM11b;c__;o__;f__;g__	0	0	0	0	0	0	0	0	0	0	0	0			k__Bacteria	p__Chloroflexi	c__Chloroflexi	o__Roseiflexales	f__	g__		3	2	2	4		0	0	0	0		0	0	1	4
k__Bacteria;p__Caldiserica;c__Caldisericia;o__Caldisericales;f__Caldisericaceae;g__Caldisericum	0	0	0	0	0	0	0	0.000178285	0	0	0	0			k__Bacteria	p__Chloroflexi	c__TK17	o__mle1-48	f__	g__		3	2	3	10		0	0	2	0		2	1	2	4
k__Bacteria;p__Caldiserica;c__OP5;o__BA129;f__ML635J-28;g__	0	0	0	0	0	0	0	0	0	0	0	0			k__Bacteria	p__Planctomycetes	c__Planctomycea	o__Gemmatales	f__Gemmataceae	g__Gemmata		3	2	3	6		0	1	0	0		2	1	5	3
k__Bacteria;p__Caldiserica;c__OP5;o__LF045;f__DMPU-92;g__	0.000133958	0	0	0	0	0	0	0	0	0	0	0			k__Bacteria	p__Planctomycetes	c__Planctomycea	o__Gemmatales	f__Isosphaeraceae	g__		3	2	0	0		0	0	0	0		1	0	1	1
k__Bacteria;p__Caldithrix;c__Caldithrixae;o__Caldithrixales;f__;g__	0	0	0	0	0.00056224	0.000169492	0	0.000178285	0	0	0	0			k__Bacteria	p__Proteobacteria	c__Deltaproteobacteria	o__MIZ46	f__	g__		3	2	1	3		0	0	0	1		3	0	4	4
k__Bacteria;p__CandidatusPoribacteria;c__;o__;f__;g__	0	0	0	0	0	0	0	0	0	0	0	0			k__Bacteria	p__Proteobacteria	c__Deltaproteobacteria	o__NB1-j	f__	g__		3	2	0	3		0	0	0	0		1	1	2	1
k__Bacteria;p__Chlorobi;c__;o__;f__;g__	0	0	0	0.000125834	0	0	0	0	0	0	0	0			k__Bacteria	p__Acidobacteria	c__iii1-8	o__SJA-36	f__	g__		3	1	0	2		0	0	0	0		0	0	4	1
k__Bacteria;p__Chlorobi;c__BSV19;o__;f__;g__	0.00120563	0.000203749	0.00155581	0.0011325	0.00314854	0.000677966	0.00187126	0.00285256	0.00162075	0.000258699	0.00115416	0.00129422			k__Bacteria	p__Chloroflexi	c__Anaerolineae	o__BPC110	f__	g__		3	1	0	6		15	1	6	7		16	0	6	20
k__Bacteria;p__Chlorobi;c__Chlorobia;o__Chlorobiales;f__Chlorobiaceae;g__Pelodictyon	0	0	0.000388954	0	0	0	0	0	0	0	0	0			k__Bacteria	p__Proteobacteria	c__Alphaproteobacteria	o__Rhodospirillales	f__Rhodospirillaceae	g__Skermanella		3	1	0	0		0	0	0	0		0	0	0	0
k__Bacteria;p__Chlorobi;c__Ignavibacteria;o__Ignavibacteriales;f__Ignavibacteriaceae;g__	0.00133958	0.000101874	0.000583431	0.000755002	0.000787136	0.000169492	0.000748503	0.000891424	0.000124673	0.000517397	0.000494641	0.000287604			k__Bacteria	p__Proteobacteria	c__Betaproteobacteria	o__Gallionellales	f__Gallionellaceae	g__		3	1	0	3		0	0	0	0		0	0	1	1
k__Bacteria;p__Chlorobi;c__Ignavibacteria;o__Ignavibacteriales;f__Ignavibacteriaceae;g__Ignavibacterium	0	0	0	0	0	0	0	0	0.000124673	0	0	0			k__Bacteria	p__AD3	c__JG37-AG-4	o__	f__	g__		3	0	2	0		0	0	0	0		1	0	0	0
k__Bacteria;p__Chlorobi;c__Ignavibacteria;o__ZB1;f__;g__	0	0	0	0	0	0	0	0	0.000124673	0	0	0			k__Bacteria	p__Acidobacteria	c__OS-K	o__	f__	g__		3	0	0	4		12	1	5	8		5	3	6	4
k__Bacteria;p__Chlorobi;c__OPB56;o__;f__;g__	0	0	0	0	0	0	0	0	0.000124673	0	0.000329761	0.000143802			k__Bacteria	p__Actinobacteria	c__Actinobacteria	o__Acidimicrobiales	f__Iamiaceae	g__		3	0	4	3		0	0	0	0		1	0	2	2
k__Bacteria;p__Chlorobi;c__SJA-28;o__;f__;g__	0.000535834	0.000407498	0.00116686	0.000755002	0.00056224	0	0.000374251	0.00106971	0.00286747	0.000258699	0.00131904	0.00143802			k__Bacteria	p__Actinobacteria	c__Actinobacteria	o__Actinomycetales	f__Geodermatophilaceae	g__		3	0	0	2		0	0	0	0		0	0	0	0
k__Bacteria;p__Chlorobi;c__SM1B02;o__;f__;g__	0	0	0	0	0	0	0	0	0	0	0	0			k__Bacteria	p__Chloroflexi	c__Anaerolineae	o__GN14	f__	g__		3	0	1	1		10	3	11	8		3	2	8	8
k__Bacteria;p__Chlorobi;c__SM1B09;o__;f__;g__	0	0	0	0	0	0	0	0	0	0	0.00016488	0			k__Bacteria	p__Cyanobacteria	c__Chloroplast	o__Streptophyta	f__	g__		3	0	5	5		1	0	1	1		0	1	1	0
k__Bacteria;p__Chloroflexi;c__;o__;f__;g__	0.000535834	0	0	0.000125834	0.000224896	0	0	0.000178285	0	0.000129349	0	0.000143802			k__Bacteria	p__Firmicutes	c__Bacilli	o__Bacillales	f__Planococcaceae	g__Bacillus		3	0	2	2		0	0	7	0		3	0	0	1
k__Bacteria;p__Chloroflexi;c__Anaerolineae;o__;f__;g__	0.00562626	0.000203749	0.00194477	0.00264251	0.00663443	0.00237288	0.00636228	0.00837939	0.00673233	0.00155219	0.00939819	0.00848433			k__Bacteria	p__Firmicutes	c__Clostridia	o__Clostridiales	f__Peptococcaceae	g__Pelotomaculum		3	0	0	0		0	0	0	0		0	0	0	0
k__Bacteria;p__Chloroflexi;c__Anaerolineae;o__A31;f__KNA6-EB22;g__	0.000803751	0.000203749	0.000194477	0.000503335	0.000899584	0.000338983	0.000561377	0.00071314	0.000748036	0.000129349	0.000989283	0.00100661			k__Bacteria	p__Planctomycetes	c__agg27	o__CL500-15	f__	g__		3	0	0	0		0	0	0	2		3	0	1	0
k__Bacteria;p__Chloroflexi;c__Anaerolineae;o__A31;f__S47;g__	0.000133958	0	0	0.000377501	0	0	0	0	0	0	0.000329761	0			k__Bacteria	p__Proteobacteria	c__Alphaproteobacteria	o__Caulobacterales	f__Caulobacteraceae	g__Phenylobacterium		3	0	1	5		1	0	0	5		2	0	1	3
k__Bacteria;p__Chloroflexi;c__Anaerolineae;o__A4b;f__;g__	0.00669792	0.00091687	0.00388954	0.00515918	0.00314854	0.000677966	0.00130988	0.00213942	0.0041142	0.00194024	0.00527617	0.0069025			k__Bacteria	p__Proteobacteria	c__Alphaproteobacteria	o__Sphingomonadales	f__Erythrobacteraceae	g__Lutibacterium		3	0	0	2		0	0	0	0		0	0	2	1
k__Bacteria;p__Chloroflexi;c__Anaerolineae;o__Anaerolineales;f__Anaerolinaceae;g__	0.0016075	0	0.00116686	0.00138417	0.00056224	0	0.000187126	0.00071314	0.00261813	0.000388048	0.00263809	0.00301984			k__Bacteria	p__Proteobacteria	c__Betaproteobacteria	o__Burkholderiales	f__	g__Paucibacter		3	0	0	3		0	0	0	0		0	0	1	1
k__Bacteria;p__Chloroflexi;c__Anaerolineae;o__Anaerolineales;f__Anaerolinaceae;g__Anaerolinea	0.00147354	0.000101874	0.00136134	0.00163584	0	0.000169492	0	0.000178285	0.0013714	0.000517397	0.00214345	0.00172563			k__Bacteria	p__Proteobacteria	c__Gammaproteobacteria	o__	f__	g__		3	0	1	3		0	0	0	0		5	2	2	4
k__Bacteria;p__Chloroflexi;c__Anaerolineae;o__Anaerolineales;f__Anaerolinaceae;g__Bellilinea	0	0	0.000194477	0.000125834	0.000112448	0	0	0.000178285	0.000374018	0	0.00016488	0.000287604			k__Bacteria	p__Proteobacteria	c__Gammaproteobacteria	o__Legionellales	f__Coxiellaceae	g__Rickettsiella		3	0	0	0		0	0	0	0		0	0	1	2
k__Bacteria;p__Chloroflexi;c__Anaerolineae;o__Anaerolineales;f__Anaerolinaceae;g__C1_B004	0.000669792	0	0.000194477	0.000251667	0.00168672	0.000508475	0.00149701	0.00124799	0.000997382	0.000646747	0.000824402	0.00172563			k__Bacteria	p__Proteobacteria	c__Gammaproteobacteria	o__Legionellales	f__Legionellaceae	g__Legionella		3	0	0	1		0	2	0	1		4	0	2	5
k__Bacteria;p__Chloroflexi;c__Anaerolineae;o__Anaerolineales;f__Anaerolinaceae;g__Levilinea	0	0	0	0	0	0	0	0	0.000124673	0	0.00016488	0.000143802			k__Bacteria	p__Proteobacteria	c__Gammaproteobacteria	o__Oceanospirillales	f__HTCC2089	g__		3	0	0	1		0	0	0	0		2	0	0	0
k__Bacteria;p__Chloroflexi;c__Anaerolineae;o__Anaerolineales;f__Anaerolinaceae;g__Longilinea	0	0	0	0.000251667	0	0	0	0	0.000124673	0	0	0			k__Bacteria	p__Spirochaetes	c__Spirochaetes	o__Spirochaetales	f__Spirochaetaceae	g__Treponema		3	0	0	1		0	0	0	1		2	0	1	3
k__Bacteria;p__Chloroflexi;c__Anaerolineae;o__Anaerolineales;f__Anaerolinaceae;g__SHD-14	0.000133958	0	0.000194477	0.000503335	0.000112448	0	0	0.00035657	0	0.000129349	0	0.000287604			k__Bacteria	p__GN02	c__VC12-cl04	o__	f__	g__		2	2	0	1		0	0	0	0		0	1	0	0
k__Bacteria;p__Chloroflexi;c__Anaerolineae;o__Anaerolineales;f__Anaerolinaceae;g__SHD-231	0.000535834	0	0	0.000125834	0	0	0	0.000178285	0.000124673	0	0.000329761	0.000431406			k__Bacteria	p__Proteobacteria	c__Alphaproteobacteria	o__Sphingomonadales	f__Sphingomonadaceae	g__Sphingomonas		2	2	2	0		0	0	0	1		1	0	3	1
k__Bacteria;p__Chloroflexi;c__Anaerolineae;o__Anaerolineales;f__Anaerolinaceae;g__T78	0.000133958	0.000101874	0	0.000125834	0	0	0.000187126	0	0	0.000129349	0	0			k__Bacteria	p__Proteobacteria	c__Deltaproteobacteria	o__Desulfobacterales	f__Desulfobulbaceae	g__Desulfobulbus		2	2	2	1		0	0	0	0		2	0	1	1
k__Bacteria;p__Chloroflexi;c__Anaerolineae;o__Anaerolineales;f__Anaerolinaceae;g__WCHB1-05	0.00133958	0	0.000194477	0.000755002	0.000112448	0	0.000187126	0	0.000997382	0.000129349	0.00131904	0.000862813			k__Bacteria	p__SPAM	c__FFCH6980	o__	f__	g__		2	2	0	2		0	0	0	0		0	0	0	0
k__Bacteria;p__Chloroflexi;c__Anaerolineae;o__BPC110;f__;g__	0.000401875	0.000101874	0	0.000755002	0.00168672	0.000169492	0.00112275	0.00124799	0.00199476	0	0.000989283	0.00287604			k__Bacteria	p__Firmicutes	c__Bacilli	o__Exiguobacterales	f__Exiguobacteraceae	g__Exiguobacterium		2	1	0	0		0	0	0	0		1	0	2	1
k__Bacteria;p__Chloroflexi;c__Anaerolineae;o__CFB-26;f__;g__	0.00187542	0.000203749	0.00116686	0.000755002	0.000449792	0	0.000187126	0.000534855	0.00124673	0.000388048	0.000989283	0.00215703			k__Bacteria	p__Firmicutes	c__Clostridia	o__OPB54	f__	g__		2	1	0	3		8	2	12	11		7	3	7	3
k__Bacteria;p__Chloroflexi;c__Anaerolineae;o__Caldilineales;f__;g__	0	0.000101874	0	0	0	0	0	0	0	0	0	0			k__Bacteria	p__Gemmatimonadetes	c__Gemmatimonadetes	o__	f__	g__		2	1	1	0		0	0	1	1		0	2	1	2
k__Bacteria;p__Chloroflexi;c__Anaerolineae;o__Caldilineales;f__Caldilineaceae;g__	0.000535834	0.000101874	0	0.000377501	0	0	0	0.000178285	0.000374018	0	0.000494641	0.000431406			k__Bacteria	p__OP11	c__OP11-4	o__KNA6-NB14	f__	g__		2	1	1	3		4	1	0	2		1	0	2	3
k__Bacteria;p__Chloroflexi;c__Anaerolineae;o__Caldilineales;f__Caldilineaceae;g__Caldilinea	0.00267917	0.000203749	0.00233372	0.00251667	0	0	0	0	0.00286747	0.00116414	0.00230833	0.00359505			k__Bacteria	p__Proteobacteria	c__Alphaproteobacteria	o__Rhodospirillales	f__Acetobacteraceae	g__		2	1	3	0		1	0	0	0		0	1	1	1
k__Bacteria;p__Chloroflexi;c__Anaerolineae;o__DRC31;f__;g__	0.000133958	0	0	0.000125834	0	0	0	0	0.000124673	0	0	0			k__Bacteria	p__Proteobacteria	c__Betaproteobacteria	o__Burkholderiales	f__Burkholderiaceae	g__		2	1	1	3		0	0	0	0		1	0	2	1
k__Bacteria;p__Chloroflexi;c__Anaerolineae;o__GCA004;f__;g__	0.000535834	0	0.000388954	0.000377501	0.00528506	0.000847458	0.00449102	0.00641826	0.00461289	0.000517397	0.00230833	0.00517688			k__Bacteria	p__Proteobacteria	c__Deltaproteobacteria	o__Syntrophobacterales	f__Syntrophaceae	g__Desulfomonile		2	1	1	2		5	1	2	7		9	5	3	3
k__Bacteria;p__Chloroflexi;c__Anaerolineae;o__GN14;f__;g__	0.000401875	0	0.000194477	0.000125834	0.00112448	0.000508475	0.00205838	0.00142628	0.000374018	0.000258699	0.00131904	0.00115042			k__Bacteria	p__TM6	c__SJA-4	o__	f__	g__		2	1	1	3		1	1	3	2		4	1	8	5
k__Bacteria;p__Chloroflexi;c__Anaerolineae;o__H39;f__;g__	0.000535834	0.000305623	0.00155581	0.000880836	0	0.000169492	0	0.000891424	0.000623364	0.000258699	0.00148392	0.00129422			k__Bacteria	p__TM7	c__TM7-1	o__	f__	g__		2	1	1	5		0	0	0	1		3	1	2	2
k__Bacteria;p__Chloroflexi;c__Anaerolineae;o__O4D2Z37;f__;g__	0	0	0	0	0.000224896	0	0.000374251	0.00035657	0.000124673	0	0	0			k__Bacteria	p__Verrucomicrobia	c__Verrucomicrobiae	o__Verrucomicrobiales	f__Verrucomicrobiaceae	g__Prosthecobacter		2	1	1	0		0	0	0	0		0	0	0	0
k__Bacteria;p__Chloroflexi;c__Anaerolineae;o__OPB11;f__;g__	0.000133958	0	0	0.000125834	0.000787136	0.000169492	0.00112275	0.00106971	0.000249345	0.000129349	0.00016488	0.000431406			No blast hit	Other	Other	Other	Other	Other		2	0	0	1		3	1	0	0		3	1	0	2
k__Bacteria;p__Chloroflexi;c__Anaerolineae;o__S0208;f__;g__	0.00241125	0.000814996	0.00233372	0.00352334	0.00337344	0.000508475	0.00299401	0.00463541	0.00261813	0.000646747	0.00362737	0.00273224			k__Bacteria	p__ABY1_OD1	c__	o__	f__	g__		2	0	0	0		1	0	1	1		0	0	0	2
k__Bacteria;p__Chloroflexi;c__Anaerolineae;o__SB-34;f__;g__	0.000267917	0	0.000583431	0.0011325	0.00595974	0.000508475	0.00280689	0.00481369	0.000498691	0.000258699	0.000824402	0.000719011			k__Bacteria	p__Acidobacteria	c__Holophagae	o__Holophagales	f__Holophagaceae	g__		2	0	0	2		0	0	0	0		2	1	6	1
k__Bacteria;p__Chloroflexi;c__Anaerolineae;o__SHA-20;f__;g__	0.000267917	0	0	0.000125834	0.00191162	0.000508475	0.00187126	0.0023177	0.000124673	0	0.000494641	0.000575209			k__Bacteria	p__Acidobacteria	c__PAUC37f	o__	f__	g__		2	0	1	2		0	1	0	1		1	1	4	2
k__Bacteria;p__Chloroflexi;c__Anaerolineae;o__SJA-101;f__H5;g__	0.000267917	0	0	0.000377501	0.000112448	0.000169492	0.000374251	0.000178285	0.000623364	0.000129349	0.000494641	0.000575209			k__Bacteria	p__Acidobacteria	c__Sva0725	o__	f__	g__		2	0	0	0		0	0	0	1		0	0	0	0
k__Bacteria;p__Chloroflexi;c__Anaerolineae;o__SJA-101;f__SHA-31;g__	0.00267917	0.000101874	0.000583431	0.00201334	0.000674688	0.000338983	0.000561377	0.0023177	0.0013714	0.000388048	0.00131904	0.00258844			k__Bacteria	p__Actinobacteria	c__Actinobacteria	o__Actinomycetales	f__Intrasporangiaceae	g__Phycicoccus		2	0	2	2		0	0	0	0		0	0	0	0
k__Bacteria;p__Chloroflexi;c__Anaerolineae;o__SJA-15;f__;g__	0.00348292	0.000509372	0.00291715	0.00163584	0.00179917	0.000338983	0.000748503	0.00178285	0.00311682	0.000129349	0.0016488	0.00201323			k__Bacteria	p__Actinobacteria	c__Actinobacteria	o__Actinomycetales	f__Micromonosporaceae	g__Actinoplanes		2	0	0	0		1	0	0	0		0	0	0	0
k__Bacteria;p__Chloroflexi;c__Anaerolineae;o__WCHB1-50;f__;g__	0.000937709	0.000203749	0.000777907	0.00100667	0.00461037	0.000508475	0.00449102	0.0071314	0.00162075	0.000517397	0.00230833	0.000575209			k__Bacteria	p__Actinobacteria	c__Actinobacteria	o__Actinomycetales	f__Micromonosporaceae	g__Catellatospora		2	0	2	0		0	0	0	0		0	0	0	0
k__Bacteria;p__Chloroflexi;c__Anaerolineae;o__envOPS12;f__;g__	0.00951105	0.00152812	0.00525088	0.00742419	0.00314854	0.000508475	0.00355539	0.00499198	0.00561027	0.00258699	0.00643034	0.0100661			k__Bacteria	p__Actinobacteria	c__Actinobacteria	o__Actinomycetales	f__Nocardioidaceae	g__Propionicimonas		2	0	1	3		1	0	1	1		0	0	0	1
k__Bacteria;p__Chloroflexi;c__Bljii12;o__AKYG885;f__5B-12;g__	0.000133958	0	0	0	0	0	0	0	0	0	0.00016488	0.000143802			k__Bacteria	p__BRC1	c__PRR-11	o__	f__	g__		2	0	0	0		1	0	0	1		0	0	3	1
k__Bacteria;p__Chloroflexi;c__Bljii12;o__AKYG885;f__Dolo_23;g__	0.000133958	0	0.000194477	0.000125834	0.000112448	0	0	0.00035657	0.000249345	0	0.000329761	0			k__Bacteria	p__Bacteroidetes	c__Bacteroidia	o__Bacteroidales	f__Marinilabiaceae	g__		2	0	0	1		0	0	0	0		0	0	0	0
k__Bacteria;p__Chloroflexi;c__Bljii12;o__B07_WMSP1;f__AKYH910;g__	0.000267917	0	0	0	0	0	0	0	0	0	0	0.000143802			k__Bacteria	p__Bacteroidetes	c__Flavobacteria	o__Flavobacteriales	f__Flavobacteriaceae	g__Sejongia		2	0	0	0		0	0	0	0		0	0	0	0
k__Bacteria;p__Chloroflexi;c__Bljii12;o__B07_WMSP1;f__FFCH4570;g__	0.000133958	0	0	0.000251667	0	0	0.000187126	0	0	0	0.00016488	0.000143802			k__Bacteria	p__Bacteroidetes	c__Sphingobacteria	o__Sphingobacteriales	f__	g__Flavisolibacter		2	0	0	1		0	0	0	0		0	0	1	0
k__Bacteria;p__Chloroflexi;c__Chloroflexi;o__Chloroflexales;f__Chlorothrixaceae;g__	0	0	0	0	0	0	0	0	0	0	0	0			k__Bacteria	p__Chloroflexi	c__Anaerolineae	o__SB-34	f__	g__		2	0	3	9		53	3	15	27		4	2	5	5
k__Bacteria;p__Chloroflexi;c__Chloroflexi;o__Chloroflexales;f__Oscillochloridaceae;g__Oscillochloris	0	0	0	0	0	0	0	0	0	0	0	0			k__Bacteria	p__Chloroflexi	c__Anaerolineae	o__SHA-20	f__	g__		2	0	0	1		17	3	10	13		1	0	3	4
k__Bacteria;p__Chloroflexi;c__Chloroflexi;o__Roseiflexales;f__;g__	0.000401875	0.000203749	0.000388954	0.000503335	0	0	0	0	0	0	0.00016488	0.000575209			k__Bacteria	p__Chloroflexi	c__Anaerolineae	o__SJA-101	f__H5	g__		2	0	0	3		1	1	2	1		5	1	3	4
k__Bacteria;p__Chloroflexi;c__Chloroflexi;o__Roseiflexales;f__Kouleothrixaceae;g__	0.000535834	0	0.000583431	0.000377501	0	0	0.000374251	0	0	0.000129349	0.00016488	0.000287604			k__Bacteria	p__Chloroflexi	c__Bljii12	o__B07_WMSP1	f__AKYH910	g__		2	0	0	0		0	0	0	0		0	0	0	1
k__Bacteria;p__Chloroflexi;c__Chloroflexi;o__Roseiflexales;f__Kouleothrixaceae;g__Kouleothrix	0	0	0	0.000125834	0	0	0	0	0	0	0.000329761	0.000287604			k__Bacteria	p__Chloroflexi	c__Thermomicrobia	o__Thermomicrobiales	f__	g__		2	0	0	0		0	0	0	0		0	0	0	0
k__Bacteria;p__Chloroflexi;c__Chloroflexi;o__Roseiflexales;f__Roseiflexaceae;g__Roseiflexus	0	0	0	0	0	0	0	0	0	0	0	0			k__Bacteria	p__Firmicutes	c__Bacilli	o__Bacillales	f__Alicyclobacillaceae	g__Alicyclobacillus		2	0	2	1		2	0	3	1		2	0	1	4
k__Bacteria;p__Chloroflexi;c__Chloroflexi-4;o__;f__;g__	0	0	0	0	0	0	0	0.000178285	0.000249345	0.000129349	0.00016488	0.000143802			k__Bacteria	p__Firmicutes	c__Bacilli	o__Bacillales	f__Planococcaceae	g__Solibacillus		2	0	1	0		0	0	2	0		0	0	0	1
k__Bacteria;p__Chloroflexi;c__Dehalococcoidetes;o__;f__;g__	0	0	0	0	0.000899584	0.000338983	0.000187126	0.00142628	0.000623364	0.000258699	0.000329761	0.000575209			k__Bacteria	p__Firmicutes	c__Clostridia	o__Clostridiales	f__Catabacteriaceae	g__		2	0	0	0		5	4	3	6		6	3	5	7
k__Bacteria;p__Chloroflexi;c__Dehalococcoidetes;o__Dehalococcoidales;f__Dehalococcoidaceae;g__	0.00120563	0.000203749	0.000194477	0.000755002	0.0116946	0.00542373	0.00767216	0.0164022	0.0054856	0.00129349	0.00362737	0.00287604			k__Bacteria	p__Firmicutes	c__Clostridia	o__Clostridiales	f__Dehalobacteriaceae	g__Dehalobacterium		2	0	0	0		0	0	0	0		0	0	0	0
k__Bacteria;p__Chloroflexi;c__Dehalococcoidetes;o__Dehalococcoidales;f__Dehalococcoidaceae;g__Dehalococcoides	0	0	0.000194477	0	0	0	0	0	0	0	0	0			k__Bacteria	p__KSB1	c__	o__	f__	g__		2	0	0	2		0	0	0	0		4	0	2	5
k__Bacteria;p__Chloroflexi;c__Dehalococcoidetes;o__NT-B4;f__;g__	0	0.000101874	0.000194477	0.000251667	0.0128191	0.00355932	0.00879491	0.0199679	0.000997382	0.00129349	0.00131904	0.00115042			k__Bacteria	p__NC10	c__12-24	o__JH-WHS47	f__	g__		2	0	1	2		2	1	1	5		8	1	3	3
k__Bacteria;p__Chloroflexi;c__Ktedonobacteria;o__;f__;g__	0.000133958	0	0.000194477	0	0	0	0	0	0	0.000129349	0.00016488	0.000143802			k__Bacteria	p__Proteobacteria	c__Alphaproteobacteria	o__Rhizobiales	f__Rhodobiaceae	g__		2	0	0	2		0	0	0	0		0	0	2	0
k__Bacteria;p__Chloroflexi;c__RA13C7;o__;f__;g__	0.000133958	0	0	0.000125834	0	0	0	0.000178285	0	0	0	0			k__Bacteria	p__Proteobacteria	c__Alphaproteobacteria	o__Rhodospirillales	f__Acetobacteraceae	g__Roseomonas		2	0	1	4		2	0	0	0		1	0	5	0
k__Bacteria;p__Chloroflexi;c__SOGA31;o__;f__;g__	0.00843938	0.00152812	0.00680669	0.00918586	0.00134938	0.00101695	0.000935629	0.00213942	0.00748036	0.00181089	0.00774938	0.0069025			k__Bacteria	p__Proteobacteria	c__Betaproteobacteria	o__Rhodocyclales	f__Rhodocyclaceae	g__Rhodocyclus		2	0	0	4		0	0	0	0		2	2	1	1
k__Bacteria;p__Chloroflexi;c__TK-SH13;o__;f__;g__	0.00107167	0	0.000777907	0.000377501	0.000337344	0	0.000935629	0.00106971	0.000498691	0.000129349	0.000989283	0.000575209			k__Bacteria	p__Proteobacteria	c__Deltaproteobacteria	o__Desulfobacterales	f__Desulfobulbaceae	g__		2	0	3	5		1	0	0	0		7	2	4	7
k__Bacteria;p__Chloroflexi;c__TK17;o__;f__;g__	0.000401875	0.000509372	0.000583431	0.00100667	0.00134938	0.000847458	0.00112275	0.00303084	0.00573495	0.000646747	0.000824402	0.00100661			k__Bacteria	p__Proteobacteria	c__Gammaproteobacteria	o__Chromatiales	f__Chromatiaceae	g__Nitrosococcus		2	0	0	0		0	0	0	0		0	0	0	0
k__Bacteria;p__Chloroflexi;c__TK17;o__S085;f__;g__	0.000803751	0.000305623	0.000583431	0.00138417	0.0030361	0.000677966	0.00299401	0.00427884	0.00461289	0.000129349	0.00197857	0.00129422			k__Bacteria	p__Proteobacteria	c__Gammaproteobacteria	o__Methylococcales	f__Methylococcaceae	g__Methylosarcina		2	0	0	0		0	0	0	0		0	0	0	1
k__Bacteria;p__Chloroflexi;c__TK17;o__TK18;f__;g__	0	0	0.000194477	0	0	0	0	0	0.000124673	0	0	0			k__Bacteria	p__Proteobacteria	c__Gammaproteobacteria	o__Xanthomonadales	f__Xanthomonadaceae	g__Thermomonas		2	0	1	0		0	0	0	0		1	1	0	0
k__Bacteria;p__Chloroflexi;c__TK17;o__mle1-48;f__;g__	0.000401875	0.000203749	0.000583431	0.00125834	0	0	0.000374251	0	0.000249345	0.000129349	0.000329761	0.000575209			k__Bacteria	p__Spirochaetes	c__GN05	o__IF025	f__	g__		2	0	0	0		0	0	1	1		1	0	0	2
k__Bacteria;p__Chloroflexi;c__Thermobacula;o__Thermobaculales;f__Thermobaculaceae;g__Thermobaculum	0	0	0	0	0.000337344	0.000169492	0.000187126	0.000178285	0.000249345	0.000258699	0	0			k__Bacteria	p__Verrucomicrobia	c__Spartobacteria	o__Spartobacteriales	f__Spartobacteriaceae	g__MC18		2	0	1	8		1	0	0	2		1	0	1	0
k__Bacteria;p__Chloroflexi;c__Thermomicrobia;o__;f__;g__	0	0	0	0	0	0	0	0	0	0	0.00016488	0			k__Bacteria	p__Firmicutes	c__Clostridia	o__Clostridiales	f__Lachnospiraceae	g__Ruminococcus		1	7	2	1		0	0	0	0		0	0	0	0
k__Bacteria;p__Chloroflexi;c__Thermomicrobia;o__HN1-15;f__;g__	0.000535834	0.000101874	0.000972384	0.000251667	0	0	0	0	0.000249345	0	0.000329761	0.000143802			k__Bacteria	p__Proteobacteria	c__Alphaproteobacteria	o__Rhizobiales	f__Xanthobacteraceae	g__Labrys		1	3	2	2		0	0	0	0		1	0	0	0
k__Bacteria;p__Chloroflexi;c__Thermomicrobia;o__Thermomicrobiales;f__;g__	0.000267917	0	0	0	0	0	0	0	0	0	0	0			k__Bacteria	p__Proteobacteria	c__Betaproteobacteria	o__Neisseriales	f__Neisseriaceae	g__Deefgea		1	2	0	2		0	0	0	3		0	0	0	0
k__Bacteria;p__Cyanobacteria;c__;o__;f__;g__	0	0	0	0	0	0	0	0	0	0	0	0			k__Bacteria	p__Proteobacteria	c__Betaproteobacteria	o__Nitrosomonadales	f__Nitrosomonadaceae	g__Nitrosomonas		1	2	1	0		0	0	0	0		1	0	3	2
k__Bacteria;p__Cyanobacteria;c__4C0d-2;o__;f__;g__	0	0	0	0	0	0	0	0.000178285	0	0	0	0			k__Bacteria	p__Proteobacteria	c__Gammaproteobacteria	o__Oceanospirillales	f__OM60	g__		1	2	0	0		0	0	0	0		1	1	1	1
k__Bacteria;p__Cyanobacteria;c__4C0d-2;o__SM1D11;f__;g__	0	0	0	0.000125834	0	0	0	0	0.000124673	0	0	0			k__Bacteria	p__Acidobacteria	c__RB25	o__	f__	g__		1	1	0	5		2	0	0	1		3	1	3	4
k__Bacteria;p__Cyanobacteria;c__4C0d-2;o__YS2;f__;g__	0.000133958	0	0	0	0	0	0	0	0.000124673	0	0.00016488	0			k__Bacteria	p__Acidobacteria	c__iii1-8	o__32-20	f__	g__		1	1	2	1		0	0	0	0		2	0	1	1
k__Bacteria;p__Cyanobacteria;c__4C0d-2;o__mle1-12;f__;g__	0	0	0	0	0	0	0	0	0	0	0.000329761	0			k__Bacteria	p__Actinobacteria	c__Actinobacteria	o__Actinomycetales	f__Microbacteriaceae	g__Agromyces		1	1	0	2		1	0	0	0		0	0	0	1
k__Bacteria;p__Cyanobacteria;c__Chloroplast;o__Chlorophyta;f__Chlamydomonadaceae;g__	0	0	0	0	0	0	0	0	0	0	0	0			k__Bacteria	p__Actinobacteria	c__Actinobacteria	o__Actinomycetales	f__Microbacteriaceae	g__Microbacterium		1	1	2	2		1	0	0	0		1	0	2	1
k__Bacteria;p__Cyanobacteria;c__Chloroplast;o__Chlorophyta;f__Mamiellaceae;g__	0	0	0	0	0	0	0	0	0	0.000129349	0	0			k__Bacteria	p__Actinobacteria	c__Actinobacteria	o__Actinomycetales	f__Micromonosporaceae	g__Micromonospora		1	1	0	0		0	0	0	0		0	0	0	1
k__Bacteria;p__Cyanobacteria;c__Chloroplast;o__Chlorophyta;f__Trebouxiophyceae;g__	0.000133958	0	0	0	0	0	0	0	0.000124673	0	0	0			k__Bacteria	p__Actinobacteria	c__Actinobacteria	o__Actinomycetales	f__Nakamurellaceae	g__		1	1	0	1		0	0	0	0		0	0	1	0
k__Bacteria;p__Cyanobacteria;c__Chloroplast;o__Cryptophyta;f__;g__	0	0	0	0	0.000112448	0	0	0	0	0	0	0			k__Bacteria	p__Chloroflexi	c__Anaerolineae	o__Anaerolineales	f__Anaerolinaceae	g__T78		1	1	0	1		0	0	1	0		0	1	0	0
k__Bacteria;p__Cyanobacteria;c__Chloroplast;o__Rhodophyta;f__;g__	0	0	0	0	0	0	0	0	0	0	0	0			k__Bacteria	p__Firmicutes	c__Bacilli	o__Turicibacterales	f__Turicibacteraceae	g__		1	1	0	0		0	0	0	0		1	0	1	1
k__Bacteria;p__Cyanobacteria;c__Chloroplast;o__Stramenopiles;f__;g__	0.000133958	0	0.000194477	0.000251667	0	0	0	0	0.000124673	0.000129349	0.00016488	0.000287604			k__Bacteria	p__Firmicutes	c__Clostridia	o__Clostridiales	f__Lachnospiraceae	g__Clostridium		1	1	1	2		0	0	0	0		0	1	0	2
k__Bacteria;p__Cyanobacteria;c__Chloroplast;o__Streptophyta;f__;g__	0.000401875	0	0.000972384	0.000629168	0.000112448	0	0.000187126	0.000178285	0	0.000129349	0.00016488	0			k__Bacteria	p__Firmicutes	c__Clostridia	o__Clostridiales	f__Ruminococcaceae	g__Acetivibrio		1	1	1	1		0	1	0	1		0	0	0	0
k__Bacteria;p__Cyanobacteria;c__Nostocophycideae;o__Nostocales;f__Nostocaceae;g__	0	0	0.000194477	0	0	0	0	0	0	0	0	0			k__Bacteria	p__GOUTA4	c__RB384	o__	f__	g__		1	1	1	2		4	0	2	4		0	1	0	3
k__Bacteria;p__Cyanobacteria;c__Nostocophycideae;o__Nostocales;f__Nostocaceae;g__Anabaena	0	0	0	0	0	0	0	0	0	0	0	0			k__Bacteria	p__Planctomycetes	c__vadinHA49	o__	f__	g__		1	1	2	0		1	1	0	0		2	1	1	0
k__Bacteria;p__Cyanobacteria;c__Nostocophycideae;o__Nostocales;f__Nostocaceae;g__Dolichospermum	0	0	0	0	0	0	0	0	0	0	0	0			k__Bacteria	p__	c__	o__	f__	g__		1	0	0	0		3	0	1	2		0	0	1	0
k__Bacteria;p__Cyanobacteria;c__Nostocophycideae;o__Nostocales;f__Nostocaceae;g__Nostoc	0	0	0	0	0	0	0	0	0	0	0	0			k__Bacteria	p__AC1	c__LC-1	o__	f__	g__		1	0	0	0		1	1	0	1		0	0	0	0
k__Bacteria;p__Cyanobacteria;c__Nostocophycideae;o__Nostocales;f__Rivulariaceae;g__Calothrix	0	0	0	0	0	0	0	0	0	0	0	0			k__Bacteria	p__Acidobacteria	c__BPC102	o__	f__	g__		1	0	0	0		2	0	0	1		1	1	1	2
k__Bacteria;p__Cyanobacteria;c__Oscillatoriophycideae;o__;f__;g__	0	0	0	0	0	0	0	0	0	0	0	0			k__Bacteria	p__Actinobacteria	c__Actinobacteria	o__Actinomycetales	f__Cellulomonadaceae	g__Actinotalea		1	0	0	1		0	0	0	0		0	0	0	0
k__Bacteria;p__Cyanobacteria;c__Oscillatoriophycideae;o__Chroococcales;f__;g__	0	0	0	0.000125834	0	0	0	0	0	0	0	0			k__Bacteria	p__Actinobacteria	c__Actinobacteria	o__Actinomycetales	f__Dietziaceae	g__Dietzia		1	0	0	0		0	0	0	0		1	0	0	0
k__Bacteria;p__Cyanobacteria;c__Oscillatoriophycideae;o__Chroococcales;f__Cyanobacteriaceae;g__	0.000133958	0	0	0	0	0	0	0	0	0	0	0			k__Bacteria	p__Actinobacteria	c__Actinobacteria	o__Actinomycetales	f__Geodermatophilaceae	g__Blastococcus		1	0	0	0		0	0	0	0		0	0	0	0
k__Bacteria;p__Cyanobacteria;c__Oscillatoriophycideae;o__Chroococcales;f__Cyanobacteriaceae;g__Crocosphaera	0	0	0	0	0	0	0	0	0	0	0	0			k__Bacteria	p__Actinobacteria	c__Actinobacteria	o__Actinomycetales	f__Micromonosporaceae	g__Luedemannella		1	0	0	0		0	0	0	0		0	1	0	0
k__Bacteria;p__Cyanobacteria;c__Oscillatoriophycideae;o__Chroococcales;f__Xenococcaceae;g__	0	0	0	0	0	0	0	0	0.000124673	0	0	0			k__Bacteria	p__Actinobacteria	c__Actinobacteria	o__Actinomycetales	f__Nocardioidaceae	g__Actinopolymorpha		1	0	0	0		0	0	0	0		0	0	0	0
k__Bacteria;p__Cyanobacteria;c__Oscillatoriophycideae;o__Chroococcales;f__Xenococcaceae;g__Xenococcus	0	0	0	0	0	0	0	0	0	0	0	0			k__Bacteria	p__Actinobacteria	c__Actinobacteria	o__Actinomycetales	f__Pseudonocardiaceae	g__Pseudonocardia		1	0	0	1		0	0	0	0		0	0	1	0
k__Bacteria;p__Cyanobacteria;c__Oscillatoriophycideae;o__Oscillatoriales;f__Oscillatoriaceae;g__Oscillatoria	0	0	0	0	0	0	0	0	0	0	0	0			k__Bacteria	p__Actinobacteria	c__Actinobacteria	o__Actinomycetales	f__Pseudonocardiaceae	g__Saccharomonospora		1	0	0	0		0	0	0	0		0	0	0	0
k__Bacteria;p__Cyanobacteria;c__Oscillatoriophycideae;o__Oscillatoriales;f__Phormidiaceae;g__Microcoleus	0	0	0	0	0	0	0	0	0	0	0	0			k__Bacteria	p__Actinobacteria	c__Actinobacteria	o__Actinomycetales	f__Sporichthyaceae	g__Sporichthya		1	0	1	1		0	0	0	0		2	1	2	0
k__Bacteria;p__Cyanobacteria;c__Oscillatoriophycideae;o__Oscillatoriales;f__Phormidiaceae;g__Phormidium	0	0	0	0	0	0	0	0	0	0	0.00016488	0			k__Bacteria	p__Actinobacteria	c__Actinobacteria	o__Actinomycetales	f__Streptomycetaceae	g__		1	0	0	0		0	0	0	0		0	0	0	0
k__Bacteria;p__Cyanobacteria;c__Oscillatoriophycideae;o__Oscillatoriales;f__Phormidiaceae;g__Planktothricoides	0	0	0	0	0	0	0	0	0	0	0	0			k__Bacteria	p__Actinobacteria	c__Actinobacteria	o__Solirubrobacterales	f__Patulibacteraceae	g__Patulibacter		1	0	0	1		0	0	0	1		0	0	0	1
k__Bacteria;p__Cyanobacteria;c__S15B-MN24;o__;f__;g__	0	0.000101874	0	0	0.000112448	0	0	0	0	0	0	0			k__Bacteria	p__Actinobacteria	c__Actinobacteria	o__Solirubrobacterales	f__Solirubrobacteraceae	g__Solirubrobacter		1	0	0	0		0	0	0	1		1	1	2	0
k__Bacteria;p__Cyanobacteria;c__Synechococcophycideae;o__Pseudanabaenales;f__Pseudanabaenaceae;g__	0	0	0.000194477	0	0	0	0	0	0	0	0	0			k__Bacteria	p__Armatimonadetes	c__5B-18	o__	f__	g__		1	0	1	1		0	1	0	0		2	1	1	1
k__Bacteria;p__Cyanobacteria;c__Synechococcophycideae;o__Pseudanabaenales;f__Pseudanabaenaceae;g__Leptolyngbya	0	0	0	0.000125834	0	0	0	0	0	0	0	0			k__Bacteria	p__Armatimonadetes	c__Chthonomonadetes	o__Chthonomonadales	f__	g__		1	0	0	0		0	0	0	0		0	0	0	0
k__Bacteria;p__Cyanobacteria;c__Synechococcophycideae;o__Synechococcales;f__Chamaesiphonaceae;g__	0	0	0	0.000125834	0	0	0	0	0	0	0	0			k__Bacteria	p__Bacteroidetes	c__Flavobacteria	o__	f__	g__		1	0	0	2		0	0	0	0		2	0	1	0
k__Bacteria;p__Cyanobacteria;c__Synechococcophycideae;o__Synechococcales;f__Synechococcaceae;g__Synechococcus	0	0	0	0	0	0	0	0	0	0	0	0			k__Bacteria	p__Bacteroidetes	c__Flavobacteria	o__Flavobacteriales	f__Flavobacteriaceae	g__		1	0	0	0		0	0	0	0		0	0	0	0
k__Bacteria;p__Deferribacteres;c__Deferribacteres;o__Deferribacterales;f__Deferribacteraceae;g__E4	0	0	0	0	0	0	0	0	0	0	0	0			k__Bacteria	p__Bacteroidetes	c__Flavobacteria	o__Flavobacteriales	f__Flavobacteriaceae	g__Chryseobacterium		1	0	0	0		0	0	0	0		0	0	0	0
k__Bacteria;p__Elusimicrobia;c__;o__;f__;g__	0	0	0.000194477	0	0	0	0	0	0	0	0	0			k__Bacteria	p__Bacteroidetes	c__Sphingobacteria	o__Sphingobacteriales	f__Flexibacteraceae	g__		1	0	0	1		0	0	0	0		0	0	0	1
k__Bacteria;p__Elusimicrobia;c__Elusimicrobia;o__Elusimicrobiales;f__;g__	0.000133958	0	0	0	0.000112448	0	0	0	0	0	0	0.000143802			k__Bacteria	p__Bacteroidetes	c__Sphingobacteria	o__Sphingobacteriales	f__Flexibacteraceae	g__Emticicia		1	0	0	0		0	0	0	0		0	0	0	0
k__Bacteria;p__Elusimicrobia;c__Elusimicrobia;o__Elusimicrobiales;f__Elusimicrobiaceae;g__	0	0	0	0	0	0	0	0	0	0	0	0			k__Bacteria	p__Bacteroidetes	c__Sphingobacteria	o__Sphingobacteriales	f__Saprospiraceae	g__Haliscomenobacter		1	0	0	0		0	0	0	0		0	0	0	0
k__Bacteria;p__Elusimicrobia;c__Elusimicrobia;o__FAC88;f__;g__	0	0.000203749	0	0	0	0	0	0.000178285	0	0	0	0			k__Bacteria	p__Caldiserica	c__OP5	o__LF045	f__DMPU-92	g__		1	0	0	0		0	0	0	0		0	0	0	0
k__Bacteria;p__Elusimicrobia;c__Elusimicrobia;o__MVP-88;f__;g__	0	0	0	0	0	0	0	0	0.000124673	0	0	0.000143802			k__Bacteria	p__Chloroflexi	c__Anaerolineae	o__A31	f__S47	g__		1	0	0	3		0	0	0	0		0	0	2	0
k__Bacteria;p__Elusimicrobia;c__Endomicrobia;o__;f__;g__	0	0	0	0	0	0	0	0	0	0	0	0			k__Bacteria	p__Chloroflexi	c__Anaerolineae	o__Anaerolineales	f__Anaerolinaceae	g__SHD-14		1	0	1	4		1	0	0	2		0	1	0	2
k__Bacteria;p__Fibrobacteres;c__Fibrobacteres-2;o__;f__;g__	0	0	0	0	0	0	0	0.000178285	0	0	0	0			k__Bacteria	p__Chloroflexi	c__Anaerolineae	o__DRC31	f__	g__		1	0	0	1		0	0	0	0		1	0	0	0
k__Bacteria;p__Firmicutes;c__Bacilli;o__;f__;g__	0	0	0	0	0	0	0	0.000178285	0	0	0	0			k__Bacteria	p__Chloroflexi	c__Anaerolineae	o__OPB11	f__	g__		1	0	0	1		7	1	6	6		2	1	1	3
k__Bacteria;p__Firmicutes;c__Bacilli;o__Bacillales;f__;g__	0	0.000305623	0.000583431	0.000125834	0.00101203	0	0.00767216	0.000534855	0	0	0.00016488	0.000287604			k__Bacteria	p__Chloroflexi	c__Bljii12	o__AKYG885	f__5B-12	g__		1	0	0	0		0	0	0	0		0	0	1	1
k__Bacteria;p__Firmicutes;c__Bacilli;o__Bacillales;f__Alicyclobacillaceae;g__Alicyclobacillus	0.000267917	0	0.000388954	0.000125834	0.000224896	0	0.000561377	0.000178285	0.000249345	0	0.00016488	0.000575209			k__Bacteria	p__Chloroflexi	c__Bljii12	o__AKYG885	f__Dolo_23	g__		1	0	1	1		1	0	0	2		2	0	2	0
k__Bacteria;p__Firmicutes;c__Bacilli;o__Bacillales;f__Bacillaceae;g__	0	0	0	0	0	0	0	0	0.000124673	0	0.00016488	0			k__Bacteria	p__Chloroflexi	c__Bljii12	o__B07_WMSP1	f__FFCH4570	g__		1	0	0	2		0	0	1	0		0	0	1	1
k__Bacteria;p__Firmicutes;c__Bacilli;o__Bacillales;f__Bacillaceae;g__Anoxybacillus	0	0	0	0	0	0	0	0	0	0	0	0			k__Bacteria	p__Chloroflexi	c__Ktedonobacteria	o__	f__	g__		1	0	1	0		0	0	0	0		0	1	1	1
k__Bacteria;p__Firmicutes;c__Bacilli;o__Bacillales;f__Bacillaceae;g__Bacillus	0.00375084	0.000814996	0.00330611	0.00201334	0.00292365	0.000677966	0.00374251	0.00552683	0.00187009	0.000129349	0.00131904	0.00143802			k__Bacteria	p__Chloroflexi	c__RA13C7	o__	f__	g__		1	0	0	1		0	0	0	1		0	0	0	0
k__Bacteria;p__Firmicutes;c__Bacilli;o__Bacillales;f__Paenibacillaceae;g__	0	0	0	0	0	0	0.000187126	0	0	0	0	0			k__Bacteria	p__Cyanobacteria	c__4C0d-2	o__YS2	f__	g__		1	0	0	0		0	0	0	0		1	0	1	0
k__Bacteria;p__Firmicutes;c__Bacilli;o__Bacillales;f__Paenibacillaceae;g__Ammoniphilus	0.000133958	0	0	0	0	0	0	0	0.000124673	0	0	0			k__Bacteria	p__Cyanobacteria	c__Chloroplast	o__Chlorophyta	f__Trebouxiophyceae	g__		1	0	0	0		0	0	0	0		1	0	0	0
k__Bacteria;p__Firmicutes;c__Bacilli;o__Bacillales;f__Paenibacillaceae;g__Aneurinibacillus	0	0	0	0	0	0	0.000187126	0	0	0	0	0			k__Bacteria	p__Cyanobacteria	c__Chloroplast	o__Stramenopiles	f__	g__		1	0	1	2		0	0	0	0		1	1	1	2
k__Bacteria;p__Firmicutes;c__Bacilli;o__Bacillales;f__Paenibacillaceae;g__Brevibacillus	0	0	0	0.000125834	0	0	0.000187126	0	0	0	0	0			k__Bacteria	p__Cyanobacteria	c__Oscillatoriophycideae	o__Chroococcales	f__Cyanobacteriaceae	g__		1	0	0	0		0	0	0	0		0	0	0	0
k__Bacteria;p__Firmicutes;c__Bacilli;o__Bacillales;f__Paenibacillaceae;g__Cohnella	0.000133958	0	0	0	0.000112448	0	0.000374251	0	0	0	0.000329761	0			k__Bacteria	p__Elusimicrobia	c__Elusimicrobia	o__Elusimicrobiales	f__	g__		1	0	0	0		1	0	0	0		0	0	0	1
k__Bacteria;p__Firmicutes;c__Bacilli;o__Bacillales;f__Paenibacillaceae;g__Paenibacillus	0.000803751	0.000203749	0.00233372	0.000503335	0.00213651	0.00101695	0.00243263	0.00481369	0.00124673	0	0.000329761	0.000862813			k__Bacteria	p__Firmicutes	c__Bacilli	o__Bacillales	f__Paenibacillaceae	g__Ammoniphilus		1	0	0	0		0	0	0	0		1	0	0	0
k__Bacteria;p__Firmicutes;c__Bacilli;o__Bacillales;f__Planococcaceae;g__	0.000937709	0.000101874	0.000194477	0.000377501	0.000224896	0.000169492	0.000187126	0.000178285	0	0	0	0.000143802			k__Bacteria	p__Firmicutes	c__Bacilli	o__Bacillales	f__Paenibacillaceae	g__Cohnella		1	0	0	0		1	0	2	0		0	0	2	0
k__Bacteria;p__Firmicutes;c__Bacilli;o__Bacillales;f__Planococcaceae;g__Bacillus	0.000401875	0	0.000388954	0.000251667	0	0	0.00130988	0	0.000374018	0	0	0.000143802			k__Bacteria	p__Firmicutes	c__Bacilli	o__Bacillales	f__Planococcaceae	g__Planomicrobium		1	0	0	0		0	0	0	0		0	0	0	0
k__Bacteria;p__Firmicutes;c__Bacilli;o__Bacillales;f__Planococcaceae;g__Lysinibacillus	0	0	0	0	0	0	0.000187126	0	0	0.000129349	0.00016488	0			k__Bacteria	p__Firmicutes	c__Clostridia	o__Clostridiales	f__Clostridiaceae	g__Alkaliphilus		1	0	0	0		0	0	0	0		0	0	0	0
k__Bacteria;p__Firmicutes;c__Bacilli;o__Bacillales;f__Planococcaceae;g__Marinibacillus	0	0	0	0	0	0	0	0	0	0	0	0			k__Bacteria	p__Firmicutes	c__Clostridia	o__Clostridiales	f__Clostridiaceae	g__Caloramator		1	0	0	1		5	0	2	3		1	0	0	0
k__Bacteria;p__Firmicutes;c__Bacilli;o__Bacillales;f__Planococcaceae;g__Paenisporosarcina	0.000535834	0	0.000388954	0.000755002	0.0815248	0.000169492	0.0450973	0.134605	0.0125919	0	0.00939819	0.0140926			k__Bacteria	p__Firmicutes	c__Clostridia	o__Clostridiales	f__Lachnospiraceae	g__Epulopiscium		1	0	6	1		0	0	0	1		4	0	3	3
k__Bacteria;p__Firmicutes;c__Bacilli;o__Bacillales;f__Planococcaceae;g__Planomicrobium	0.000133958	0	0	0	0	0	0	0	0	0	0	0			k__Bacteria	p__Firmicutes	c__Clostridia	o__Clostridiales	f__Veillonellaceae	g__Desulfosporomusa		1	0	0	0		2	2	2	3		0	0	1	1
k__Bacteria;p__Firmicutes;c__Bacilli;o__Bacillales;f__Planococcaceae;g__Rummeliibacillus	0	0	0.000194477	0	0.000112448	0	0	0	0	0	0	0			k__Bacteria	p__Firmicutes	c__Clostridia	o__Clostridiales	f__Veillonellaceae	g__Thermosinus		1	0	0	2		4	0	5	5		3	1	0	1
k__Bacteria;p__Firmicutes;c__Bacilli;o__Bacillales;f__Planococcaceae;g__Solibacillus	0.000267917	0	0.000194477	0	0	0	0.000374251	0	0	0	0	0.000143802			k__Bacteria	p__GAL15	c__	o__	f__	g__		1	0	0	2		1	0	1	4		0	0	0	1
k__Bacteria;p__Firmicutes;c__Bacilli;o__Bacillales;f__Planococcaceae;g__Sporosarcina	0	0	0.000194477	0.000125834	0.000112448	0	0	0	0	0	0	0			k__Bacteria	p__GN04	c__MSB-5A5	o__	f__	g__		1	0	4	0		20	2	6	12		0	0	0	1
k__Bacteria;p__Firmicutes;c__Bacilli;o__Bacillales;f__Planococcaceae;g__Ureibacillus	0	0	0.000194477	0	0	0	0	0	0	0	0.00016488	0			k__Bacteria	p__Lentisphaerae	c__	o__	f__	g__		1	0	0	0		0	0	0	0		0	0	0	0
k__Bacteria;p__Firmicutes;c__Bacilli;o__Bacillales;f__Sporolactobacillaceae;g__Sporolactobacillus	0	0	0	0	0	0	0	0	0	0	0	0			k__Bacteria	p__NC10	c__12-24	o__MIZ17	f__	g__		1	0	0	0		0	0	0	0		1	0	1	2
k__Bacteria;p__Firmicutes;c__Bacilli;o__Bacillales;f__Staphylococcaceae;g__Staphylococcus	0	0	0	0.000125834	0	0	0	0	0	0	0	0			k__Bacteria	p__NKB19	c__	o__	f__	g__		1	0	1	0		0	0	0	0		0	0	1	0
k__Bacteria;p__Firmicutes;c__Bacilli;o__Bacillales;f__Thermoactinomycetaceae;g__	0	0	0	0	0.000337344	0	0	0	0	0	0	0			k__Bacteria	p__Nitrospirae	c__Nitrospira	o__Nitrospirales	f__FW	g__GOUTA7		1	0	0	0		1	0	0	0		0	0	0	0
k__Bacteria;p__Firmicutes;c__Bacilli;o__Bacillales;f__Thermoactinomycetaceae;g__Shimazuella	0	0	0	0.000125834	0	0	0	0	0	0.000129349	0	0			k__Bacteria	p__OP11	c__OP11-3	o__	f__	g__		1	0	1	0		2	1	6	4		0	1	1	0
k__Bacteria;p__Firmicutes;c__Bacilli;o__Bacillales;f__Thermoactinomycetaceae;g__Thermoactinomyces	0	0	0	0	0	0	0	0	0	0	0	0.000143802			k__Bacteria	p__OP8	c__OP8_1	o__HMMVPog-54	f__	g__		1	0	0	0		2	1	2	6		0	0	1	0
k__Bacteria;p__Firmicutes;c__Bacilli;o__Exiguobacterales;f__Exiguobacteraceae;g__Exiguobacterium	0.000267917	0.000101874	0	0	0	0	0	0	0.000124673	0	0.000329761	0.000143802			k__Bacteria	p__Planctomycetes	c__C6	o__	f__	g__		1	0	2	0		0	0	0	0		0	0	0	0
k__Bacteria;p__Firmicutes;c__Bacilli;o__Lactobacillales;f__Carnobacteriaceae;g__Trichococcus	0.00776959	0.459963	0.020809	0.0127092	0.0211402	0.311695	0.0305015	0.0426101	0.0149607	0.375113	0.0136851	0.0100661			k__Bacteria	p__Planctomycetes	c__PW285	o__	f__	g__		1	0	0	0		0	0	0	0		0	0	0	0
k__Bacteria;p__Firmicutes;c__Bacilli;o__Lactobacillales;f__Enterococcaceae;g__Enterococcus	0	0	0	0	0	0	0	0	0	0	0	0			k__Bacteria	p__Planctomycetes	c__Phycisphaerae	o__Phycisphaerales	f__	g__		1	0	0	2		0	0	0	1		4	0	2	4
k__Bacteria;p__Firmicutes;c__Bacilli;o__Lactobacillales;f__Lactobacillaceae;g__Lactobacillus	0	0	0	0	0	0	0	0	0	0	0	0			k__Bacteria	p__Planctomycetes	c__agg27	o__OM190	f__	g__		1	0	0	2		0	0	0	0		2	0	0	1
k__Bacteria;p__Firmicutes;c__Bacilli;o__Lactobacillales;f__Streptococcaceae;g__Lactococcus	0	0.000101874	0	0	0	0	0	0	0	0	0	0			k__Bacteria	p__Proteobacteria	c__Alphaproteobacteria	o__Rhizobiales	f__Beijerinckiaceae	g__Beijerinckia		1	0	0	0		0	0	0	0		0	0	0	0
k__Bacteria;p__Firmicutes;c__Bacilli;o__Turicibacterales;f__Turicibacteraceae;g__	0.000133958	0.000101874	0	0	0	0	0	0	0.000124673	0	0.00016488	0.000143802			k__Bacteria	p__Proteobacteria	c__Alphaproteobacteria	o__Rhizobiales	f__Beijerinckiaceae	g__Chelatococcus		1	0	0	0		0	0	0	0		0	0	0	0
k__Bacteria;p__Firmicutes;c__Bacilli;o__Turicibacterales;f__Turicibacteraceae;g__Turicibacter	0	0	0	0	0	0	0	0	0	0	0	0			k__Bacteria	p__Proteobacteria	c__Alphaproteobacteria	o__Rhizobiales	f__Brucellaceae	g__		1	0	0	0		0	0	0	0		0	0	0	0
k__Bacteria;p__Firmicutes;c__Clostridia;o__1B07;f__;g__	0	0	0	0.000251667	0	0	0	0	0	0	0	0			k__Bacteria	p__Proteobacteria	c__Alphaproteobacteria	o__Rhizobiales	f__Phyllobacteriaceae	g__Phyllobacterium		1	0	1	0		0	0	0	0		0	0	1	0
k__Bacteria;p__Firmicutes;c__Clostridia;o__BSA2B-08;f__;g__	0	0	0	0	0	0	0	0	0	0	0	0			k__Bacteria	p__Proteobacteria	c__Alphaproteobacteria	o__Rhizobiales	f__Rhizobiaceae	g__Agrobacterium		1	0	0	0		0	0	0	0		0	0	0	0
k__Bacteria;p__Firmicutes;c__Clostridia;o__Clostridiales;f__;g__	0.00616209	0.000713121	0.00427849	0.0106959	0.00123693	0.000169492	0.000748503	0.00071314	0.00585962	0.000776096	0.00214345	0.00258844			k__Bacteria	p__Proteobacteria	c__Alphaproteobacteria	o__Rhizobiales	f__Xanthobacteraceae	g__Xanthobacter		1	0	0	0		0	0	0	0		0	0	0	0
k__Bacteria;p__Firmicutes;c__Clostridia;o__Clostridiales;f__BSV43;g__	0	0	0	0.000125834	0.000112448	0	0.000561377	0	0	0	0.00016488	0			k__Bacteria	p__Proteobacteria	c__Alphaproteobacteria	o__Rhodobacterales	f__Rhodobacteraceae	g__Amaricoccus		1	0	1	1		0	0	0	0		0	0	1	3
k__Bacteria;p__Firmicutes;c__Clostridia;o__Clostridiales;f__Carboxydocellaceae;g__Carboxydocella	0	0	0	0	0	0	0	0	0	0	0	0			k__Bacteria	p__Proteobacteria	c__Alphaproteobacteria	o__Rhodobacterales	f__Rhodobacteraceae	g__Paracoccus		1	0	0	1		0	0	0	0		0	0	0	0
k__Bacteria;p__Firmicutes;c__Clostridia;o__Clostridiales;f__Catabacteriaceae;g__	0.000267917	0	0	0	0.00056224	0.000677966	0.000561377	0.00106971	0.000748036	0.000388048	0.000824402	0.00100661			k__Bacteria	p__Proteobacteria	c__Alphaproteobacteria	o__Rhodobacterales	f__Rhodobacteraceae	g__Thioclava		1	0	2	2		0	0	0	0		14	4	7	27
k__Bacteria;p__Firmicutes;c__Clostridia;o__Clostridiales;f__Clostridiaceae;g__	0.0155392	0.00254686	0.0635939	0.0343526	0.000674688	0	0.00187126	0.00071314	0.00149607	0.000129349	0.00494641	0.000431406			k__Bacteria	p__Proteobacteria	c__Alphaproteobacteria	o__Rhodospirillales	f__Rhodospirillaceae	g__Azospirillum		1	0	0	0		0	0	0	0		0	0	0	0
k__Bacteria;p__Firmicutes;c__Clostridia;o__Clostridiales;f__Clostridiaceae;g__Alkaliphilus	0.000133958	0	0	0	0	0	0	0	0	0	0	0			k__Bacteria	p__Proteobacteria	c__Alphaproteobacteria	o__Rhodospirillales	f__Rhodospirillaceae	g__Rhodovibrio		1	0	0	0		0	0	0	0		1	0	0	0
k__Bacteria;p__Firmicutes;c__Clostridia;o__Clostridiales;f__Clostridiaceae;g__Caloramator	0.000133958	0	0	0.000125834	0.00056224	0	0.000374251	0.000534855	0.000124673	0	0	0			k__Bacteria	p__Proteobacteria	c__Betaproteobacteria	o__Burkholderiales	f__	g__Mitsuaria		1	0	0	0		0	0	0	0		0	0	0	0
k__Bacteria;p__Firmicutes;c__Clostridia;o__Clostridiales;f__Clostridiaceae;g__Caminicella	0	0	0	0	0	0	0.000374251	0	0	0	0	0			k__Bacteria	p__Proteobacteria	c__Betaproteobacteria	o__Burkholderiales	f__Burkholderiaceae	g__Cupriavidus		1	0	1	0		0	0	0	0		0	0	0	1
k__Bacteria;p__Firmicutes;c__Clostridia;o__Clostridiales;f__Clostridiaceae;g__Clostridium	0.0908238	0.426956	0.144496	0.106078	0.101653	0.608983	0.0868263	0.130683	0.105099	0.503686	0.175598	0.084268			k__Bacteria	p__Proteobacteria	c__Betaproteobacteria	o__Burkholderiales	f__Burkholderiaceae	g__Polynucleobacter		1	0	0	0		0	0	0	0		0	0	0	0
k__Bacteria;p__Firmicutes;c__Clostridia;o__Clostridiales;f__Clostridiaceae;g__Sarcina	0	0.000203749	0	0	0	0	0	0	0	0	0	0			k__Bacteria	p__Proteobacteria	c__Betaproteobacteria	o__Burkholderiales	f__Comamonadaceae	g__Acidovorax		1	0	1	1		0	0	0	0		1	0	0	0
k__Bacteria;p__Firmicutes;c__Clostridia;o__Clostridiales;f__ClostridialesFamilyXI.IncertaeSedis;g__	0	0	0	0	0	0	0	0	0	0	0	0			k__Bacteria	p__Proteobacteria	c__Betaproteobacteria	o__Burkholderiales	f__Comamonadaceae	g__Malikia		1	0	0	0		0	0	0	0		0	0	0	15
k__Bacteria;p__Firmicutes;c__Clostridia;o__Clostridiales;f__ClostridialesFamilyXI.IncertaeSedis;g__Sedimentibacter	0	0	0	0.000125834	0.000112448	0	0.000187126	0	0	0	0	0			k__Bacteria	p__Proteobacteria	c__Betaproteobacteria	o__Burkholderiales	f__Comamonadaceae	g__Variovorax		1	0	0	1		0	0	0	0		0	1	0	0
k__Bacteria;p__Firmicutes;c__Clostridia;o__Clostridiales;f__ClostridialesFamilyXI.IncertaeSedis;g__Tissierella	0	0	0	0	0	0	0	0	0	0	0	0			k__Bacteria	p__Proteobacteria	c__Betaproteobacteria	o__Burkholderiales	f__Oxalobacteraceae	g__Oxalobacter		1	0	0	2		0	0	0	0		3	0	3	2
k__Bacteria;p__Firmicutes;c__Clostridia;o__Clostridiales;f__ClostridialesFamilyXII.IncertaeSedis;g__	0.00656397	0.000407498	0.00408401	0.0110734	0.00112448	0.000169492	0.000935629	0.000891424	0.00523625	0.000517397	0.00346249	0.0070463			k__Bacteria	p__Proteobacteria	c__Betaproteobacteria	o__Hydrogenophilales	f__Hydrogenophilaceae	g__		1	0	0	0		0	0	0	0		2	2	2	1
k__Bacteria;p__Firmicutes;c__Clostridia;o__Clostridiales;f__ClostridialesFamilyXII.IncertaeSedis;g__Fusibacter	0.0214334	0.000101874	0.00952937	0.049201	0.00157427	0	0.00430389	0.00303084	0.00361551	0	0.000824402	0.00172563			k__Bacteria	p__Proteobacteria	c__Betaproteobacteria	o__Methylophilales	f__	g__		1	0	3	3		1	0	0	0		7	2	7	4
k__Bacteria;p__Firmicutes;c__Clostridia;o__Clostridiales;f__ClostridialesFamilyXIII.IncertaeSedis;g__	0	0	0	0	0	0	0	0.000178285	0	0	0	0			k__Bacteria	p__Proteobacteria	c__Betaproteobacteria	o__Nitrosomonadales	f__Nitrosomonadaceae	g__Nitrosospira		1	0	0	0		0	0	0	0		0	0	0	0
k__Bacteria;p__Firmicutes;c__Clostridia;o__Clostridiales;f__D2;g__	0	0	0	0	0	0	0	0	0	0	0	0			k__Bacteria	p__Proteobacteria	c__Deltaproteobacteria	o__Bdellovibrionales	f__Bdellovibrionaceae	g__Bdellovibrio		1	0	1	0		0	0	1	0		0	0	2	3
k__Bacteria;p__Firmicutes;c__Clostridia;o__Clostridiales;f__Dehalobacteriaceae;g__Dehalobacterium	0.000267917	0	0	0	0	0	0	0	0	0	0	0			k__Bacteria	p__Proteobacteria	c__Deltaproteobacteria	o__CTD005-82B-02	f__	g__		1	0	0	0		0	0	1	0		1	0	0	0
k__Bacteria;p__Firmicutes;c__Clostridia;o__Clostridiales;f__Eubacteriaceae;g__	0.0309444	0.000101874	0.00388954	0.0271801	0.000337344	0	0.000935629	0	0.0244359	0.000129349	0.0084089	0.0588151			k__Bacteria	p__Proteobacteria	c__Deltaproteobacteria	o__Desulfovibrionales	f__Desulfohalobiaceae	g__Desulfovermiculus		1	0	0	0		0	0	0	0		2	0	0	0
k__Bacteria;p__Firmicutes;c__Clostridia;o__Clostridiales;f__Eubacteriaceae;g__Acetobacterium	0.00174146	0.00112062	0.0342279	0.00566251	0	0	0.000187126	0	0	0	0.000329761	0.000143802			k__Bacteria	p__Proteobacteria	c__Deltaproteobacteria	o__Entotheonellales	f__Entotheonellaceae	g__CandidatusEntotheonella		1	0	0	1		0	0	0	0		0	1	0	0
k__Bacteria;p__Firmicutes;c__Clostridia;o__Clostridiales;f__Eubacteriaceae;g__Anaerofustis	0	0	0	0	0	0	0.000187126	0.000178285	0	0.000129349	0	0			k__Bacteria	p__Proteobacteria	c__Deltaproteobacteria	o__Myxococcales	f__Nannocystaceae	g__Plesiocystis		1	0	0	0		0	0	0	0		0	0	0	0
k__Bacteria;p__Firmicutes;c__Clostridia;o__Clostridiales;f__Heliobacteriaceae;g__	0	0	0	0	0.000112448	0	0	0	0	0	0	0			k__Bacteria	p__Proteobacteria	c__Deltaproteobacteria	o__Myxococcales	f__Polyangiaceae	g__		1	0	3	0		2	0	0	3		1	1	1	1
k__Bacteria;p__Firmicutes;c__Clostridia;o__Clostridiales;f__Lachnospiraceae;g__	0.000535834	0.000101874	0	0.000125834	0.000224896	0	0.000187126	0	0.000249345	0.000646747	0.000329761	0.000431406			k__Bacteria	p__Proteobacteria	c__Deltaproteobacteria	o__NB1-j	f__NB1-i	g__		1	0	0	0		1	0	0	0		1	0	0	0
k__Bacteria;p__Firmicutes;c__Clostridia;o__Clostridiales;f__Lachnospiraceae;g__Anaerostipes	0	0.000101874	0	0.000125834	0	0	0.000187126	0	0	0.000129349	0.00016488	0			k__Bacteria	p__Proteobacteria	c__Deltaproteobacteria	o__Syntrophobacterales	f__	g__		1	0	2	2		1	1	1	0		2	1	0	1
k__Bacteria;p__Firmicutes;c__Clostridia;o__Clostridiales;f__Lachnospiraceae;g__Blautia	0	0	0	0	0	0	0	0	0	0	0	0			k__Bacteria	p__Proteobacteria	c__Epsilonproteobacteria	o__Campylobacterales	f__Helicobacteraceae	g__Helicobacter		1	0	0	0		0	0	0	0		0	0	0	0
k__Bacteria;p__Firmicutes;c__Clostridia;o__Clostridiales;f__Lachnospiraceae;g__Butyrivibrio	0	0	0	0	0.000112448	0	0	0	0	0	0	0			k__Bacteria	p__Proteobacteria	c__Gammaproteobacteria	o__Chromatiales	f__Thiotrichaceae	g__Achromatium		1	0	0	0		0	0	0	0		0	0	0	0
k__Bacteria;p__Firmicutes;c__Clostridia;o__Clostridiales;f__Lachnospiraceae;g__Clostridium	0.000133958	0.000101874	0.000194477	0.000251667	0	0	0	0	0	0.000129349	0	0.000287604			k__Bacteria	p__Proteobacteria	c__Gammaproteobacteria	o__Legionellales	f__Coxiellaceae	g__Aquicella		1	0	0	2		1	0	0	1		1	0	1	0
k__Bacteria;p__Firmicutes;c__Clostridia;o__Clostridiales;f__Lachnospiraceae;g__Coprococcus	0.000669792	0.000407498	0.000972384	0.000251667	0.00134938	0.000338983	0.000374251	0.00160456	0.00211944	0.000129349	0.00115416	0.000862813			k__Bacteria	p__Proteobacteria	c__Gammaproteobacteria	o__Methylococcales	f__Methylococcaceae	g__		1	0	0	0		0	0	0	4		1	0	0	1
k__Bacteria;p__Firmicutes;c__Clostridia;o__Clostridiales;f__Lachnospiraceae;g__Epulopiscium	0.000133958	0	0.00116686	0.000125834	0	0	0	0.000178285	0.000498691	0	0.000494641	0.000431406			k__Bacteria	p__Proteobacteria	c__Gammaproteobacteria	o__Methylococcales	f__Methylococcaceae	g__Methylomonas		1	0	0	0		0	0	0	0		0	0	1	0
k__Bacteria;p__Firmicutes;c__Clostridia;o__Clostridiales;f__Lachnospiraceae;g__Lachnospira	0	0	0	0	0	0	0	0	0	0	0	0			k__Bacteria	p__Proteobacteria	c__Gammaproteobacteria	o__Oceanospirillales	f__HTCC2188	g__HTCC		1	0	0	0		0	0	0	0		0	0	0	0
k__Bacteria;p__Firmicutes;c__Clostridia;o__Clostridiales;f__Lachnospiraceae;g__Pseudobutyrivibrio	0	0	0	0	0	0	0	0.000178285	0	0	0	0			k__Bacteria	p__Proteobacteria	c__Gammaproteobacteria	o__Thiotrichales	f__Thiotrichaceae	g__Thiothrix		1	0	0	0		0	0	0	0		0	0	0	0
k__Bacteria;p__Firmicutes;c__Clostridia;o__Clostridiales;f__Lachnospiraceae;g__Roseburia	0	0	0	0	0	0.000169492	0	0	0	0	0	0			k__Bacteria	p__Proteobacteria	c__Gammaproteobacteria	o__Xanthomonadales	f__	g__		1	0	2	1		0	0	0	0		0	0	0	1
k__Bacteria;p__Firmicutes;c__Clostridia;o__Clostridiales;f__Lachnospiraceae;g__Ruminococcus	0.000133958	0.000713121	0.000388954	0.000125834	0	0	0	0	0	0	0	0			k__Bacteria	p__SBR1093	c__VHS-B5-50	o__	f__	g__		1	0	1	1		0	0	1	2		0	0	0	0
k__Bacteria;p__Firmicutes;c__Clostridia;o__Clostridiales;f__Peptococcaceae;g__	0	0	0	0.000125834	0	0	0	0	0	0	0	0.000143802			k__Bacteria	p__SC4	c__	o__	f__	g__		1	0	0	0		1	1	0	0		1	0	0	1
k__Bacteria;p__Firmicutes;c__Clostridia;o__Clostridiales;f__Peptococcaceae;g__Dehalobacter	0	0	0.000777907	0	0.000337344	0	0.000187126	0	0.000124673	0	0	0.000287604			k__Bacteria	p__Spirochaetes	c__	o__	f__	g__		1	0	0	3		4	0	1	5		2	0	1	1
k__Bacteria;p__Firmicutes;c__Clostridia;o__Clostridiales;f__Peptococcaceae;g__Desulfitobacterium	0	0	0.000194477	0	0	0	0	0	0	0	0	0			k__Bacteria	p__Spirochaetes	c__Spirochaetes	o__Spirochaetales	f__Spirochaetaceae	g__KSA2		1	0	0	0		0	1	0	0		0	0	0	0
k__Bacteria;p__Firmicutes;c__Clostridia;o__Clostridiales;f__Peptococcaceae;g__Desulfosporosinus	0	0.000101874	0.000777907	0.000377501	0	0	0.000374251	0	0.000374018	0	0.000329761	0.000287604			k__Bacteria	p__TG3	c__TG3-1	o__GN09	f__	g__		1	0	0	0		0	0	0	1		11	2	1	2
k__Bacteria;p__Firmicutes;c__Clostridia;o__Clostridiales;f__Peptococcaceae;g__Desulfotomaculum	0	0	0	0.000125834	0.000112448	0	0	0	0	0	0	0			k__Bacteria	p__TM7	c__TM7-3	o__	f__	g__		1	0	0	0		0	0	0	0		0	0	0	1
k__Bacteria;p__Firmicutes;c__Clostridia;o__Clostridiales;f__Peptococcaceae;g__Pelotomaculum	0.000401875	0	0	0	0	0	0	0	0	0	0	0			k__Bacteria	p__TM7	c__TM7-3	o__Blgi18	f__	g__		1	0	1	1		0	0	0	0		0	0	0	0
k__Bacteria;p__Firmicutes;c__Clostridia;o__Clostridiales;f__Peptococcaceae;g__Thermincola	0	0	0	0	0	0	0.000187126	0	0	0	0	0			k__Bacteria	p__Verrucomicrobia	c__	o__	f__	g__		1	0	0	2		0	0	0	1		1	0	1	2
k__Bacteria;p__Firmicutes;c__Clostridia;o__Clostridiales;f__Peptostreptococcaceae;g__Tepidibacter	0	0	0	0	0	0	0	0	0	0	0	0			k__Bacteria	p__Verrucomicrobia	c__Opitutae	o__	f__	g__		1	0	0	0		0	0	0	0		0	0	0	0
k__Bacteria;p__Firmicutes;c__Clostridia;o__Clostridiales;f__Ruminococcaceae;g__	0.0016075	0.000203749	0.000388954	0.000755002	0.000787136	0.000338983	0.00149701	0.00249599	0.000997382	0.000258699	0.000659522	0.00115042			k__Bacteria	p__Verrucomicrobia	c__Opitutae	o__Opitutales	f__Opitutaceae	g__Opitutus		1	0	0	2		0	0	0	0		0	1	0	0
k__Bacteria;p__Firmicutes;c__Clostridia;o__Clostridiales;f__Ruminococcaceae;g__Acetivibrio	0.000133958	0.000101874	0.000194477	0.000125834	0	0.000169492	0	0.000178285	0	0	0	0			k__Bacteria	p__Verrucomicrobia	c__Spartobacteria	o__Spartobacteriales	f__Spartobacteriaceae	g__CandidatusXiphinematobacter		1	0	2	7		0	0	0	0		1	3	3	1
k__Bacteria;p__Firmicutes;c__Clostridia;o__Clostridiales;f__Ruminococcaceae;g__Clostridium	0	0.000101874	0	0	0	0	0	0.000178285	0	0	0	0			k__Bacteria	p__Verrucomicrobia	c__Verruco-5	o__	f__	g__		1	0	0	1		4	0	1	0		2	0	0	2
k__Bacteria;p__Firmicutes;c__Clostridia;o__Clostridiales;f__Ruminococcaceae;g__Ethanoligenens	0	0	0	0	0	0	0	0.000534855	0	0	0	0			k__Bacteria	p__Verrucomicrobia	c__Verrucomicrobiae	o__Verrucomicrobiales	f__Verrucomicrobiaceae	g__Verrucomicrobium		1	0	1	3		0	0	0	0		0	1	0	0
k__Bacteria;p__Firmicutes;c__Clostridia;o__Clostridiales;f__Ruminococcaceae;g__Faecalibacterium	0	0	0	0	0	0	0	0	0	0	0	0			k__Bacteria	p__WS3	c__PRR-12	o__LD1-PA13	f__	g__		1	0	1	2		3	0	3	2		2	2	1	1
k__Bacteria;p__Firmicutes;c__Clostridia;o__Clostridiales;f__Ruminococcaceae;g__Oscillospira	0	0	0	0	0	0	0	0	0	0	0	0			k__Bacteria	p__Fusobacteria	c__Fusobacteria	o__Fusobacteriales	f__Fusobacteriaceae	g__		0	6	0	0		0	28	0	0		1	37	0	0
k__Bacteria;p__Firmicutes;c__Clostridia;o__Clostridiales;f__Ruminococcaceae;g__Ruminococcus	0	0.000101874	0	0	0	0	0	0.000178285	0.000124673	0	0	0.000143802			k__Bacteria	p__Proteobacteria	c__Gammaproteobacteria	o__Aeromonadales	f__Aeromonadaceae	g__Tolumonas		0	4	0	0		0	14	0	0		0	2	0	0
k__Bacteria;p__Firmicutes;c__Clostridia;o__Clostridiales;f__Sulfobacillaceae;g__Sulfobacillus	0	0.000101874	0	0.000125834	0	0	0	0	0	0	0	0			k__Bacteria	p__Firmicutes	c__Bacilli	o__Bacillales	f__	g__		0	3	3	1		9	0	41	3		0	0	1	2
k__Bacteria;p__Firmicutes;c__Clostridia;o__Clostridiales;f__Sulfobacillaceae;g__Thermaerobacter	0	0	0	0	0	0	0	0	0	0	0	0			k__Bacteria	p__Actinobacteria	c__Actinobacteria	o__Acidimicrobiales	f__Microthrixaceae	g__		0	2	3	3		1	0	0	0		2	0	1	1
k__Bacteria;p__Firmicutes;c__Clostridia;o__Clostridiales;f__Syntrophomonadaceae;g__Syntrophomonas	0	0	0.000194477	0.000503335	0	0	0	0.00035657	0	0.000258699	0	0			k__Bacteria	p__Elusimicrobia	c__Elusimicrobia	o__FAC88	f__	g__		0	2	0	0		0	0	0	1		0	0	0	0
k__Bacteria;p__Firmicutes;c__Clostridia;o__Clostridiales;f__ThermoanaerobacteralesFamilyIII.IncertaeSedis;g__Thermoanaerobacterium	0	0	0	0	0	0	0.000187126	0.00035657	0	0	0	0			k__Bacteria	p__Firmicutes	c__Clostridia	o__Clostridiales	f__Clostridiaceae	g__Sarcina		0	2	0	0		0	0	0	0		0	0	0	0
k__Bacteria;p__Firmicutes;c__Clostridia;o__Clostridiales;f__Veillonellaceae;g__	0.0120563	0.000611247	0.159082	0.00478168	0.00179917	0.00169492	0.355539	0.00142628	0.0220671	0.000517397	0.11014	0.00474547			k__Bacteria	p__OP3	c__koll11	o__	f__	g__		0	2	0	0		0	1	0	0		1	0	0	0
k__Bacteria;p__Firmicutes;c__Clostridia;o__Clostridiales;f__Veillonellaceae;g__Anaerospora	0	0	0	0	0	0	0	0	0	0	0	0			k__Bacteria	p__Proteobacteria	c__Alphaproteobacteria	o__Rhizobiales	f__Methylocystaceae	g__Methylocystis		0	2	3	7		0	1	2	1		2	0	1	8
k__Bacteria;p__Firmicutes;c__Clostridia;o__Clostridiales;f__Veillonellaceae;g__Desulfosporomusa	0.000133958	0	0	0	0.000224896	0.000338983	0.000374251	0.000534855	0	0	0.00016488	0.000143802			k__Bacteria	p__Proteobacteria	c__Betaproteobacteria	o__Burkholderiales	f__	g__Rubrivivax		0	2	0	0		0	0	0	0		2	0	3	0
k__Bacteria;p__Firmicutes;c__Clostridia;o__Clostridiales;f__Veillonellaceae;g__Dialister	0	0	0	0	0	0	0	0	0	0	0	0			k__Bacteria	p__Proteobacteria	c__Gammaproteobacteria	o__Enterobacteriales	f__Enterobacteriaceae	g__Rahnella		0	2	0	0		0	0	0	0		0	0	0	0
k__Bacteria;p__Firmicutes;c__Clostridia;o__Clostridiales;f__Veillonellaceae;g__Pectinatus	0	0	0	0	0	0	0	0	0	0	0	0			k__Bacteria	p__Actinobacteria	c__Actinobacteria	o__Acidimicrobiales	f__Iamiaceae	g__Iamia		0	1	2	3		0	0	0	0		0	1	0	3
k__Bacteria;p__Firmicutes;c__Clostridia;o__Clostridiales;f__Veillonellaceae;g__Propionispora	0	0	0	0	0	0	0	0	0	0	0	0			k__Bacteria	p__Actinobacteria	c__Actinobacteria	o__Actinomycetales	f__Segniliparaceae	g__Segniliparus		0	1	0	0		0	0	0	0		0	0	0	0
k__Bacteria;p__Firmicutes;c__Clostridia;o__Clostridiales;f__Veillonellaceae;g__Sporotalea	0	0	0.000777907	0.000377501	0	0	0.00299401	0.00035657	0.000374018	0	0	0.000143802			k__Bacteria	p__Actinobacteria	c__Actinobacteria	o__Solirubrobacterales	f__Solirubrobacteraceae	g__		0	1	0	0		0	0	0	0		0	0	2	0
k__Bacteria;p__Firmicutes;c__Clostridia;o__Clostridiales;f__Veillonellaceae;g__Thermosinus	0.000133958	0	0	0.000251667	0.000449792	0	0.000935629	0.000891424	0.000374018	0.000129349	0	0.000143802			k__Bacteria	p__Chloroflexi	c__Anaerolineae	o__Caldilineales	f__	g__		0	1	0	0		0	0	0	0		0	0	0	0
k__Bacteria;p__Firmicutes;c__Clostridia;o__Desulfitobacterales;f__Desulfitobacteraceae;g__	0	0	0	0	0	0	0	0	0	0	0	0			k__Bacteria	p__Chloroflexi	c__Dehalococcoidetes	o__NT-B4	f__	g__		0	1	1	2		114	21	47	112		8	10	8	8
k__Bacteria;p__Firmicutes;c__Clostridia;o__Halanaerobiales;f__Halanaerobiaceae;g__	0	0	0	0	0.000112448	0	0	0	0	0	0	0			k__Bacteria	p__Cyanobacteria	c__S15B-MN24	o__	f__	g__		0	1	0	0		1	0	0	0		0	0	0	0
k__Bacteria;p__Firmicutes;c__Clostridia;o__MBA08;f__;g__	0	0	0.000194477	0	0.000112448	0.000338983	0	0.000178285	0	0.000129349	0.00016488	0			k__Bacteria	p__Firmicutes	c__Bacilli	o__Lactobacillales	f__Streptococcaceae	g__Lactococcus		0	1	0	0		0	0	0	0		0	0	0	0
k__Bacteria;p__Firmicutes;c__Clostridia;o__Natranaerobiales;f__Anaerobrancaceae;g__A55_D21	0	0	0	0	0.000112448	0	0	0	0	0	0	0			k__Bacteria	p__Firmicutes	c__Clostridia	o__Clostridiales	f__Lachnospiraceae	g__Anaerostipes		0	1	0	1		0	0	1	0		0	1	1	0
k__Bacteria;p__Firmicutes;c__Clostridia;o__Natranaerobiales;f__ML1228J-1;g__	0	0	0	0	0	0	0	0	0	0	0	0			k__Bacteria	p__Firmicutes	c__Clostridia	o__Clostridiales	f__Peptococcaceae	g__Desulfosporosinus		0	1	4	3		0	0	2	0		3	0	2	2
k__Bacteria;p__Firmicutes;c__Clostridia;o__Natranaerobiales;f__Natranaerobiaceae;g__Natranaerobius	0	0	0	0	0	0	0	0	0	0	0	0			k__Bacteria	p__Firmicutes	c__Clostridia	o__Clostridiales	f__Ruminococcaceae	g__Clostridium		0	1	0	0		0	0	0	1		0	0	0	0
k__Bacteria;p__Firmicutes;c__Clostridia;o__Natranaerobiales;f__YAB3B13;g__	0	0	0	0	0	0	0	0	0	0	0	0			k__Bacteria	p__Firmicutes	c__Clostridia	o__Clostridiales	f__Ruminococcaceae	g__Ruminococcus		0	1	0	0		0	0	0	1		1	0	0	1
k__Bacteria;p__Firmicutes;c__Clostridia;o__OPB54;f__;g__	0.000267917	0.000101874	0	0.000377501	0.000899584	0.000338983	0.00224551	0.00196113	0.000872709	0.000388048	0.00115416	0.000431406			k__Bacteria	p__Firmicutes	c__Clostridia	o__Clostridiales	f__Sulfobacillaceae	g__Sulfobacillus		0	1	0	1		0	0	0	0		0	0	0	0
k__Bacteria;p__Firmicutes;c__Clostridia;o__SHA-98;f__;g__	0	0	0	0	0	0	0	0	0	0	0	0			k__Bacteria	p__GN02	c__BB34	o__	f__	g__		0	1	0	0		1	0	0	1		0	0	0	0
k__Bacteria;p__Firmicutes;c__Clostridia;o__Thermoanaerobacterales;f__;g__	0	0	0	0	0	0	0	0	0.000124673	0.000129349	0	0.000287604			k__Bacteria	p__GN02	c__GKS2-174	o__	f__	g__		0	1	2	1		0	0	1	1		1	0	0	0
k__Bacteria;p__Firmicutes;c__Clostridia;o__Thermoanaerobacterales;f__Caldicellulosiruptoraceae;g__Caldicellulosiruptor	0	0	0	0	0	0	0.000187126	0	0	0	0	0			k__Bacteria	p__OP8	c__OP8_1	o__	f__	g__		0	1	2	1		40	8	15	36		7	2	4	4
k__Bacteria;p__Firmicutes;c__Clostridia;o__Thermoanaerobacterales;f__Thermoanaerobacteraceae;g__	0	0	0	0	0	0	0	0	0	0	0	0			k__Bacteria	p__Proteobacteria	c__Alphaproteobacteria	o__Rhizobiales	f__Bradyrhizobiaceae	g__Bosea		0	1	0	1		0	0	0	0		0	0	0	1
k__Bacteria;p__Firmicutes;c__Clostridia;o__Thermoanaerobacterales;f__Thermoanaerobacteraceae;g__Carboxydothermus	0	0	0	0	0	0	0	0	0	0	0.00016488	0			k__Bacteria	p__Proteobacteria	c__Alphaproteobacteria	o__Rhizobiales	f__Rhizobiaceae	g__Kaistia		0	1	1	1		0	0	0	0		0	0	0	0
k__Bacteria;p__Firmicutes;c__Clostridia;o__Thermoanaerobacterales;f__Thermoanaerobacteraceae;g__Moorella	0	0	0	0	0	0	0	0	0	0	0	0.000143802			k__Bacteria	p__Proteobacteria	c__Alphaproteobacteria	o__Sphingomonadales	f__Erythrobacteraceae	g__Erythromicrobium		0	1	2	0		0	0	0	0		1	0	1	0
k__Bacteria;p__Firmicutes;c__Clostridia;o__Thermoanaerobacterales;f__Thermoanaerobacteraceae;g__Thermacetogenium	0	0	0	0	0	0	0	0	0	0	0	0			k__Bacteria	p__Proteobacteria	c__Betaproteobacteria	o__Methylophilales	f__Methylophilaceae	g__Methylotenera		0	1	0	1		0	0	0	0		2	0	0	0
k__Bacteria;p__Firmicutes;c__Clostridia;o__Thermoanaerobacterales;f__Thermoanaerobacteraceae;g__Thermoanaerobacter	0	0	0.000194477	0	0.000112448	0	0	0	0	0	0	0			k__Bacteria	p__Proteobacteria	c__Betaproteobacteria	o__Neisseriales	f__Neisseriaceae	g__Vogesella		0	1	0	0		5	1	1	0		0	0	1	0
k__Bacteria;p__Fusobacteria;c__Fusobacteria;o__Fusobacteriales;f__Fusobacteriaceae;g__	0	0.000611247	0	0	0	0.00474576	0	0	0.000124673	0.00478593	0	0			k__Bacteria	p__Proteobacteria	c__Deltaproteobacteria	o__Desulfovibrionales	f__Desulfovibrionaceae	g__Desulfovibrio		0	1	0	0		2	0	0	0		0	0	0	0
k__Bacteria;p__Fusobacteria;c__Fusobacteria;o__Fusobacteriales;f__Fusobacteriaceae;g__Cetobacterium	0	0	0	0	0	0	0	0	0	0	0	0			k__Bacteria	p__Proteobacteria	c__Deltaproteobacteria	o__Myxococcales	f__Cystobacteraceae	g__Cystobacter		0	1	0	1		0	0	0	0		0	0	1	0
k__Bacteria;p__Fusobacteria;c__Fusobacteria;o__Fusobacteriales;f__Fusobacteriaceae;g__Fusobacterium	0	0	0	0	0	0	0	0	0	0	0	0			k__Bacteria	p__Proteobacteria	c__Gammaproteobacteria	o__Methylococcales	f__Methylococcaceae	g__Methylocaldum		0	1	0	1		0	0	0	0		4	0	0	0
k__Bacteria;p__Fusobacteria;c__Fusobacteria;o__Fusobacteriales;f__Fusobacteriaceae;g__J2-29	0	0	0	0	0	0	0	0	0	0	0	0			k__Bacteria	p__TM7	c__TM7-3	o__I025	f__A29	g__		0	1	0	0		0	0	0	0		0	0	0	0
k__Bacteria;p__Fusobacteria;c__Fusobacteria;o__Fusobacteriales;f__Fusobacteriaceae;g__Leptotrichia	0	0	0	0	0	0	0	0	0	0	0	0			k__Bacteria	p__Verrucomicrobia	c__Methylacidiphilae	o__Methylacidiphilales	f__LD19	g__		0	1	0	0		1	0	0	0		0	0	0	0
k__Bacteria;p__Fusobacteria;c__Fusobacteria;o__Fusobacteriales;f__Fusobacteriaceae;g__Propionigenium	0	0	0	0	0	0	0	0	0	0	0	0			k__Bacteria	p__Verrucomicrobia	c__Opitutae	o__Opitutales	f__Opitutaceae	g__		0	1	1	0		0	0	0	0		0	0	1	1
k__Bacteria;p__GAL15;c__;o__;f__;g__	0.000133958	0	0	0.000251667	0.000112448	0	0.000187126	0.00071314	0	0	0	0.000143802			k__Bacteria	p__49S1_2B	c__	o__	f__	g__		0	0	0	0		0	0	0	0		2	2	0	0
k__Bacteria;p__GN02;c__;o__;f__;g__	0	0	0	0	0	0	0	0	0	0	0	0			k__Bacteria	p__AC1	c__SHA-114	o__	f__	g__		0	0	0	0		1	1	0	0		1	0	0	0
k__Bacteria;p__GN02;c__BB34;o__;f__;g__	0	0.000101874	0	0	0.000112448	0	0	0.000178285	0	0	0	0			k__Bacteria	p__AD3	c__ABS-6	o__	f__	g__		0	0	0	0		1	0	0	0		0	0	0	0
k__Bacteria;p__GN02;c__GKS2-174;o__;f__;g__	0	0.000101874	0.000388954	0.000125834	0	0	0.000187126	0.000178285	0.000124673	0	0	0			k__Bacteria	p__Acidobacteria	c__	o__	f__Koribacteraceae	g__		0	0	0	2		0	0	0	1		0	0	0	1
k__Bacteria;p__GN02;c__GN08;o__;f__;g__	0	0	0	0	0.000112448	0	0	0	0	0	0	0			k__Bacteria	p__Acidobacteria	c__	o__	f__Koribacteraceae	g__CandidatusKoribacter		0	0	0	0		0	0	0	0		0	0	0	0
k__Bacteria;p__GN02;c__VC12-cl04;o__;f__;g__	0.000267917	0.000203749	0	0.000125834	0	0	0	0	0	0.000129349	0	0			k__Bacteria	p__Acidobacteria	c__Acidobacteria	o__Acidobacteriales	f__Acidobacteriaceae	g__		0	0	0	0		0	0	0	0		0	0	1	0
k__Bacteria;p__GN04;c__5bav_B12;o__;f__;g__	0	0	0	0.000125834	0	0	0	0	0	0	0	0			k__Bacteria	p__Acidobacteria	c__Holophagae	o__Holophagales	f__Holophagaceae	g__Geothrix		0	0	0	0		0	0	0	0		0	0	0	2
k__Bacteria;p__GN04;c__GN15;o__;f__;g__	0.000669792	0.000101874	0.000194477	0.000503335	0.000787136	0.000169492	0.000561377	0.000178285	0.000872709	0.000129349	0.00115416	0.000719011			k__Bacteria	p__Actinobacteria	c__Actinobacteria	o__Acidimicrobiales	f__AKIW874	g__		0	0	0	1		0	0	0	0		2	0	0	0
k__Bacteria;p__GN04;c__MSB-5A5;o__;f__;g__	0.000133958	0	0.000777907	0	0.00224896	0.000338983	0.00112275	0.00213942	0	0	0	0.000143802			k__Bacteria	p__Actinobacteria	c__Actinobacteria	o__Acidimicrobiales	f__Acidimicrobiaceae	g__		0	0	0	0		0	0	0	0		0	0	0	0
k__Bacteria;p__GN06;c__;o__;f__;g__	0	0	0	0	0.000224896	0	0	0.00035657	0.000872709	0.000388048	0.00016488	0.000143802			k__Bacteria	p__Actinobacteria	c__Actinobacteria	o__Acidimicrobiales	f__JdFBGBact	g__		0	0	0	1		0	0	0	0		0	0	2	0
k__Bacteria;p__GN06;c__KSB3;o__;f__;g__	0	0	0	0	0.000224896	0	0.000187126	0.000178285	0.000124673	0.000258699	0	0			k__Bacteria	p__Actinobacteria	c__Actinobacteria	o__Acidimicrobiales	f__SC3-41	g__		0	0	0	0		0	0	0	0		0	0	0	0
k__Bacteria;p__GN1;c__;o__;f__;g__	0	0	0	0	0	0	0	0	0	0	0	0			k__Bacteria	p__Actinobacteria	c__Actinobacteria	o__Acidimicrobiales	f__ZA3409c	g__		0	0	0	0		0	0	0	0		0	0	0	0
k__Bacteria;p__GN12;c__;o__;f__;g__	0	0	0	0	0.000112448	0	0	0	0.000124673	0	0	0			k__Bacteria	p__Actinobacteria	c__Actinobacteria	o__Actinomycetales	f__Actinospicaceae	g__		0	0	0	0		0	0	0	0		0	0	0	0
k__Bacteria;p__GOUTA4;c__;o__;f__;g__	0	0	0	0	0	0	0.000187126	0.000178285	0	0	0	0			k__Bacteria	p__Actinobacteria	c__Actinobacteria	o__Actinomycetales	f__Actinosynnemataceae	g__Actinokineospora		0	0	0	0		0	0	0	0		0	0	0	0
k__Bacteria;p__GOUTA4;c__RB384;o__;f__;g__	0.000133958	0.000101874	0.000194477	0.000251667	0.000449792	0	0.000374251	0.00071314	0	0.000129349	0	0.000431406			k__Bacteria	p__Actinobacteria	c__Actinobacteria	o__Actinomycetales	f__Beutenbergiaceae	g__		0	0	0	0		0	0	0	0		0	0	0	0
k__Bacteria;p__Gemmatimonadetes;c__Gemmatimonadetes;o__;f__;g__	0.000267917	0.000101874	0.000194477	0	0	0	0.000187126	0.000178285	0	0.000258699	0.00016488	0.000287604			k__Bacteria	p__Actinobacteria	c__Actinobacteria	o__Actinomycetales	f__Bogoriellaceae	g__Georgenia		0	0	0	0		0	0	0	0		0	0	0	0
k__Bacteria;p__Gemmatimonadetes;c__Gemmatimonadetes;o__Gemmatimonadales;f__;g__	0.000803751	0.000305623	0.000388954	0.00151	0.000112448	0	0	0	0.000249345	0.000129349	0.000329761	0.000575209			k__Bacteria	p__Actinobacteria	c__Actinobacteria	o__Actinomycetales	f__Brevibacteriaceae	g__Brevibacterium		0	0	0	1		0	1	0	0		0	0	0	0
k__Bacteria;p__Gemmatimonadetes;c__Gemmatimonadetes;o__Gemmatimonadales;f__Gemmatimonadaceae;g__	0.0016075	0	0.00136134	0.00100667	0	0	0	0	0.000498691	0.000258699	0.000989283	0.000719011			k__Bacteria	p__Actinobacteria	c__Actinobacteria	o__Actinomycetales	f__Catenulisporaceae	g__Catenulispora		0	0	0	2		0	0	1	0		1	0	0	0
k__Bacteria;p__Gemmatimonadetes;c__Gemmatimonadetes;o__Gemmatimonadales;f__Gemmatimonadaceae;g__Gemmatimonas	0.000535834	0.000101874	0.000194477	0.000251667	0	0	0	0	0.000249345	0.000129349	0	0			k__Bacteria	p__Actinobacteria	c__Actinobacteria	o__Actinomycetales	f__Cellulomonadaceae	g__		0	0	0	0		0	0	0	0		0	0	0	0
k__Bacteria;p__HDBW-WB69;c__;o__;f__;g__	0	0	0	0	0.000112448	0	0	0	0	0	0	0			k__Bacteria	p__Actinobacteria	c__Actinobacteria	o__Actinomycetales	f__Cellulomonadaceae	g__Demequina		0	0	0	1		0	0	0	0		0	0	0	0
k__Bacteria;p__Hyd24-12;c__;o__;f__;g__	0	0	0	0	0	0	0	0	0	0	0	0			k__Bacteria	p__Actinobacteria	c__Actinobacteria	o__Actinomycetales	f__Corynebacteriaceae	g__Corynebacterium		0	0	0	0		0	0	0	0		0	0	0	0
k__Bacteria;p__Hyd24-12;c__WM88;o__;f__;g__	0	0	0	0	0	0	0	0	0	0	0	0			k__Bacteria	p__Actinobacteria	c__Actinobacteria	o__Actinomycetales	f__Dermabacteraceae	g__Brachybacterium		0	0	0	0		0	0	0	0		0	0	0	0
k__Bacteria;p__KSB1;c__;o__;f__;g__	0.000267917	0	0	0.000251667	0	0	0	0	0.000498691	0	0.000329761	0.000719011			k__Bacteria	p__Actinobacteria	c__Actinobacteria	o__Actinomycetales	f__Frankiaceae	g__		0	0	0	0		0	0	0	0		0	0	0	0
k__Bacteria;p__KSB1;c__GW-22;o__;f__;g__	0	0	0	0	0.000112448	0	0.000187126	0	0	0	0	0.000143802			k__Bacteria	p__Actinobacteria	c__Actinobacteria	o__Actinomycetales	f__Frankiaceae	g__Frankia		0	0	0	0		0	0	0	0		0	0	0	0
k__Bacteria;p__KSB1;c__MSB-5B5;o__;f__;g__	0	0	0	0	0	0	0	0	0	0	0	0			k__Bacteria	p__Actinobacteria	c__Actinobacteria	o__Actinomycetales	f__Geodermatophilaceae	g__Geodermatophilus		0	0	0	1		0	0	0	0		0	0	0	0
k__Bacteria;p__KSB1;c__Ucn15732;o__;f__;g__	0	0	0	0.000251667	0	0	0	0	0	0	0	0			k__Bacteria	p__Actinobacteria	c__Actinobacteria	o__Actinomycetales	f__Geodermatophilaceae	g__Modestobacter		0	0	0	0		0	0	0	1		0	0	0	0
k__Bacteria;p__LCP-89;c__;o__;f__;g__	0	0	0	0	0.000224896	0	0	0.000534855	0	0	0	0.000143802			k__Bacteria	p__Actinobacteria	c__Actinobacteria	o__Actinomycetales	f__Gordoniaceae	g__Gordonia		0	0	0	1		0	0	0	0		0	0	0	0
k__Bacteria;p__LD1;c__;o__;f__;g__	0	0	0	0	0.000112448	0	0	0	0.000124673	0	0.00016488	0.000287604			k__Bacteria	p__Actinobacteria	c__Actinobacteria	o__Actinomycetales	f__Intrasporangiaceae	g__Knoellia		0	0	0	2		0	0	0	0		0	0	0	0
k__Bacteria;p__Lentisphaerae;c__;o__;f__;g__	0.000133958	0	0	0	0	0	0	0	0	0	0	0			k__Bacteria	p__Actinobacteria	c__Actinobacteria	o__Actinomycetales	f__Intrasporangiaceae	g__Terracoccus		0	0	0	2		0	0	0	0		2	0	0	0
k__Bacteria;p__Lentisphaerae;c__Lentisphaerae;o__Lentisphaerales;f__;g__	0	0	0	0	0	0	0	0	0	0	0	0			k__Bacteria	p__Actinobacteria	c__Actinobacteria	o__Actinomycetales	f__Kineosporiaceae	g__		0	0	0	0		0	0	0	1		0	2	0	2
k__Bacteria;p__Lentisphaerae;c__Lentisphaerae;o__Victivallales;f__;g__	0	0	0	0	0	0	0	0	0	0	0	0			k__Bacteria	p__Actinobacteria	c__Actinobacteria	o__Actinomycetales	f__Kineosporiaceae	g__Kineococcus		0	0	0	0		1	0	0	0		3	0	1	0
k__Bacteria;p__Lentisphaerae;c__Lentisphaerae;o__Victivallales;f__Victivallaceae;g__	0	0	0	0	0	0.000169492	0	0	0	0	0	0			k__Bacteria	p__Actinobacteria	c__Actinobacteria	o__Actinomycetales	f__Kineosporiaceae	g__Kineosporia		0	0	0	0		0	0	1	0		0	0	0	0
k__Bacteria;p__Lentisphaerae;c__Lentisphaerae;o__Z20;f__;g__	0	0	0	0	0	0	0	0	0	0	0	0			k__Bacteria	p__Actinobacteria	c__Actinobacteria	o__Actinomycetales	f__Microbacteriaceae	g__Agrococcus		0	0	1	0		0	0	0	0		0	0	0	0
k__Bacteria;p__MSBL6;c__AT425_EubG1;o__;f__;g__	0	0	0	0	0	0	0	0	0	0	0.00016488	0			k__Bacteria	p__Actinobacteria	c__Actinobacteria	o__Actinomycetales	f__Microbacteriaceae	g__CandidatusAquiluna		0	0	0	0		1	0	1	1		1	0	0	0
k__Bacteria;p__MVP-15;c__;o__;f__;g__	0	0	0	0	0	0	0	0	0	0	0	0			k__Bacteria	p__Actinobacteria	c__Actinobacteria	o__Actinomycetales	f__Microbacteriaceae	g__CandidatusRhodoluna		0	0	1	1		0	0	1	2		0	0	0	1
k__Bacteria;p__NC10;c__12-24;o__JH-WHS47;f__;g__	0.000267917	0	0.000194477	0.000251667	0.000224896	0.000169492	0.000187126	0.000891424	0.000997382	0.000129349	0.000494641	0.000431406			k__Bacteria	p__Actinobacteria	c__Actinobacteria	o__Actinomycetales	f__Microbacteriaceae	g__Curtobacterium		0	0	0	0		0	0	0	0		0	0	0	0
k__Bacteria;p__NC10;c__12-24;o__MIZ17;f__;g__	0.000133958	0	0	0	0	0	0	0	0.000124673	0	0.00016488	0.000287604			k__Bacteria	p__Actinobacteria	c__Actinobacteria	o__Actinomycetales	f__Microbacteriaceae	g__Frigoribacterium		0	0	0	0		0	0	0	1		1	0	0	0
k__Bacteria;p__NC10;c__12-24;o__Methylomirabiliales;f__Methylomirabiliaceae;g__CandidatusMethylomirabilis	0	0	0	0.000125834	0	0	0	0.000534855	0	0	0	0.000143802			k__Bacteria	p__Actinobacteria	c__Actinobacteria	o__Actinomycetales	f__Microbacteriaceae	g__Leucobacter		0	0	0	0		0	0	0	0		0	0	0	0
k__Bacteria;p__NC10;c__wb1-A12;o__;f__;g__	0	0	0	0	0	0	0	0	0	0	0	0			k__Bacteria	p__Actinobacteria	c__Actinobacteria	o__Actinomycetales	f__Microbacteriaceae	g__Microcella		0	0	0	0		0	0	0	0		0	0	0	0
k__Bacteria;p__NKB19;c__;o__;f__;g__	0.000133958	0	0.000194477	0	0	0	0	0	0	0	0.00016488	0			k__Bacteria	p__Actinobacteria	c__Actinobacteria	o__Actinomycetales	f__Microbacteriaceae	g__Pseudoclavibacter		0	0	0	0		0	0	0	0		0	0	0	0
k__Bacteria;p__NKB19;c__GN13;o__;f__;g__	0	0	0	0	0	0	0	0	0	0	0	0			k__Bacteria	p__Actinobacteria	c__Actinobacteria	o__Actinomycetales	f__Microbacteriaceae	g__Salinibacterium		0	0	0	0		0	0	0	0		0	0	0	0
k__Bacteria;p__Nitrospirae;c__Nitrospira;o__Nitrospirales;f__;g__	0	0	0	0	0.000112448	0	0	0	0	0	0	0			k__Bacteria	p__Actinobacteria	c__Actinobacteria	o__Actinomycetales	f__Micrococcaceae	g__Micrococcus		0	0	0	0		0	0	0	0		0	0	0	0
k__Bacteria;p__Nitrospirae;c__Nitrospira;o__Nitrospirales;f__FW;g__4-29	0.00174146	0.000407498	0.00330611	0.00125834	0.000337344	0.000508475	0.000187126	0.000178285	0.000748036	0.000388048	0.000494641	0.00100661			k__Bacteria	p__Actinobacteria	c__Actinobacteria	o__Actinomycetales	f__Micrococcaceae	g__Sinomonas		0	0	1	0		0	0	0	0		0	0	0	0
k__Bacteria;p__Nitrospirae;c__Nitrospira;o__Nitrospirales;f__FW;g__GOUTA7	0.000133958	0	0	0	0.000112448	0	0	0	0	0	0	0			k__Bacteria	p__Actinobacteria	c__Actinobacteria	o__Actinomycetales	f__Micromonosporaceae	g__		0	0	0	0		2	0	0	1		3	0	5	2
k__Bacteria;p__Nitrospirae;c__Nitrospira;o__Nitrospirales;f__Leptospirillaceae;g__Leptospirillum	0	0	0	0	0	0	0	0	0	0	0	0			k__Bacteria	p__Actinobacteria	c__Actinobacteria	o__Actinomycetales	f__Micromonosporaceae	g__Couchioplanes		0	0	0	0		0	0	0	0		0	0	0	1
k__Bacteria;p__Nitrospirae;c__Nitrospira;o__Nitrospirales;f__Nitrospiraceae;g__JG37-AG-70	0	0	0	0	0	0	0	0	0	0	0	0			k__Bacteria	p__Actinobacteria	c__Actinobacteria	o__Actinomycetales	f__Micromonosporaceae	g__Dactylosporangium		0	0	0	0		0	0	0	0		0	0	0	0
k__Bacteria;p__Nitrospirae;c__Nitrospira;o__Nitrospirales;f__Nitrospiraceae;g__Nitrospira	0.00281313	0.00203749	0.00427849	0.00213917	0	0	0.000374251	0.00035657	0.00174542	0.00129349	0.00197857	0.00301984			k__Bacteria	p__Actinobacteria	c__Actinobacteria	o__Actinomycetales	f__Micromonosporaceae	g__Pilimelia		0	0	0	0		0	0	0	0		0	0	0	0
k__Bacteria;p__Nitrospirae;c__Nitrospira;o__Nitrospirales;f__Thermodesulfovibrionaceae;g__	0	0	0	0	0.000337344	0	0	0	0	0	0.00016488	0.000287604			k__Bacteria	p__Actinobacteria	c__Actinobacteria	o__Actinomycetales	f__Micromonosporaceae	g__Salinispora		0	0	0	0		0	0	0	0		0	0	1	1
k__Bacteria;p__Nitrospirae;c__Nitrospira;o__Nitrospirales;f__Thermodesulfovibrionaceae;g__BD2-6	0	0	0	0.000251667	0.000337344	0	0	0.00035657	0.000124673	0	0.000329761	0.000287604			k__Bacteria	p__Actinobacteria	c__Actinobacteria	o__Actinomycetales	f__Micromonosporaceae	g__Virgisporangium		0	0	0	0		0	0	0	0		0	0	0	0
k__Bacteria;p__Nitrospirae;c__Nitrospira;o__Nitrospirales;f__Thermodesulfovibrionaceae;g__CandidatusMagnetobacterium	0	0	0	0	0	0	0	0	0	0	0	0			k__Bacteria	p__Actinobacteria	c__Actinobacteria	o__Actinomycetales	f__Nocardiaceae	g__Nocardia		0	0	0	0		0	0	0	0		1	0	1	0
k__Bacteria;p__Nitrospirae;c__Nitrospira;o__Nitrospirales;f__Thermodesulfovibrionaceae;g__DCE29	0	0	0	0	0	0	0	0	0	0	0	0			k__Bacteria	p__Actinobacteria	c__Actinobacteria	o__Actinomycetales	f__Nocardioidaceae	g__Aeromicrobium		0	0	1	0		0	0	0	0		0	0	0	0
k__Bacteria;p__Nitrospirae;c__Nitrospira;o__Nitrospirales;f__Thermodesulfovibrionaceae;g__GOUTA19	0.00147354	0.000407498	0.00136134	0.00151	0.00348589	0.000169492	0.00261976	0.00410055	0.0013714	0.000388048	0.0016488	0.00172563			k__Bacteria	p__Actinobacteria	c__Actinobacteria	o__Actinomycetales	f__Nocardioidaceae	g__Friedmanniella		0	0	0	0		0	0	0	0		0	0	0	0
k__Bacteria;p__Nitrospirae;c__Nitrospira;o__Nitrospirales;f__Thermodesulfovibrionaceae;g__HB118	0.00147354	0.000305623	0.000583431	0.000629168	0.000112448	0	0	0.000178285	0	0	0.000329761	0			k__Bacteria	p__Actinobacteria	c__Actinobacteria	o__Actinomycetales	f__Nocardioidaceae	g__Kribbella		0	0	0	0		0	0	0	0		0	0	0	0
k__Bacteria;p__Nitrospirae;c__Nitrospira;o__Nitrospirales;f__Thermodesulfovibrionaceae;g__LCP-6	0.00107167	0.000101874	0.000388954	0.000629168	0.0228269	0.00474576	0.0174027	0.0249599	0.00211944	0.000517397	0.00263809	0.00373886			k__Bacteria	p__Actinobacteria	c__Actinobacteria	o__Actinomycetales	f__Nocardioidaceae	g__Marmoricola		0	0	0	0		0	0	0	0		0	0	0	0
k__Bacteria;p__Nitrospirae;c__Nitrospira;o__Nitrospirales;f__Thermodesulfovibrionaceae;g__Thermodesulfovibrio	0	0	0	0	0.000112448	0	0	0	0	0	0	0			k__Bacteria	p__Actinobacteria	c__Actinobacteria	o__Actinomycetales	f__Nocardioidaceae	g__Pimelobacter		0	0	0	0		0	0	0	0		0	0	0	0
k__Bacteria;p__O1aA90;c__;o__;f__;g__	0	0	0	0	0	0	0	0	0	0	0	0			k__Bacteria	p__Actinobacteria	c__Actinobacteria	o__Actinomycetales	f__Promicromonosporaceae	g__Cellulosimicrobium		0	0	0	1		0	0	0	0		0	0	0	0
k__Bacteria;p__OP1;c__GAL35;o__;f__;g__	0	0	0	0	0	0	0	0	0	0	0	0			k__Bacteria	p__Actinobacteria	c__Actinobacteria	o__Actinomycetales	f__Promicromonosporaceae	g__Myceligenerans		0	0	0	0		0	0	0	0		0	0	1	0
k__Bacteria;p__OP1;c__OP1;o__;f__;g__	0	0	0	0	0.000112448	0	0	0	0	0	0.00016488	0			k__Bacteria	p__Actinobacteria	c__Actinobacteria	o__Actinomycetales	f__Propionibacteriaceae	g__		0	0	0	0		0	0	0	0		0	0	1	0
k__Bacteria;p__OP11;c__;o__;f__;g__	0	0	0.000194477	0	0.000112448	0	0.000187126	0.000178285	0.000124673	0	0	0.000287604			k__Bacteria	p__Actinobacteria	c__Actinobacteria	o__Actinomycetales	f__Propionibacteriaceae	g__Microlunatus		0	0	0	1		0	0	0	0		0	0	0	0
k__Bacteria;p__OP11;c__OP11-2;o__KD3-145;f__;g__	0	0	0	0	0	0	0	0	0	0	0	0			k__Bacteria	p__Actinobacteria	c__Actinobacteria	o__Actinomycetales	f__Propionibacteriaceae	g__Propionibacterium		0	0	0	1		0	0	0	0		0	0	0	0
k__Bacteria;p__OP11;c__OP11-2;o__WCHB1-07;f__;g__	0	0	0	0	0	0	0	0	0	0	0	0			k__Bacteria	p__Actinobacteria	c__Actinobacteria	o__Actinomycetales	f__Propionibacteriaceae	g__Tessaracoccus		0	0	0	2		0	0	0	0		0	0	0	0
k__Bacteria;p__OP11;c__OP11-3;o__;f__;g__	0.000133958	0	0.000194477	0	0.000224896	0.000169492	0.00112275	0.00071314	0	0.000129349	0.00016488	0			k__Bacteria	p__Actinobacteria	c__Actinobacteria	o__Actinomycetales	f__Pseudonocardiaceae	g__		0	0	0	0		0	0	0	0		0	0	0	0
k__Bacteria;p__OP11;c__OP11-4;o__J-1;f__;g__	0	0	0	0	0	0	0	0	0.000124673	0	0	0			k__Bacteria	p__Actinobacteria	c__Actinobacteria	o__Actinomycetales	f__Pseudonocardiaceae	g__Actinoalloteichus		0	0	0	0		0	0	0	0		0	0	0	0
k__Bacteria;p__OP11;c__OP11-4;o__KNA6-NB14;f__;g__	0.000267917	0.000101874	0.000194477	0.000377501	0.000449792	0.000169492	0	0.00035657	0.000124673	0	0.000329761	0.000431406			k__Bacteria	p__Actinobacteria	c__Actinobacteria	o__Actinomycetales	f__Pseudonocardiaceae	g__Actinomycetospora		0	0	0	0		0	0	0	0		0	0	0	0
k__Bacteria;p__OP11;c__OP11-4;o__RCP1-27;f__;g__	0	0	0.000194477	0.000125834	0	0	0.000187126	0.000178285	0.000124673	0.000129349	0.00016488	0.000287604			k__Bacteria	p__Actinobacteria	c__Actinobacteria	o__Actinomycetales	f__Pseudonocardiaceae	g__Amycolatopsis		0	0	0	0		0	0	0	0		0	0	0	0
k__Bacteria;p__OP11;c__WCHB1-64;o__K2-4-19;f__;g__	0	0	0	0	0.000224896	0	0.000374251	0.00035657	0	0	0	0.000143802			k__Bacteria	p__Actinobacteria	c__Actinobacteria	o__Actinomycetales	f__Pseudonocardiaceae	g__Saccharopolyspora		0	0	0	0		0	0	0	0		0	0	0	0
k__Bacteria;p__OP11;c__WCHB1-64;o__d153;f__;g__	0	0	0	0	0	0.000169492	0	0.000534855	0	0	0	0			k__Bacteria	p__Actinobacteria	c__Actinobacteria	o__Actinomycetales	f__Streptosporangiaceae	g__		0	0	0	0		0	0	0	0		0	0	0	0
k__Bacteria;p__OP3;c__BD4-9;o__;f__;g__	0	0	0	0	0	0	0	0	0	0.000129349	0.00016488	0.000143802			k__Bacteria	p__Actinobacteria	c__Actinobacteria	o__Actinomycetales	f__Streptosporangiaceae	g__Nonomuraea		0	0	0	0		0	0	0	0		0	0	0	0
k__Bacteria;p__OP3;c__PBS-25;o__;f__;g__	0	0	0	0	0	0	0	0	0	0	0	0.000287604			k__Bacteria	p__Actinobacteria	c__Actinobacteria	o__Actinomycetales	f__Streptosporangiaceae	g__Sphaerisporangium		0	0	0	0		0	0	0	0		0	0	0	0
k__Bacteria;p__OP3;c__koll11;o__;f__;g__	0	0.000203749	0	0	0	0.000169492	0	0	0.000124673	0	0	0			k__Bacteria	p__Actinobacteria	c__Actinobacteria	o__Actinomycetales	f__Streptosporangiaceae	g__Streptosporangium		0	0	0	0		0	0	1	0		0	1	0	0
k__Bacteria;p__OP3;c__koll11;o__GIF10;f__;g__	0	0	0.00116686	0	0	0.000338983	0	0.00035657	0	0.000129349	0.00016488	0.000143802			k__Bacteria	p__Actinobacteria	c__Actinobacteria	o__Actinomycetales	f__Thermomonosporaceae	g__Actinoallomurus		0	0	0	0		0	0	0	0		0	0	0	0
k__Bacteria;p__OP3;c__koll11;o__GIF10;f__kpj58rc;g__	0.000535834	0.000101874	0	0	0	0	0	0	0	0.000258699	0.000494641	0.000287604			k__Bacteria	p__Actinobacteria	c__Actinobacteria	o__Actinomycetales	f__Thermomonosporaceae	g__Actinomadura		0	0	0	0		2	0	1	0		0	0	0	1
k__Bacteria;p__OP8;c__;o__;f__;g__	0	0	0	0	0	0	0	0	0	0	0	0			k__Bacteria	p__Actinobacteria	c__Actinobacteria	o__Actinomycetales	f__Williamsiaceae	g__Williamsia		0	0	0	0		0	1	0	0		0	0	0	0
k__Bacteria;p__OP8;c__OP8_1;o__;f__;g__	0	0.000101874	0.000388954	0.000125834	0.00449792	0.00135593	0.00280689	0.00641826	0.000872709	0.000258699	0.000659522	0.000575209			k__Bacteria	p__Actinobacteria	c__Actinobacteria	o__Rubrobacterales	f__Rubrobacteraceae	g__Rubrobacter		0	0	0	1		0	0	0	0		1	0	0	0
k__Bacteria;p__OP8;c__OP8_1;o__HMMVPog-54;f__;g__	0.000133958	0	0	0	0.000224896	0.000169492	0.000374251	0.00106971	0	0	0.00016488	0			k__Bacteria	p__Aquificae	c__Aquificae	o__Aquificales	f__Aquificaceae	g__		0	0	0	0		2	0	0	0		0	0	0	0
k__Bacteria;p__OP8;c__OP8_1;o__OPB95;f__;g__	0	0	0	0	0.000112448	0	0	0	0	0	0	0			k__Bacteria	p__Armatimonadetes	c__	o__	f__	g__		0	0	0	0		0	0	0	0		0	0	0	0
k__Bacteria;p__OP8;c__OP8_1;o__SHA-124;f__;g__	0.000669792	0	0	0.000629168	0.00359834	0.00169492	0.00299401	0.0058834	0.0013714	0	0.00016488	0.000287604			k__Bacteria	p__Armatimonadetes	c__Armatimonadia	o__Armatimonadales	f__Armatimonadaceae	g__		0	0	0	2		0	0	0	0		0	0	0	1
k__Bacteria;p__OP8;c__OP8_2;o__;f__;g__	0	0	0	0	0.000337344	0	0.000561377	0.00035657	0.000997382	0	0.000329761	0.000143802			k__Bacteria	p__Armatimonadetes	c__Chthonomonadetes	o__Chthonomonadales	f__Chthonomonadaceae	g__		0	0	0	2		0	0	0	0		1	0	0	1
k__Bacteria;p__OP9;c__JS1;o__BA021;f__;g__	0	0	0	0	0	0	0	0	0	0	0	0			k__Bacteria	p__Armatimonadetes	c__OPB80	o__	f__	g__		0	0	0	0		0	0	0	0		0	0	0	0
k__Bacteria;p__OP9;c__JS1;o__SB-45;f__;g__	0	0	0	0	0	0	0	0	0	0	0	0			k__Bacteria	p__Armatimonadetes	c__S1a-1H	o__	f__	g__		0	0	0	0		0	0	0	0		0	0	1	0
k__Bacteria;p__OP9;c__OPB46;o__OPB72;f__;g__	0	0	0	0	0	0	0	0	0	0	0	0			k__Bacteria	p__BRC1	c__	o__	f__	g__		0	0	0	0		0	0	0	0		0	0	0	0
k__Bacteria;p__OP9;c__OPB46;o__OPB72;f__TIBD11;g__	0	0	0	0	0	0	0	0	0	0	0	0			k__Bacteria	p__BRC1	c__09D2Y74	o__	f__	g__		0	0	0	0		0	0	1	0		0	0	1	0
k__Bacteria;p__PAUC34f;c__;o__;f__;g__	0	0	0	0	0	0	0	0.000178285	0.000124673	0	0	0			k__Bacteria	p__Bacteroidetes	c__	o__	f__	g__CandidatusAmoebophilus		0	0	0	0		0	0	0	0		0	0	0	0
k__Bacteria;p__Planctomycetes;c__C6;o__;f__;g__	0.000133958	0	0.000388954	0	0	0	0	0	0	0	0	0			k__Bacteria	p__Bacteroidetes	c__Bacteroidia	o__Bacteroidales	f__Porphyromonadaceae	g__Dysgonomonas		0	0	0	0		0	0	0	0		0	0	0	0
k__Bacteria;p__Planctomycetes;c__FFCH393;o__;f__;g__	0	0	0	0.000125834	0	0	0	0	0	0	0.00016488	0			k__Bacteria	p__Bacteroidetes	c__Flavobacteria	o__Flavobacteriales	f__Cryomorphaceae	g__		0	0	0	0		0	0	0	0		0	0	0	0
k__Bacteria;p__Planctomycetes;c__Koll-18;o__;f__;g__	0	0	0	0	0	0	0	0	0	0	0	0			k__Bacteria	p__Bacteroidetes	c__Flavobacteria	o__Flavobacteriales	f__Flavobacteriaceae	g__Sediminicola		0	0	0	0		0	0	1	0		0	0	0	0
k__Bacteria;p__Planctomycetes;c__ODP123;o__;f__;g__	0	0	0	0	0.000112448	0	0	0	0	0	0	0			k__Bacteria	p__Bacteroidetes	c__Sphingobacteria	o__Sphingobacteriales	f__	g__Niastella		0	0	0	1		0	0	0	0		0	0	0	0
k__Bacteria;p__Planctomycetes;c__PW285;o__;f__;g__	0.000133958	0	0	0	0	0	0	0	0	0	0	0			k__Bacteria	p__Bacteroidetes	c__Sphingobacteria	o__Sphingobacteriales	f__Cyclobacteriaceae	g__Algoriphagus		0	0	0	1		0	0	0	0		0	0	0	0
k__Bacteria;p__Planctomycetes;c__Phycisphaerae;o__;f__;g__	0.00174146	0.000101874	0.000777907	0.00213917	0.00202406	0.00186441	0.00112275	0.0023177	0.00199476	0.00103479	0.00181369	0.00201323			k__Bacteria	p__Bacteroidetes	c__Sphingobacteria	o__Sphingobacteriales	f__Flammeovirgaceae	g__		0	0	0	0		0	0	0	0		0	0	0	0
k__Bacteria;p__Planctomycetes;c__Phycisphaerae;o__Phycisphaerales;f__;g__	0.000133958	0	0	0.000251667	0	0	0	0.000178285	0.000498691	0	0.000329761	0.000575209			k__Bacteria	p__Bacteroidetes	c__Sphingobacteria	o__Sphingobacteriales	f__Flexibacteraceae	g__Adhaeribacter		0	0	0	1		0	0	0	0		0	0	0	0
k__Bacteria;p__Planctomycetes;c__Phycisphaerae;o__Phycisphaerales;f__Phycisphaeraceae;g__	0	0	0.000194477	0.000125834	0	0	0	0.000178285	0	0	0	0			k__Bacteria	p__Bacteroidetes	c__Sphingobacteria	o__Sphingobacteriales	f__Flexibacteraceae	g__Hymenobacter		0	0	0	0		0	0	0	0		0	0	0	0
k__Bacteria;p__Planctomycetes;c__Planctomycea;o__Gemmatales;f__Gemmataceae;g__	0.00187542	0.000101874	0.00194477	0.00125834	0.000112448	0	0.000187126	0	0.00112205	0.000129349	0.000824402	0.00100661			k__Bacteria	p__Bacteroidetes	c__Sphingobacteria	o__Sphingobacteriales	f__Flexibacteraceae	g__Pontibacter		0	0	0	0		0	0	0	0		0	0	0	0
k__Bacteria;p__Planctomycetes;c__Planctomycea;o__Gemmatales;f__Gemmataceae;g__Gemmata	0.000401875	0.000203749	0.000583431	0.000755002	0	0.000169492	0	0	0.000249345	0.000129349	0.000824402	0.000431406			k__Bacteria	p__Bacteroidetes	c__Sphingobacteria	o__Sphingobacteriales	f__Flexibacteraceae	g__Runella		0	0	0	0		0	0	0	0		1	0	0	0
k__Bacteria;p__Planctomycetes;c__Planctomycea;o__Gemmatales;f__Isosphaeraceae;g__	0.000401875	0.000203749	0	0	0	0	0	0	0.000124673	0	0.00016488	0.000143802			k__Bacteria	p__Bacteroidetes	c__Sphingobacteria	o__Sphingobacteriales	f__Rhodothermaceae	g__		0	0	0	0		0	0	0	0		0	0	0	0
k__Bacteria;p__Planctomycetes;c__Planctomycea;o__Gemmatales;f__Isosphaeraceae;g__Singulisphaera	0	0	0	0	0	0	0	0	0	0	0	0			k__Bacteria	p__Bacteroidetes	c__Sphingobacteria	o__Sphingobacteriales	f__Sphingobacteriaceae	g__Pedobacter		0	0	0	0		0	0	0	0		0	0	1	0
k__Bacteria;p__Planctomycetes;c__Planctomycea;o__Pirellulales;f__;g__	0.003215	0.000814996	0.00272268	0.00302001	0.00112448	0.00118644	0.00187126	0.00213942	0.00261813	0.000646747	0.00197857	0.00316365			k__Bacteria	p__CCM11b	c__	o__	f__	g__		0	0	0	0		0	0	0	0		0	0	0	0
k__Bacteria;p__Planctomycetes;c__Planctomycea;o__Pirellulales;f__;g__Rhodopirellula	0.000669792	0.000101874	0.000777907	0.0011325	0	0.000169492	0.000187126	0.00035657	0.000249345	0.000129349	0.000824402	0.000287604			k__Bacteria	p__Caldiserica	c__Caldisericia	o__Caldisericales	f__Caldisericaceae	g__Caldisericum		0	0	0	0		0	0	0	1		0	0	0	0
k__Bacteria;p__Planctomycetes;c__Planctomycea;o__Pirellulales;f__Pirellulaceae;g__	0.00254521	0.000407498	0.00213925	0.00138417	0.00393568	0.000677966	0.00374251	0.00445712	0.00523625	0.00116414	0.00346249	0.00345125			k__Bacteria	p__Caldiserica	c__OP5	o__BA129	f__ML635J-28	g__		0	0	0	0		0	0	0	0		0	0	0	0
k__Bacteria;p__Planctomycetes;c__Planctomycea;o__Pirellulales;f__Pirellulaceae;g__A17	0.00147354	0.000305623	0.00116686	0.00125834	0.000337344	0	0.000561377	0.000178285	0.00187009	0.000776096	0.000989283	0.000431406			k__Bacteria	p__Caldithrix	c__Caldithrixae	o__Caldithrixales	f__	g__		0	0	0	0		5	1	0	1		0	0	0	0
k__Bacteria;p__Planctomycetes;c__Planctomycea;o__Pirellulales;f__Pirellulaceae;g__Pirellula	0.00214334	0.000713121	0.00116686	0.00176167	0	0	0.000187126	0	0.000623364	0	0.000659522	0.00129422			k__Bacteria	p__CandidatusPoribacteria	c__	o__	f__	g__		0	0	0	0		0	0	0	0		0	0	0	0
k__Bacteria;p__Planctomycetes;c__Planctomycea;o__Planctomycetales;f__Planctomycetaceae;g__Planctomyces	0.00214334	0.000101874	0.00116686	0.00339751	0	0	0.000187126	0	0.00124673	0.000258699	0.000494641	0.00129422			k__Bacteria	p__Chlorobi	c__	o__	f__	g__		0	0	0	1		0	0	0	0		0	0	0	0
k__Bacteria;p__Planctomycetes;c__agg27;o__CL500-15;f__;g__	0.000401875	0	0	0	0	0	0	0.00035657	0.000374018	0	0.00016488	0			k__Bacteria	p__Chlorobi	c__Chlorobia	o__Chlorobiales	f__Chlorobiaceae	g__Pelodictyon		0	0	2	0		0	0	0	0		0	0	0	0
k__Bacteria;p__Planctomycetes;c__agg27;o__OM190;f__;g__	0.000133958	0	0	0.000251667	0	0	0	0	0.000249345	0	0	0.000143802			k__Bacteria	p__Chlorobi	c__Ignavibacteria	o__Ignavibacteriales	f__Ignavibacteriaceae	g__Ignavibacterium		0	0	0	0		0	0	0	0		1	0	0	0
k__Bacteria;p__Planctomycetes;c__vadinHA49;o__;f__;g__	0.000133958	0.000101874	0.000388954	0	0.000112448	0.000169492	0	0	0.000249345	0.000129349	0.00016488	0			k__Bacteria	p__Chlorobi	c__Ignavibacteria	o__ZB1	f__	g__		0	0	0	0		0	0	0	0		1	0	0	0
k__Bacteria;p__Proteobacteria;c__;o__;f__;g__	0	0	0	0	0	0	0	0	0	0	0.00016488	0			k__Bacteria	p__Chlorobi	c__OPB56	o__	f__	g__		0	0	0	0		0	0	0	0		1	0	2	1
k__Bacteria;p__Proteobacteria;c__;o__;f__;g__Magnetococcus	0	0	0	0	0	0	0	0	0.000249345	0	0	0			k__Bacteria	p__Chlorobi	c__SM1B02	o__	f__	g__		0	0	0	0		0	0	0	0		0	0	0	0
k__Bacteria;p__Proteobacteria;c__Alphaproteobacteria;o__;f__;g__	0.0016075	0.000305623	0.000972384	0.00151	0.000112448	0	0.000561377	0.000534855	0.000374018	0.000129349	0.00115416	0.000719011			k__Bacteria	p__Chlorobi	c__SM1B09	o__	f__	g__		0	0	0	0		0	0	0	0		0	0	1	0
k__Bacteria;p__Proteobacteria;c__Alphaproteobacteria;o__Caulobacterales;f__Caulobacteraceae;g__	0	0	0.000194477	0.000125834	0.000112448	0	0	0	0	0	0	0.000143802			k__Bacteria	p__Chloroflexi	c__Anaerolineae	o__Anaerolineales	f__Anaerolinaceae	g__Bellilinea		0	0	1	1		1	0	0	1		3	0	1	2
k__Bacteria;p__Proteobacteria;c__Alphaproteobacteria;o__Caulobacterales;f__Caulobacteraceae;g__Brevundimonas	0	0	0.000388954	0	0.000112448	0	0	0.000178285	0	0	0	0			k__Bacteria	p__Chloroflexi	c__Anaerolineae	o__Anaerolineales	f__Anaerolinaceae	g__Levilinea		0	0	0	0		0	0	0	0		1	0	1	1
k__Bacteria;p__Proteobacteria;c__Alphaproteobacteria;o__Caulobacterales;f__Caulobacteraceae;g__Caulobacter	0	0	0.000194477	0.000125834	0	0	0	0	0	0	0	0			k__Bacteria	p__Chloroflexi	c__Anaerolineae	o__Anaerolineales	f__Anaerolinaceae	g__Longilinea		0	0	0	2		0	0	0	0		1	0	0	0
k__Bacteria;p__Proteobacteria;c__Alphaproteobacteria;o__Caulobacterales;f__Caulobacteraceae;g__Phenylobacterium	0.000401875	0	0.000194477	0.000629168	0.000112448	0	0	0.000891424	0.000249345	0	0.00016488	0.000431406			k__Bacteria	p__Chloroflexi	c__Anaerolineae	o__O4D2Z37	f__	g__		0	0	0	0		2	0	2	2		1	0	0	0
k__Bacteria;p__Proteobacteria;c__Alphaproteobacteria;o__Rhizobiales;f__;g__	0.019424	0.00254686	0.0184753	0.0190009	0.000787136	0.000508475	0.000561377	0	0.00710635	0.00349243	0.00956307	0.0222893			k__Bacteria	p__Chloroflexi	c__Chloroflexi	o__Chloroflexales	f__Chlorothrixaceae	g__		0	0	0	0		0	0	0	0		0	0	0	0
k__Bacteria;p__Proteobacteria;c__Alphaproteobacteria;o__Rhizobiales;f__;g__Nordella	0	0	0.000388954	0.000125834	0	0	0	0	0	0	0	0			k__Bacteria	p__Chloroflexi	c__Chloroflexi	o__Chloroflexales	f__Oscillochloridaceae	g__Oscillochloris		0	0	0	0		0	0	0	0		0	0	0	0
k__Bacteria;p__Proteobacteria;c__Alphaproteobacteria;o__Rhizobiales;f__Aurantimonadaceae;g__	0	0	0	0	0	0	0	0	0	0	0	0			k__Bacteria	p__Chloroflexi	c__Chloroflexi	o__Roseiflexales	f__Kouleothrixaceae	g__Kouleothrix		0	0	0	1		0	0	0	0		0	0	2	2
k__Bacteria;p__Proteobacteria;c__Alphaproteobacteria;o__Rhizobiales;f__Aurantimonadaceae;g__Aurantimonas	0	0	0	0	0	0	0	0	0	0	0	0			k__Bacteria	p__Chloroflexi	c__Chloroflexi	o__Roseiflexales	f__Roseiflexaceae	g__Roseiflexus		0	0	0	0		0	0	0	0		0	0	0	0
k__Bacteria;p__Proteobacteria;c__Alphaproteobacteria;o__Rhizobiales;f__Beijerinckiaceae;g__	0.000669792	0.000101874	0.000972384	0.000377501	0	0	0	0	0.00112205	0	0.00016488	0.000287604			k__Bacteria	p__Chloroflexi	c__Chloroflexi-4	o__	f__	g__		0	0	0	0		0	0	0	1		2	1	1	1
k__Bacteria;p__Proteobacteria;c__Alphaproteobacteria;o__Rhizobiales;f__Beijerinckiaceae;g__Beijerinckia	0.000133958	0	0	0	0	0	0	0	0	0	0	0			k__Bacteria	p__Chloroflexi	c__Dehalococcoidetes	o__	f__	g__		0	0	0	0		8	2	1	8		5	2	2	4
k__Bacteria;p__Proteobacteria;c__Alphaproteobacteria;o__Rhizobiales;f__Beijerinckiaceae;g__Chelatococcus	0.000133958	0	0	0	0	0	0	0	0	0	0	0			k__Bacteria	p__Chloroflexi	c__Dehalococcoidetes	o__Dehalococcoidales	f__Dehalococcoidaceae	g__Dehalococcoides		0	0	1	0		0	0	0	0		0	0	0	0
k__Bacteria;p__Proteobacteria;c__Alphaproteobacteria;o__Rhizobiales;f__Bradyrhizobiaceae;g__	0.000535834	0	0.000777907	0.0011325	0	0	0	0	0.000249345	0.000129349	0.000494641	0.000862813			k__Bacteria	p__Chloroflexi	c__TK17	o__TK18	f__	g__		0	0	1	0		0	0	0	0		1	0	0	0
k__Bacteria;p__Proteobacteria;c__Alphaproteobacteria;o__Rhizobiales;f__Bradyrhizobiaceae;g__Afipia	0	0	0	0	0	0	0	0	0	0.000388048	0	0			k__Bacteria	p__Chloroflexi	c__Thermobacula	o__Thermobaculales	f__Thermobaculaceae	g__Thermobaculum		0	0	0	0		3	1	1	1		2	2	0	0
k__Bacteria;p__Proteobacteria;c__Alphaproteobacteria;o__Rhizobiales;f__Bradyrhizobiaceae;g__Balneimonas	0	0	0	0.000125834	0	0	0	0	0	0	0	0			k__Bacteria	p__Chloroflexi	c__Thermomicrobia	o__	f__	g__		0	0	0	0		0	0	0	0		0	0	1	0
k__Bacteria;p__Proteobacteria;c__Alphaproteobacteria;o__Rhizobiales;f__Bradyrhizobiaceae;g__Bosea	0	0.000101874	0	0.000125834	0	0	0	0	0	0	0	0.000143802			k__Bacteria	p__Cyanobacteria	c__	o__	f__	g__		0	0	0	0		0	0	0	0		0	0	0	0
k__Bacteria;p__Proteobacteria;c__Alphaproteobacteria;o__Rhizobiales;f__Bradyrhizobiaceae;g__Bradyrhizobium	0.00428667	0.000509372	0.00155581	0.00453001	0.000112448	0	0.000374251	0.00035657	0.00423887	0.00116414	0.00626546	0.00949094			k__Bacteria	p__Cyanobacteria	c__4C0d-2	o__	f__	g__		0	0	0	0		0	0	0	1		0	0	0	0
k__Bacteria;p__Proteobacteria;c__Alphaproteobacteria;o__Rhizobiales;f__Bradyrhizobiaceae;g__Rhodopseudomonas	0	0	0	0	0	0	0	0	0	0	0	0			k__Bacteria	p__Cyanobacteria	c__4C0d-2	o__SM1D11	f__	g__		0	0	0	1		0	0	0	0		1	0	0	0
k__Bacteria;p__Proteobacteria;c__Alphaproteobacteria;o__Rhizobiales;f__Brucellaceae;g__	0.000133958	0	0	0	0	0	0	0	0	0	0	0			k__Bacteria	p__Cyanobacteria	c__4C0d-2	o__mle1-12	f__	g__		0	0	0	0		0	0	0	0		0	0	2	0
k__Bacteria;p__Proteobacteria;c__Alphaproteobacteria;o__Rhizobiales;f__Hyphomicrobiaceae;g__	0.00750167	0.00162999	0.00700117	0.00767585	0.000337344	0	0	0	0.00249345	0.00103479	0.00362737	0.00589589			k__Bacteria	p__Cyanobacteria	c__Chloroplast	o__Chlorophyta	f__Chlamydomonadaceae	g__		0	0	0	0		0	0	0	0		0	0	0	0
k__Bacteria;p__Proteobacteria;c__Alphaproteobacteria;o__Rhizobiales;f__Hyphomicrobiaceae;g__Blastochloris	0	0	0	0	0	0	0	0	0	0	0	0			k__Bacteria	p__Cyanobacteria	c__Chloroplast	o__Chlorophyta	f__Mamiellaceae	g__		0	0	0	0		0	0	0	0		0	1	0	0
k__Bacteria;p__Proteobacteria;c__Alphaproteobacteria;o__Rhizobiales;f__Hyphomicrobiaceae;g__Devosia	0	0	0	0.000251667	0	0	0	0	0	0	0	0.000143802			k__Bacteria	p__Cyanobacteria	c__Chloroplast	o__Cryptophyta	f__	g__		0	0	0	0		1	0	0	0		0	0	0	0
k__Bacteria;p__Proteobacteria;c__Alphaproteobacteria;o__Rhizobiales;f__Hyphomicrobiaceae;g__Hyphomicrobium	0.00910918	0.000814996	0.00914041	0.00755002	0.000449792	0	0.000374251	0.000891424	0.0041142	0.00219894	0.00692498	0.00992235			k__Bacteria	p__Cyanobacteria	c__Chloroplast	o__Rhodophyta	f__	g__		0	0	0	0		0	0	0	0		0	0	0	0
k__Bacteria;p__Proteobacteria;c__Alphaproteobacteria;o__Rhizobiales;f__Hyphomicrobiaceae;g__Pedomicrobium	0.00120563	0.000407498	0.00175029	0.00138417	0.000224896	0.000169492	0.000561377	0.000534855	0.000498691	0.000388048	0.000824402	0.00129422			k__Bacteria	p__Cyanobacteria	c__Nostocophycideae	o__Nostocales	f__Nostocaceae	g__		0	0	1	0		0	0	0	0		0	0	0	0
k__Bacteria;p__Proteobacteria;c__Alphaproteobacteria;o__Rhizobiales;f__Hyphomicrobiaceae;g__Rhodomicrobium	0	0	0	0.000125834	0	0	0	0	0	0	0	0			k__Bacteria	p__Cyanobacteria	c__Nostocophycideae	o__Nostocales	f__Nostocaceae	g__Anabaena		0	0	0	0		0	0	0	0		0	0	0	0
k__Bacteria;p__Proteobacteria;c__Alphaproteobacteria;o__Rhizobiales;f__Hyphomicrobiaceae;g__Rhodoplanes	0.0139317	0.00346373	0.0213925	0.0203851	0.00056224	0.000169492	0.00112275	0.000891424	0.00947513	0.00219894	0.0102226	0.014524			k__Bacteria	p__Cyanobacteria	c__Nostocophycideae	o__Nostocales	f__Nostocaceae	g__Dolichospermum		0	0	0	0		0	0	0	0		0	0	0	0
k__Bacteria;p__Proteobacteria;c__Alphaproteobacteria;o__Rhizobiales;f__Methylobacteriaceae;g__	0	0	0	0	0	0	0	0	0	0	0	0			k__Bacteria	p__Cyanobacteria	c__Nostocophycideae	o__Nostocales	f__Nostocaceae	g__Nostoc		0	0	0	0		0	0	0	0		0	0	0	0
k__Bacteria;p__Proteobacteria;c__Alphaproteobacteria;o__Rhizobiales;f__Methylobacteriaceae;g__Methylobacterium	0	0	0.000194477	0.000377501	0	0	0	0.000178285	0	0.000129349	0	0.000143802			k__Bacteria	p__Cyanobacteria	c__Nostocophycideae	o__Nostocales	f__Rivulariaceae	g__Calothrix		0	0	0	0		0	0	0	0		0	0	0	0
k__Bacteria;p__Proteobacteria;c__Alphaproteobacteria;o__Rhizobiales;f__Methylocystaceae;g__	0.00227729	0.000203749	0.00116686	0.00125834	0	0	0	0.000178285	0.000997382	0.000258699	0.00115416	0.00158182			k__Bacteria	p__Cyanobacteria	c__Oscillatoriophycideae	o__	f__	g__		0	0	0	0		0	0	0	0		0	0	0	0
k__Bacteria;p__Proteobacteria;c__Alphaproteobacteria;o__Rhizobiales;f__Methylocystaceae;g__Methylocystis	0	0.000203749	0.000583431	0.000880836	0	0.000169492	0.000374251	0.000178285	0.000249345	0	0.00016488	0.00115042			k__Bacteria	p__Cyanobacteria	c__Oscillatoriophycideae	o__Chroococcales	f__	g__		0	0	0	1		0	0	0	0		0	0	0	0
k__Bacteria;p__Proteobacteria;c__Alphaproteobacteria;o__Rhizobiales;f__Methylocystaceae;g__Methylosinus	0	0	0	0.000125834	0	0	0	0	0	0	0	0			k__Bacteria	p__Cyanobacteria	c__Oscillatoriophycideae	o__Chroococcales	f__Cyanobacteriaceae	g__Crocosphaera		0	0	0	0		0	0	0	0		0	0	0	0
k__Bacteria;p__Proteobacteria;c__Alphaproteobacteria;o__Rhizobiales;f__Methylocystaceae;g__Pleomorphomonas	0	0	0	0	0	0	0	0	0	0	0	0.000143802			k__Bacteria	p__Cyanobacteria	c__Oscillatoriophycideae	o__Chroococcales	f__Xenococcaceae	g__		0	0	0	0		0	0	0	0		1	0	0	0
k__Bacteria;p__Proteobacteria;c__Alphaproteobacteria;o__Rhizobiales;f__Phyllobacteriaceae;g__	0.00147354	0	0.00116686	0.000755002	0.000224896	0	0	0.000178285	0.000872709	0	0.000824402	0.000575209			k__Bacteria	p__Cyanobacteria	c__Oscillatoriophycideae	o__Chroococcales	f__Xenococcaceae	g__Xenococcus		0	0	0	0		0	0	0	0		0	0	0	0
k__Bacteria;p__Proteobacteria;c__Alphaproteobacteria;o__Rhizobiales;f__Phyllobacteriaceae;g__Aminobacter	0	0	0	0	0	0	0	0	0	0	0	0			k__Bacteria	p__Cyanobacteria	c__Oscillatoriophycideae	o__Oscillatoriales	f__Oscillatoriaceae	g__Oscillatoria		0	0	0	0		0	0	0	0		0	0	0	0
k__Bacteria;p__Proteobacteria;c__Alphaproteobacteria;o__Rhizobiales;f__Phyllobacteriaceae;g__Chelativorans	0	0	0	0	0	0	0	0	0	0	0	0			k__Bacteria	p__Cyanobacteria	c__Oscillatoriophycideae	o__Oscillatoriales	f__Phormidiaceae	g__Microcoleus		0	0	0	0		0	0	0	0		0	0	0	0
k__Bacteria;p__Proteobacteria;c__Alphaproteobacteria;o__Rhizobiales;f__Phyllobacteriaceae;g__Mesorhizobium	0	0	0	0	0	0	0	0	0	0	0	0			k__Bacteria	p__Cyanobacteria	c__Oscillatoriophycideae	o__Oscillatoriales	f__Phormidiaceae	g__Phormidium		0	0	0	0		0	0	0	0		0	0	1	0
k__Bacteria;p__Proteobacteria;c__Alphaproteobacteria;o__Rhizobiales;f__Phyllobacteriaceae;g__Parvibaculum	0	0	0.000194477	0	0	0	0	0	0	0	0	0			k__Bacteria	p__Cyanobacteria	c__Oscillatoriophycideae	o__Oscillatoriales	f__Phormidiaceae	g__Planktothricoides		0	0	0	0		0	0	0	0		0	0	0	0
k__Bacteria;p__Proteobacteria;c__Alphaproteobacteria;o__Rhizobiales;f__Phyllobacteriaceae;g__Phyllobacterium	0.000133958	0	0.000194477	0	0	0	0	0	0	0	0.00016488	0			k__Bacteria	p__Cyanobacteria	c__Synechococcophycideae	o__Pseudanabaenales	f__Pseudanabaenaceae	g__		0	0	1	0		0	0	0	0		0	0	0	0
k__Bacteria;p__Proteobacteria;c__Alphaproteobacteria;o__Rhizobiales;f__Rhizobiaceae;g__	0	0	0.000194477	0.000125834	0	0	0	0	0	0	0.00016488	0.000143802			k__Bacteria	p__Cyanobacteria	c__Synechococcophycideae	o__Pseudanabaenales	f__Pseudanabaenaceae	g__Leptolyngbya		0	0	0	1		0	0	0	0		0	0	0	0
k__Bacteria;p__Proteobacteria;c__Alphaproteobacteria;o__Rhizobiales;f__Rhizobiaceae;g__Agrobacterium	0.000133958	0	0	0	0	0	0	0	0	0	0	0			k__Bacteria	p__Cyanobacteria	c__Synechococcophycideae	o__Synechococcales	f__Chamaesiphonaceae	g__		0	0	0	1		0	0	0	0		0	0	0	0
k__Bacteria;p__Proteobacteria;c__Alphaproteobacteria;o__Rhizobiales;f__Rhizobiaceae;g__Ensifer	0	0	0	0	0	0	0	0	0	0	0	0			k__Bacteria	p__Cyanobacteria	c__Synechococcophycideae	o__Synechococcales	f__Synechococcaceae	g__Synechococcus		0	0	0	0		0	0	0	0		0	0	0	0
k__Bacteria;p__Proteobacteria;c__Alphaproteobacteria;o__Rhizobiales;f__Rhizobiaceae;g__Kaistia	0	0.000101874	0.000194477	0.000125834	0	0	0	0	0	0	0	0			k__Bacteria	p__Deferribacteres	c__Deferribacteres	o__Deferribacterales	f__Deferribacteraceae	g__E4		0	0	0	0		0	0	0	0		0	0	0	0
[truncated: 348 more rows]

## Sheet: TS5. 16S Archaea
Table S5: 16S Archaeal Sequencing
	HC				NOAA				NH												Site:	HC					NOAA					NH
[truncated: 436 more rows]
